# Supplementary material for: The Genetic Architecture of Maize Stalk Strength
Source: PLoS One. 2013 Jun 20;8(6):e67066. doi: 10.1371/journal.pone.0067066 (PMC3688621; doi:10.1371/journal.pone.0067066)
Supplement: Table S1 — RPR, DTA, and EHT BLUP and BLUE line means across the RIL families. (TXT) [file pone.0067066.s007.txt]

PANEL	FAMILY	FAMILYNUM	RILNUM	ALL_RPR_BLUE	ALL_RPR_BLUP	MO_RPR_BLUE	MO_RPR_BLUP	NY_RPR_BLUE	NY_RPR_BLUP	WI_RPR_BLUE	WI_RPR_BLUP	ALL_DTA_BLUE	ALL_DTA_BLUP	ALL_EHT_BLUE	ALL_EHT_BLUP
NAM	B73xB97	1	1	5.54	5.59	5.81	5.79	6.09	6.08	6.74	6.84	75.74	75.65	84.38	87.26
NAM	B73xB97	1	2	4.84	5.33	4.39	5.24	6.86	6.73	6.4	6.72	78.03	77.82	94.1	91.44
NAM	B73xB97	1	3	5.26	5.51	4.41	5.32	5.69	5.85	5.34	6.58	75.27	75.27	95.33	91.38
NAM	B73xB97	1	4	5.45	5.57	5.39	5.69	7.25	6.98	5.43	6.53	73.8	73.82	94.76	89.1
NAM	B73xB97	1	5	5.01	5.41	4.35	5.24	7.5	6.46	6.26	6.66	80.41	80.04	94.26	93.32
NAM	B73xB97	1	6	.	.	2.51	4.02	6.82	6.38	.	.	.	.	.	.
NAM	B73xB97	1	7	4.86	5.33	3.84	5.03	7.21	7.18	7.16	6.88	73.21	73.26	100.09	95.63
NAM	B73xB97	1	8	4.96	5.43	5.11	5.53	7.03	6.67	6.42	6.71	72.97	73.06	64.53	67.23
NAM	B73xB97	1	9	5.17	5.42	4.6	5.39	5.4	5.7	4.93	6.4	74.75	74.65	73.73	68.42
NAM	B73xB97	1	10	5.3	5.54	5.83	5.83	7.5	6.52	5.93	6.59	72.55	72.69	77.87	82.18
NAM	B73xB97	1	11	5.18	5.33	4.12	5.22	5.49	5.87	4.2	6.32	74.62	74.59	81.24	84.73
NAM	B73xB97	1	12	5.3	5.47	5.23	5.54	7.21	6.68	6.41	6.69	74.25	74.24	91.34	90.27
NAM	B73xB97	1	13	.	.	.	.	6.34	6.25	.	.	.	.	.	.
NAM	B73xB97	1	14	.	.	.	.	6.4	6.06	.	.	.	.	.	.
NAM	B73xB97	1	15	6.25	5.78	5.95	6	7.36	6.6	7.08	6.85	73.06	73.13	92.58	87.84
NAM	B73xB97	1	16	5.35	5.59	5.55	5.68	6.53	6.29	7.18	6.85	74.82	74.76	61.76	64.64
NAM	B73xB97	1	17	.	.	.	.	5.56	6.06	.	.	.	.	.	.
NAM	B73xB97	1	18	5.97	5.64	5.43	5.69	6.29	6.1	6.9	6.86	74.25	74.29	75.7	70.55
NAM	B73xB97	1	19	5.52	5.48	4.48	5.33	6.24	6.18	5.34	6.56	75.46	75.31	93.92	97.99
NAM	B73xB97	1	20	5.51	5.51	4.25	5.25	4.76	5.78	5.87	6.65	73.38	73.49	67.48	72.67
NAM	B73xB97	1	21	5.63	5.6	5.79	5.76	6.98	6.54	9.04	7.16	72.96	73.01	87.3	89.21
NAM	B73xB97	1	22	5.64	5.57	5.28	5.7	6.35	6.23	6.84	6.76	72.91	72.99	104.41	100.53
NAM	B73xB97	1	23	5.71	5.61	5.66	5.7	6.31	6.14	6.6	6.74	72.97	73.04	77.08	71.96
NAM	B73xB97	1	24	6.31	5.79	5.75	5.8	6.82	6.22	7.54	6.92	72.96	73.09	78.35	83.7
NAM	B73xB97	1	25	5.82	5.65	5.05	5.57	5.11	5.34	6.48	6.74	75	74.92	88.53	88.45
NAM	B73xB97	1	27	4.48	5.23	3.45	4.93	5.5	5.74	5.02	6.46	76.84	76.69	104.85	104.99
NAM	B73xB97	1	28	5.91	5.64	5.19	5.53	6.43	6.26	8.54	7.22	73.66	73.71	61.29	66.16
NAM	B73xB97	1	29	4.51	5.22	3.5	4.98	6.49	6.33	3.17	6.15	74.28	74.29	71.04	72.5
NAM	B73xB97	1	30	.	.	.	.	5.04	5.64	.	.	.	.	.	.
NAM	B73xB97	1	31	5.22	5.44	4.62	5.33	5.57	5.86	6.6	6.73	75.62	75.51	97.94	101.87
NAM	B73xB97	1	32	5.81	5.61	4.93	5.48	7.45	6.73	6.71	6.8	72.32	72.45	81.6	86.66
NAM	B73xB97	1	33	6.14	5.75	6.17	5.96	6.68	6.68	7.01	6.82	72.99	73.09	92.09	86.96
NAM	B73xB97	1	34	5.94	5.64	5.01	5.51	6.58	6.26	7.38	6.9	74.88	74.85	96.51	92.57
NAM	B73xB97	1	36	5.49	5.59	5.29	5.62	5.45	5.6	6.18	6.68	74.41	74.36	88.05	89.55
NAM	B73xB97	1	37	.	.	.	.	6.21	6.21	.	.	.	.	.	.
NAM	B73xB97	1	38	6.28	5.75	5.19	5.58	5.26	5.38	9.28	7.43	71.47	71.7	83.3	86.92
NAM	B73xB97	1	39	5.39	5.49	4.89	5.48	6.24	6.1	5.54	6.55	71.18	71.36	88.51	94.2
NAM	B73xB97	1	40	5.72	5.59	5.13	5.51	6.21	6.16	6.73	6.8	71.49	71.68	87.05	83.83
NAM	B73xB97	1	41	6.48	5.78	5.73	5.64	7.48	6.89	9.08	7.04	74.29	74.32	109.37	103.7
NAM	B73xB97	1	42	5.47	5.55	4.58	5.37	7.54	6.98	5.74	6.61	76.19	76.04	106.65	101.56
NAM	B73xB97	1	43	6.38	5.79	5.92	5.86	7.01	6.69	8.59	7.22	73	73.06	68.12	71.66
NAM	B73xB97	1	44	5.8	5.65	5.52	5.73	6.74	6.48	7.11	6.89	73.57	73.6	80.67	80.72
NAM	B73xB97	1	45	5.36	5.44	3.58	4.9	5.98	6.04	6.67	6.8	73.42	73.48	80.98	76.12
NAM	B73xB97	1	46	5.15	5.4	4.4	5.23	5.8	5.93	7.19	6.9	76.59	76.44	99.1	93.61
NAM	B73xB97	1	47	5.13	5.41	4.63	5.38	6.62	6.46	5.22	6.53	73.37	73.43	80.64	83.09
NAM	B73xB97	1	48	4.65	5.33	4.72	5.42	4.86	5.28	4.64	6.4	75.36	75.31	81.84	83.57
NAM	B73xB97	1	49	.	.	.	.	6.82	6.31	.	.	.	.	.	.
NAM	B73xB97	1	50	4.7	5.27	4.04	5.1	6.12	6.11	6.46	6.71	72.68	72.81	86.67	84.11
NAM	B73xB97	1	51	5.14	5.43	4.86	5.38	7.83	7.11	7.04	6.71	75.02	74.98	97.87	99.59
NAM	B73xB97	1	52	5	5.41	4.85	5.42	6.21	6.11	6.28	6.69	74.41	74.38	87.32	85.51
NAM	B73xB97	1	53	5.38	5.46	4.07	5.15	7.13	6.72	5.22	6.49	72.12	72.22	86.78	84.07
NAM	B73xB97	1	54	5.73	5.61	5.35	5.76	6.44	6.03	3.77	6.24	73.26	73.32	83.8	87.97
NAM	B73xB97	1	55	5.2	5.39	3.71	5.03	6.04	6.05	7.08	6.76	72.23	72.33	81.84	84.64
NAM	B73xB97	1	56	.	.	.	.	6.21	6.11	.	.	.	.	.	.
NAM	B73xB97	1	57	6.71	5.94	6.56	6.21	7.63	6.57	6.32	6.74	72.43	72.5	86.68	83.81
NAM	B73xB97	1	58	5.37	5.5	4.71	5.39	6.43	6.45	6.98	6.85	73.04	73.16	101.6	98.26
NAM	B73xB97	1	59	5.9	5.65	5.49	5.72	5.94	6.01	6.62	6.81	75.74	75.64	79.23	74.85
NAM	B73xB97	1	60	5.13	5.51	5.04	5.53	6.47	6.27	5.3	6.45	73.05	73.11	97.73	93.06
NAM	B73xB97	1	61	.	.	.	.	7.54	6.81	.	.	.	.	.	.
NAM	B73xB97	1	62	5.49	5.5	4.21	5.22	6.78	6.46	6.06	6.65	73.55	73.59	90.11	90.34
NAM	B73xB97	1	63	5.48	5.46	4.52	5.29	5.79	5.87	8.01	7.11	75.58	75.49	99.41	103.85
NAM	B73xB97	1	64	.	.	2.21	4.04	5.45	5.9	.	.	.	.	.	.
NAM	B73xB97	1	65	4.72	5.3	4.02	5.08	5.92	5.94	6.33	6.66	70.04	70.26	69.72	67.72
NAM	B73xB97	1	66	5.51	5.54	5.02	5.47	5.58	5.76	7.74	6.78	75.33	75.26	88.41	86.5
NAM	B73xB97	1	67	.	.	2.45	4.17	5.74	5.9	.	.	.	.	.	.
NAM	B73xB97	1	68	.	.	.	.	6.47	6.34	.	.	.	.	.	.
NAM	B73xB97	1	69	5.63	5.66	5.22	5.61	5.95	6.04	6.99	6.82	70.63	70.89	68.35	73.61
NAM	B73xB97	1	70	5.96	5.76	5.3	5.6	5.11	6	7.7	6.96	72.81	72.91	100.38	104.95
NAM	B73xB97	1	71	5.34	5.51	5.09	5.56	8.3	7.4	5.4	6.51	72.83	72.88	79.65	81.47
NAM	B73xB97	1	72	6.25	5.7	5.55	5.82	7.09	6.55	6.22	6.71	71.63	71.8	75.32	78.13
NAM	B73xB97	1	73	4.62	5.25	4.06	5.15	4.66	5.57	3.97	6.15	73.61	73.64	78.86	79.17
NAM	B73xB97	1	74	6.21	5.78	6.34	5.82	6.13	6.14	7.69	6.98	73.38	73.42	69.68	74.21
NAM	B73xB97	1	75	4.89	5.36	4.25	5.23	5.99	6	5.39	6.49	73.48	73.54	75.72	78.39
NAM	B73xB97	1	76	5.93	5.66	5.06	5.55	7.49	6.77	7.53	6.98	73.38	73.42	95.06	92.7
NAM	B73xB97	1	77	6.19	5.75	5.68	5.65	7.85	6.74	8.36	7.18	71.27	71.47	79.81	82.82
NAM	B73xB97	1	78	.	.	.	.	6.57	6.37	.	.	.	.	.	.
NAM	B73xB97	1	79	6.05	5.67	5.72	5.81	5.99	5.99	7.55	7.04	74.02	74.05	89.74	82.84
NAM	B73xB97	1	80	5.83	5.61	5.54	5.77	4.88	5.49	5.34	6.54	73.96	73.99	93.18	89.55
NAM	B73xB97	1	81	5.97	5.71	5.54	5.77	5.78	5.89	6.62	6.78	74.26	74.3	95.31	89.79
NAM	B73xB97	1	82	.	.	.	.	7.13	6.42	.	.	.	.	.	.
NAM	B73xB97	1	83	4.42	5.19	3.57	4.96	4.83	5.37	5.2	6.46	76.34	76.15	93.97	95.76
NAM	B73xB97	1	84	5.02	5.39	4.52	5.32	6.35	6.26	5.09	6.48	77.56	77.37	90.25	88.77
NAM	B73xB97	1	85	5.79	5.62	4.95	5.43	7.09	6.58	7.6	6.88	74.33	74.29	83.19	84.79
NAM	B73xB97	1	86	5.08	5.41	4.99	5.5	7.07	6.19	5.45	6.55	72.17	72.36	83.29	78.48
NAM	B73xB97	1	87	4.76	5.31	3.41	4.92	5.82	6	5.33	6.55	73.75	73.81	76.4	77.67
NAM	B73xB97	1	88	6.9	5.92	6.81	6.33	7.6	6.69	8.08	7.22	75.32	75.27	118	113.7
NAM	B73xB97	1	89	5.4	5.52	4.99	5.49	6.82	6.75	5.67	6.57	72.77	72.86	103.14	99.62
NAM	B73xB97	1	90	.	.	2.94	4.52	7.2	6.83	.	.	.	.	.	.
NAM	B73xB97	1	91	5.06	5.44	4.5	5.28	6.99	6.6	7.12	6.84	74.78	74.69	94.12	93.48
NAM	B73xB97	1	92	4.17	5.15	3.78	5.07	5.55	5.82	4.15	6.2	74.15	74.17	80.75	86.53
NAM	B73xB97	1	93	.	.	.	.	6.94	6.37	.	.	.	.	.	.
NAM	B73xB97	1	94	5.11	5.51	4.77	5.42	7.33	6.51	6.46	6.74	73.41	73.5	89.66	84.31
NAM	B73xB97	1	95	.	.	2.86	4.16	4.95	5.42	.	.	.	.	.	.
NAM	B73xB97	1	96	5.68	5.61	4.84	5.5	7.8	7.08	4.94	6.47	72.61	72.67	83.66	85.91
NAM	B73xB97	1	97	4.73	5.31	4.25	5.22	4.62	5.52	5.25	6.48	75.14	75.04	92.08	89.58
NAM	B73xB97	1	98	4.93	5.39	4.24	5.2	4.56	5.03	6.6	6.81	70.94	71.21	92.94	90.5
NAM	B73xB97	1	99	5.07	5.4	4.84	5.42	5.57	5.8	6.27	6.66	74.28	74.24	74.66	73.03
NAM	B73xB97	1	100	5.86	5.7	6.25	5.86	6.71	6.27	9.28	7.16	73.68	73.72	74.02	73.55
NAM	B73xB97	1	101	.	.	2.43	3.97	5.67	5.8	.	.	.	.	.	.
NAM	B73xB97	1	102	5.81	5.65	5.76	5.79	7.93	7.05	7.76	6.88	74.66	74.6	91.24	97.02
NAM	B73xB97	1	103	4.53	5.26	4.44	5.3	4.32	5.59	4.58	6.3	70.94	71.21	88.44	94.03
NAM	B73xB97	1	104	5.4	5.49	5.34	5.62	7.05	6.03	5.47	6.5	71.36	71.53	68.71	69.43
NAM	B73xB97	1	105	5.59	5.54	4.76	5.46	5.09	6.22	5.53	6.57	75.7	75.63	79.63	81.45
NAM	B73xB97	1	106	5.63	5.64	5.73	5.93	7.64	6.83	4.8	6.46	72.43	72.55	86.93	91.02
NAM	B73xB97	1	107	6.38	5.83	6.92	6.18	6.76	6.55	7.27	6.93	72.35	72.5	88.25	86.99
NAM	B73xB97	1	108	5.66	5.64	5.85	5.89	6.99	7	6.64	6.72	73.54	73.59	71.46	72.97
NAM	B73xB97	1	109	5.28	5.49	5.48	5.65	5.84	5.97	6.32	6.65	74.24	74.29	101.22	101.74
NAM	B73xB97	1	110	.	.	.	.	6.34	6.21	.	.	.	.	.	.
NAM	B73xB97	1	111	5.31	5.47	4.09	5.1	6.39	6.06	8.25	6.85	74.9	74.86	103.66	105.57
NAM	B73xB97	1	112	5.16	5.44	4.39	5.26	6.42	6.17	6.03	6.63	71.11	71.36	81.95	77.98
NAM	B73xB97	1	113	4.49	5.27	3.79	5.1	7.74	6.88	3.8	6.21	73.88	73.94	86.82	84.82
NAM	B73xB97	1	114	6.42	5.84	6.55	6.01	6.25	6.17	8.05	6.88	75.58	75.46	87.66	90.6
NAM	B73xB97	1	115	.	.	.	.	3.9	5.08	.	.	.	.	.	.
NAM	B73xB97	1	116	5.81	5.62	5.65	5.67	6.68	6.37	6.99	6.87	75.07	75	104.14	104.65
NAM	B73xB97	1	117	5.49	5.56	5.34	5.61	5.93	6.02	6.25	6.65	74.21	74.18	110.04	107.34
NAM	B73xB97	1	118	6.18	5.71	4.84	5.48	7.1	6.4	6.64	6.78	73.96	73.97	70.7	67.03
NAM	B73xB97	1	119	5.76	5.62	4.95	5.45	6.71	6.61	7.34	6.86	73.85	73.85	81.63	84.17
NAM	B73xB97	1	120	5.32	5.46	5.17	5.53	7.46	7.12	6.95	6.67	74.3	74.26	92.99	91.75
NAM	B73xB97	1	121	6.77	5.84	5.13	5.67	6.26	6.14	6.74	6.87	75.85	75.75	97.47	98.13
NAM	B73xB97	1	122	4.75	5.33	4.27	5.26	6.04	6.05	4.67	6.32	73.84	73.88	96.7	91.25
NAM	B73xB97	1	123	4.87	5.38	4.56	5.36	6.73	6.28	3.71	6.29	75.24	75.16	89.46	85.42
NAM	B73xB97	1	124	.	.	.	.	5.56	5.82	.	.	.	.	.	.
NAM	B73xB97	1	125	6.22	5.72	5.57	5.74	8.14	7.18	6.2	6.69	73.94	73.96	78.65	82.25
NAM	B73xB97	1	126	4.33	5.19	3.82	5.06	5.49	5.87	4.19	6.13	75.52	75.4	72.88	77.89
NAM	B73xB97	1	127	5.08	5.39	4.79	5.43	6.86	6.49	4.74	6.4	74.26	74.26	100.79	95.13
NAM	B73xB97	1	128	5.46	5.5	4.99	5.53	6.99	6.25	6.17	6.65	70.87	71.04	90.81	84.36
NAM	B73xB97	1	129	4.74	5.38	4.1	5.18	6.14	6.1	5.03	6.51	72.92	72.99	79.67	81.28
NAM	B73xB97	1	130	4.98	5.42	4.82	5.47	4.81	5.55	3.97	6.22	74.73	74.68	90.48	89.88
NAM	B73xB97	1	131	5.12	5.43	4.49	5.29	7.89	6.88	6.32	6.69	72.26	72.44	86.07	80.23
NAM	B73xB97	1	132	4.88	5.38	4.51	5.31	7.21	6.46	5.8	6.58	77.8	77.51	99.43	98.49
NAM	B73xB97	1	133	5.54	5.55	5.22	5.63	6.06	6.06	6.86	6.81	72.85	72.96	80.07	80.64
NAM	B73xB97	1	134	5.15	5.51	5.81	5.85	5.63	5.97	3.81	6.32	73.67	73.72	78.36	79.56
NAM	B73xB97	1	135	7.03	6.05	6.97	6.21	8.36	7.59	6.02	6.69	75.02	74.95	82.48	78.56
NAM	B73xB97	1	136	4.69	5.29	4.83	5.37	5.05	5.44	6.14	6.62	76.98	76.78	73.94	74.97
NAM	B73xB97	1	137	6.23	5.74	5.45	5.72	5.94	5.98	7.51	6.93	75.44	75.36	96.61	96.52
NAM	B73xB97	1	138	.	.	.	.	5.37	5.73	.	.	.	.	.	.
NAM	B73xB97	1	139	5.91	5.68	5.88	5.89	6.38	6.32	7.58	6.94	72.93	73.01	80.4	85.08
NAM	B73xB97	1	140	5.76	5.59	4.97	5.58	6.82	6.5	4.72	6.47	71.7	71.87	84.52	82.06
NAM	B73xB97	1	141	6.01	5.67	6.31	5.79	5.93	5.98	7.45	6.89	73.29	73.38	66.62	63.71
NAM	B73xB97	1	143	.	.	2.17	4.15	7.03	6.34	.	.	.	.	.	.
NAM	B73xB97	1	144	5.66	5.56	4.92	5.46	8.1	7.1	6.11	6.65	73.6	73.66	77.01	77.46
NAM	B73xB97	1	145	4.67	5.33	3.34	4.82	6.7	6.75	6.22	6.68	76.19	76.08	91.95	86.64
NAM	B73xB97	1	146	.	.	.	.	6.23	6.18	.	.	.	.	.	.
NAM	B73xB97	1	147	4.67	5.3	4.37	5.23	6.75	6.63	6.42	6.69	72.63	72.77	83.72	79.44
NAM	B73xB97	1	148	5.82	5.56	5.13	5.53	4.41	5.04	6.46	6.69	71.76	71.92	81.33	78.33
NAM	B73xB97	1	149	5.47	5.55	4.61	5.41	6	6.01	5.46	6.58	71.57	71.75	81.21	79.79
NAM	B73xB97	1	150	5.42	5.52	5.36	5.61	6.16	6.13	7.75	7.07	72.54	72.67	89.72	90.53
NAM	B73xB97	1	151	.	.	.	.	6.74	6.34	.	.	.	.	.	.
NAM	B73xB97	1	152	5.13	5.43	5.15	5.53	5.73	5.77	6.83	6.78	73.01	73.1	77.16	77.99
NAM	B73xB97	1	153	5.22	5.4	4.62	5.4	6.12	6.12	4.68	6.48	73.25	73.31	98.28	103.49
NAM	B73xB97	1	154	5.8	5.61	5.01	5.51	5.93	5.98	6.35	6.72	75.53	75.43	95.48	94.38
NAM	B73xB97	1	156	.	.	.	.	4.68	5.61	.	.	.	.	.	.
NAM	B73xB97	1	157	4.58	5.33	4.03	5.16	4.2	5.94	4.65	6.35	73.69	73.74	83.34	83.87
NAM	B73xB97	1	158	5.99	5.71	5.83	5.84	7.13	6.44	6.67	6.77	73.81	73.87	66.59	61.12
NAM	B73xB97	1	159	5.43	5.46	4.75	5.42	6.71	6.27	5.86	6.62	73.64	73.68	80.55	84.65
NAM	B73xB97	1	160	5.41	5.53	4.94	5.52	7.49	6.98	5.02	6.5	75.05	74.95	110.56	107.9
NAM	B73xB97	1	161	6.48	5.8	5.76	5.78	6.32	6.16	7.73	7.18	76.62	76.5	98.09	94.06
NAM	B73xB97	1	162	4.84	5.36	4.72	5.34	5.99	6.06	7.35	6.87	72.86	72.98	67.83	73.71
NAM	B73xB97	1	163	5.25	5.52	4.97	5.59	6.97	6.34	4.04	6.33	72.29	72.39	76.01	81.27
NAM	B73xB97	1	164	5.38	5.51	4.75	5.38	6.46	6.29	7.44	6.86	74.49	74.46	94.78	93.08
NAM	B73xB97	1	165	4.46	5.19	3.61	4.96	5.57	5.78	4.87	6.41	75.94	75.77	109.34	104.61
NAM	B73xB97	1	166	5.34	5.48	4.41	5.24	6.01	6.01	8.36	7.17	73.07	73.14	88.59	91.25
NAM	B73xB97	1	167	.	.	.	.	4.7	5.32	.	.	.	.	.	.
NAM	B73xB97	1	168	4.38	5.28	4.75	5.42	4.74	5.45	5.15	6.43	71.73	71.96	75.26	71.61
NAM	B73xB97	1	169	5.32	5.49	4.85	5.36	6.08	6.08	7.88	6.85	73.41	73.41	82.88	80.86
NAM	B73xB97	1	170	5.23	5.47	4.91	5.46	7.11	6.78	5.76	6.59	76.69	76.49	105.87	107.87
NAM	B73xB97	1	171	.	.	.	.	5.97	6.03	.	.	.	.	.	.
NAM	B73xB97	1	172	.	.	.	.	6.53	6.21	.	.	.	.	.	.
NAM	B73xB97	1	173	6.36	5.8	5.14	5.64	6.5	6.32	7.93	7.22	71.48	71.67	79.09	80.79
NAM	B73xB97	1	174	5.5	5.49	5.18	5.52	3.73	5.57	7.63	6.94	73.36	73.41	76.72	74.89
NAM	B73xB97	1	175	.	.	.	.	5.42	5.72	.	.	.	.	.	.
NAM	B73xB97	1	176	.	.	.	.	7.06	6.56	.	.	.	.	.	.
NAM	B73xB97	1	177	6.3	5.75	5.48	5.81	7.33	6.74	5.88	6.67	71.69	71.9	83.42	78.09
NAM	B73xB97	1	178	6.56	5.81	5.08	5.52	5.52	5.79	8.55	7.01	72.06	72.17	75.7	79.79
NAM	B73xB97	1	180	5.86	5.62	5.21	5.6	5.43	5.75	6.82	6.85	74.72	74.7	76.77	81.86
NAM	B73xB97	1	181	3.99	5.15	3.03	4.81	5.54	5.88	3.54	6.04	76.36	76.29	84.2	84.1
NAM	B73xB97	1	182	5.6	5.52	4.38	5.24	4.65	5.72	7.31	6.79	77.34	77.14	94.18	96.17
NAM	B73xB97	1	183	5.96	5.64	4.89	5.55	5.74	5.87	5.92	6.69	74.34	74.32	74.84	75.27
NAM	B73xB97	1	184	5.36	5.52	5.02	5.52	6.85	6.56	6.06	6.64	74.22	74.26	95.84	95.98
NAM	B73xB97	1	185	.	.	2	3.8	3.7	6.28	.	.	.	.	.	.
NAM	B73xB97	1	186	4.58	5.27	4.01	5.18	5.64	5.78	3.61	6.23	77.34	77.15	81.62	78.02
NAM	B73xB97	1	187	4.57	5.27	4.5	5.33	5.86	6.01	4.48	6.25	75.83	75.78	85.12	82.6
NAM	B73xB97	1	188	5.63	5.54	4.98	5.51	7.24	6.78	4.71	6.46	72.61	72.69	95.85	92.69
NAM	B73xB97	1	189	5.34	5.53	4.66	5.39	5.92	5.96	6.14	6.67	70.83	71.08	74.62	70.53
NAM	B73xB97	1	190	.	.	2.74	4.09	4.29	4.35	.	.	.	.	.	.
NAM	B73xB97	1	191	5.4	5.53	4.27	5.27	6.59	6.32	4.95	6.49	73.04	73.12	93.36	91.65
NAM	B73xB97	1	192	6	5.68	5.62	5.74	7.58	6.84	4.69	6.37	73.81	73.8	91.61	86
NAM	B73xB97	1	193	4.63	5.35	4.52	5.35	6.3	6.18	4.31	6.23	70.18	70.46	74.8	80.46
NAM	B73xB97	1	194	5.17	5.42	4.56	5.33	5.88	5.97	6.59	6.76	73.14	73.2	93.28	90.75
NAM	B73xB97	1	195	5.59	5.55	4.52	5.3	7.05	6.05	6.64	6.78	73.6	73.63	97.06	99.49
NAM	B73xB97	1	196	4.62	5.23	4.52	5.25	6.8	6.51	6.75	6.72	74.58	74.57	79.68	79.17
NAM	B73xB97	1	197	5	5.39	4.2	5.17	5.54	5.79	5.71	6.56	72.05	72.21	82.47	86.17
NAM	B73xB97	1	198	.	.	.	.	7.6	6.78	.	.	.	.	.	.
NAM	B73xB97	1	199	.	.	.	.	6.15	6.09	.	.	.	.	.	.
NAM	B73xCML103	2	1	5.87	5.5	5.7	5.68	8.25	7.12	6.32	6.64	79.41	79.33	89.45	88.16
NAM	B73xCML103	2	2	5.51	5.45	5.58	5.69	6.28	6.14	7.95	6.82	78.54	78.46	98.85	95.72
NAM	B73xCML103	2	3	5.29	5.44	5.14	5.53	6.73	6.19	6.47	6.7	77.06	77.09	72.51	77.94
NAM	B73xCML103	2	4	4.83	5.39	4.49	5.29	6.24	6.21	6.33	6.69	77.84	77.88	93.04	91.26
NAM	B73xCML103	2	5	5.67	5.46	5.2	5.54	6.67	6.49	7.69	7.07	75.02	75.12	72.9	69.01
NAM	B73xCML103	2	6	5.36	5.43	4.13	5.12	5.74	5.86	7.36	6.94	79.08	78.92	83.42	82.67
NAM	B73xCML103	2	7	.	.	3.08	4.31	6.78	6.55	.	.	.	.	.	.
NAM	B73xCML103	2	8	5.75	5.46	5.18	5.53	7.09	6.22	6.93	6.74	78.08	78.08	115.49	116.07
NAM	B73xCML103	2	9	6.5	5.57	6.4	6.05	6.62	6.25	7.15	6.66	80.83	80.65	106.35	102
NAM	B73xCML103	2	10	4.77	5.37	4.11	5.22	6.73	6.36	3.1	6.1	78.81	78.68	85.59	86.41
NAM	B73xCML103	2	11	6.41	5.58	6.46	6	7.94	7.21	5.2	6.39	77.21	77.12	86.85	81.08
NAM	B73xCML103	2	12	5.29	5.41	4.15	5.2	3.98	5.56	5.44	6.56	78.02	77.96	106.45	105.99
NAM	B73xCML103	2	13	6.23	5.55	5.51	5.65	7.75	7.76	7.36	6.86	78.66	78.61	58.66	59.13
NAM	B73xCML103	2	14	4.9	5.38	5.05	5.53	6.78	6.54	4.91	6.35	76.44	76.53	74.19	71.34
NAM	B73xCML103	2	15	4.48	5.34	4.11	5.27	5.3	5.64	3.16	5.96	78.28	78.21	111.35	111.19
NAM	B73xCML103	2	16	5.18	5.41	4.58	5.33	5.95	6.06	6.42	6.69	74.14	74.37	84.73	86.91
NAM	B73xCML103	2	17	5.2	5.41	4.48	5.3	7.46	6.29	5.51	6.51	77.16	77.22	93.34	95.21
NAM	B73xCML103	2	18	5.31	5.43	4.64	5.33	6.42	6.13	6.46	6.71	77.8	77.71	102	99.7
NAM	B73xCML103	2	19	4.89	5.38	4.22	5.17	4.85	5.47	7.85	7.07	79.84	79.66	88.99	91.27
NAM	B73xCML103	2	20	6.2	5.56	6.12	5.77	6.16	6.13	7.51	6.86	77.45	77.48	86.14	81.23
NAM	B73xCML103	2	21	5.18	5.41	5.47	5.67	6.95	6.44	7.12	6.82	77.95	77.93	102.62	97.45
NAM	B73xCML103	2	22	6.44	5.54	5.25	5.51	5.65	6.02	8.73	7.04	78.65	78.59	100.3	99.45
NAM	B73xCML103	2	23	5.86	5.49	4.83	5.46	6.55	6.29	6.15	6.66	78.27	78.19	87.72	88.76
NAM	B73xCML103	2	25	.	.	.	.	4.7	5.22	.	.	.	.	.	.
NAM	B73xCML103	2	26	5.7	5.48	4.69	5.39	7.98	7.64	5.27	6.43	79.86	79.8	83.7	87.41
NAM	B73xCML103	2	27	.	.	2.48	4.18	5.08	5.59	.	.	.	.	.	.
NAM	B73xCML103	2	28	.	.	3.58	4.65	7.14	6.1	.	.	.	.	.	.
NAM	B73xCML103	2	29	5.98	5.53	5.43	5.61	7.22	6.5	6.75	6.7	75.48	75.7	84.28	83.74
NAM	B73xCML103	2	30	.	.	2.43	4.04	3.74	5.36	.	.	.	.	.	.
NAM	B73xCML103	2	31	4.86	5.37	4.06	5.2	4.91	5.6	5.04	6.47	76.98	77.1	96.79	91.26
NAM	B73xCML103	2	32	5.15	5.42	4.64	5.3	7.2	6.73	6.54	6.71	76.9	76.94	68.24	72.56
NAM	B73xCML103	2	33	.	.	.	.	5.5	5.6	.	.	.	.	.	.
NAM	B73xCML103	2	34	.	.	2	3.71	4.61	5.88	.	.	.	.	.	.
NAM	B73xCML103	2	35	.	.	3.63	4.57	5.73	5.93	.	.	.	.	.	.
NAM	B73xCML103	2	36	5.58	5.45	5.11	5.51	5.85	5.92	7.29	6.86	78.29	78.25	86.92	87.63
NAM	B73xCML103	2	37	5.08	5.41	4.04	5.22	5.09	5.55	4.88	6.45	77.84	77.78	110.41	105.6
NAM	B73xCML103	2	38	4.83	5.38	4.61	5.38	6.14	6.11	5.32	6.53	78.16	78.07	88.06	91.48
NAM	B73xCML103	2	39	.	.	.	.	5.08	5.39	.	.	.	.	.	.
NAM	B73xCML103	2	40	5.35	5.44	4.87	5.44	6.33	6.21	6.6	6.71	77.77	77.76	78.96	79.27
NAM	B73xCML103	2	41	5.09	5.39	4.62	5.35	5.04	5.32	5.84	6.59	76.35	76.4	105.66	108.93
NAM	B73xCML103	2	42	5.3	5.41	4.61	5.35	5.37	5.33	6.33	6.67	74.9	75.06	94.2	90.38
NAM	B73xCML103	2	43	5.58	5.46	4.8	5.35	6.35	6.18	8.68	6.99	78.57	78.53	89.99	86.17
NAM	B73xCML103	2	44	.	.	2.84	4.11	6.67	6.04	.	.	.	.	.	.
NAM	B73xCML103	2	45	5.38	5.43	4.6	5.28	6	5.99	8.17	7.04	76.84	76.9	88.96	89.9
NAM	B73xCML103	2	46	5.06	5.35	4.02	5.11	5.64	5.83	6.92	6.8	77.33	77.32	103.24	100.05
NAM	B73xCML103	2	47	5.33	5.44	5.16	5.6	5.82	5.85	5.98	6.65	78.39	78.34	86.55	82.38
NAM	B73xCML103	2	48	5.38	5.41	5.03	5.5	6.33	6.26	5.99	6.61	75.28	75.46	76.93	77.04
NAM	B73xCML103	2	49	5.22	5.41	4.77	5.45	6.75	6.32	4.85	6.47	79.06	78.97	73.53	78.82
NAM	B73xCML103	2	50	5.57	5.46	4.3	5.28	8.21	6.85	4.52	6.39	78.26	78.22	92.64	87.69
NAM	B73xCML103	2	51	4.96	5.4	4.99	5.42	6.88	6.62	7.35	6.82	75.87	76.03	90.13	85.53
NAM	B73xCML103	2	52	6.43	5.57	7.28	6.22	6.66	6.15	8.42	6.91	76.6	76.73	110.01	105.33
NAM	B73xCML103	2	53	.	.	3.27	4.07	.	.	2	5.03	.	.	.	.
NAM	B73xCML103	2	54	.	.	3.87	4.72	6	6.01	.	.	.	.	.	.
NAM	B73xCML103	2	55	6.42	5.54	5.15	5.49	6.96	6.7	6.78	6.74	79.42	79.28	109.64	106.49
NAM	B73xCML103	2	56	5.51	5.45	4.58	5.3	6.13	6.12	7.46	6.94	73.97	74.26	93.18	87.5
NAM	B73xCML103	2	57	4.91	5.4	4.68	5.41	7.59	6.5	5.06	6.5	79.89	79.73	118.37	112.74
NAM	B73xCML103	2	58	5.66	5.45	4.86	5.45	6.35	6.14	5.53	6.54	77.14	77.17	65.95	67.68
NAM	B73xCML103	2	59	5.29	5.43	4.86	5.46	6.89	6.39	4.72	6.43	78.03	78.05	89.49	85.03
NAM	B73xCML103	2	60	.	.	3.05	4.21	5.27	5.43	.	.	.	.	.	.
NAM	B73xCML103	2	61	.	.	.	.	6.98	6.56	.	.	.	.	.	.
NAM	B73xCML103	2	62	4.93	5.38	4.23	5.27	6.06	6.06	4.08	6.36	79.09	79.03	89.47	86.05
NAM	B73xCML103	2	63	4.64	5.36	5.14	5.55	4.65	5.09	5.73	6.57	77.48	77.49	97.11	101.23
NAM	B73xCML103	2	64	5.26	5.43	4.56	5.43	5.05	5.85	3.34	5.93	79.64	79.52	109.26	109.57
NAM	B73xCML103	2	65	5.51	5.44	4.9	5.48	7.28	6.87	5.52	6.54	78.93	78.83	86.28	86.63
NAM	B73xCML103	2	66	5.49	5.45	5.36	5.6	6.31	6.19	6.72	6.73	79.29	79.08	76.25	81.72
NAM	B73xCML103	2	67	4.86	5.38	3.85	5.09	4.53	5.67	5.57	6.6	78.25	78.22	68.83	68.25
NAM	B73xCML103	2	68	5.83	5.5	5.51	5.68	5.86	5.94	7.48	7.04	78.53	78.44	74.89	77.12
NAM	B73xCML103	2	69	5.28	5.44	5.75	5.68	7	6.73	6.82	6.69	76.93	76.96	74.67	76.82
NAM	B73xCML103	2	70	.	.	3.29	4.52	7.44	6.48	.	.	.	.	.	.
NAM	B73xCML103	2	71	6.2	5.53	6.22	5.76	7.6	6.55	8.45	6.81	76.53	76.58	89.12	93.63
NAM	B73xCML103	2	72	4.89	5.36	4.72	5.37	7.24	6.87	6.39	6.7	77.09	77.09	68.03	71.84
NAM	B73xCML103	2	73	5.89	5.49	5.57	5.68	7.17	6.88	8.91	7.32	79.38	79.34	88.91	94.35
NAM	B73xCML103	2	74	5.6	5.46	5.15	5.5	6.21	6.11	7.23	6.96	78.79	78.72	100.23	100.2
NAM	B73xCML103	2	75	5.48	5.45	5.37	5.59	6.86	6.43	6.74	6.7	79.98	79.83	79.15	77.5
NAM	B73xCML103	2	76	5.6	5.46	5.23	5.51	6.57	6.2	6.78	6.72	77.82	77.84	117.34	117.94
NAM	B73xCML103	2	77	6.13	5.51	5.17	5.44	6.49	6.21	7.7	6.94	77.25	77.29	94.08	88.83
NAM	B73xCML103	2	78	5.57	5.46	5.45	5.58	6.59	6.19	8.02	6.96	75.45	75.65	70.18	75.91
NAM	B73xCML103	2	79	5.26	5.42	5.41	5.64	8.59	7.47	6.25	6.63	79.9	79.75	87.83	86.94
NAM	B73xCML103	2	80	5.12	5.4	4.79	5.41	6.23	6.15	6.68	6.74	80.62	80.53	90.5	87.59
NAM	B73xCML103	2	81	6.7	5.57	6.32	5.96	6.03	6.05	8.46	7.21	79.61	79.52	86.52	86.9
NAM	B73xCML103	2	82	5.18	5.42	4.8	5.46	7.11	6.24	4.3	6.35	76.79	76.86	80.11	85.22
NAM	B73xCML103	2	83	5.4	5.44	4.94	5.54	5.16	5.72	3.93	6.39	75.2	75.37	72.52	68.47
NAM	B73xCML103	2	84	5.27	5.4	4.82	5.44	6.51	6.41	5.11	6.49	78.26	78.21	98.12	93.6
NAM	B73xCML103	2	85	5.68	5.47	5.99	5.96	7.04	6.85	5.79	6.57	74.4	74.62	86.51	82.51
NAM	B73xCML103	2	86	4.72	5.37	3.95	5.12	5.99	6.01	4.9	6.44	74.92	75.1	67.03	71.91
NAM	B73xCML103	2	87	5.67	5.48	5.81	5.94	6.15	6.09	6.63	6.68	78.86	78.82	102.83	104.54
NAM	B73xCML103	2	88	5.43	5.44	4.84	5.42	6.49	6.27	6.72	6.74	79.46	79.38	104.05	104.74
NAM	B73xCML103	2	89	6.41	5.57	6.59	5.8	7.29	7.38	7.93	6.79	78.79	78.75	69.43	72.52
NAM	B73xCML103	2	90	5.21	5.43	4.76	5.41	4.84	5.88	5.46	6.53	75.27	75.47	94.56	98.91
NAM	B73xCML103	2	91	6.35	5.55	5.87	5.88	6.37	6.07	6.17	6.63	79.38	79.31	90	93.16
NAM	B73xCML103	2	92	5.71	5.49	5.77	5.74	5.99	6.02	7.25	6.72	77.07	77.14	75.11	72.23
NAM	B73xCML103	2	93	.	.	.	.	5.92	6.04	.	.	.	.	.	.
NAM	B73xCML103	2	94	5.92	5.51	5.31	5.59	7.32	6.57	7.05	6.77	77.27	77.3	84.49	85.3
NAM	B73xCML103	2	95	6.13	5.51	5.85	5.71	5.54	5.93	8.51	7.04	75.91	75.99	90.48	94.48
NAM	B73xCML103	2	96	5.85	5.48	5.32	5.64	4.96	5.66	5.06	6.49	80.18	80.01	119.23	115.92
NAM	B73xCML103	2	97	6.48	5.56	6.2	5.91	7.29	6.57	5.36	6.49	80.11	79.96	75.45	80.33
NAM	B73xCML103	2	98	6.13	5.52	5.6	5.58	5.85	5.98	8.58	7.26	77.55	77.5	89.22	95.1
NAM	B73xCML103	2	99	5.41	5.44	5.17	5.56	7.66	6.93	5.71	6.55	77.19	77.2	100.68	102.55
NAM	B73xCML103	2	100	4.81	5.39	4.33	5.25	6.01	6.02	5.75	6.59	77.28	77.28	81.12	85.34
NAM	B73xCML103	2	101	5.25	5.43	4.42	5.4	7.02	6.69	2.3	5.78	76.83	76.9	86.63	91.53
NAM	B73xCML103	2	102	5.88	5.5	5.49	5.69	6.7	6.82	5.87	6.6	76.78	76.8	78.56	76.59
NAM	B73xCML103	2	103	.	.	2.06	3.78	6.22	6.11	.	.	.	.	.	.
NAM	B73xCML103	2	104	.	.	.	.	6.66	6.49	.	.	.	.	.	.
NAM	B73xCML103	2	105	5.44	5.45	4.65	5.34	5.46	6.12	7.03	6.8	76.46	76.51	93.06	91.13
NAM	B73xCML103	2	106	.	.	3.95	4.75	6.76	6.28	.	.	.	.	.	.
NAM	B73xCML103	2	107	5.02	5.38	4.36	5.26	6.28	6.15	5.84	6.6	78.03	78.02	105.15	104.48
NAM	B73xCML103	2	108	5.77	5.47	5.63	5.74	6.81	6.26	5	6.35	77.36	77.45	89.09	89.26
NAM	B73xCML103	2	109	5.06	5.4	4.49	5.31	6.33	6.3	5.76	6.57	77.82	77.83	95.56	100.53
NAM	B73xCML103	2	110	5.47	5.46	5.38	5.56	4.78	5.82	6.75	6.72	78.68	78.66	113.27	108.85
NAM	B73xCML103	2	111	5.92	5.48	4.6	5.36	5.11	5.62	6.73	6.81	77.51	77.55	89.47	88.5
NAM	B73xCML103	2	112	.	.	2.66	4.17	5.5	5.88	.	.	.	.	.	.
NAM	B73xCML103	2	113	5.24	5.41	5.06	5.49	6.21	6.21	7.46	6.69	78.58	78.5	97.21	97.75
NAM	B73xCML103	2	114	5.03	5.4	4.6	5.3	6.29	6.22	7.75	6.98	79.53	79.41	111.64	109.9
NAM	B73xCML103	2	115	5.49	5.44	4.29	5.26	6.39	6.21	5.85	6.63	80.42	80.27	100.5	105.84
NAM	B73xCML103	2	116	.	.	.	.	6.18	6.05	.	.	.	.	.	.
NAM	B73xCML103	2	117	5.9	5.5	5.1	5.5	7.57	7.23	6.77	6.76	80.6	80.4	111.09	114.36
NAM	B73xCML103	2	119	.	.	.	.	6.31	6.12	.	.	.	.	.	.
NAM	B73xCML103	2	120	5.69	5.48	5.44	5.61	6.34	6.22	6.96	6.72	78.12	78.15	93.02	94.56
NAM	B73xCML103	2	121	5.01	5.41	4.73	5.38	6.99	6.63	5.72	6.56	76.45	76.52	105.04	110.51
NAM	B73xCML103	2	122	5.52	5.45	5.06	5.44	7.11	6.65	8.31	7.15	80.23	80.08	101.59	99.05
NAM	B73xCML103	2	123	5.58	5.46	5.33	5.55	7.13	7.11	7.5	6.86	77.31	77.33	78.26	80.77
NAM	B73xCML103	2	124	5.17	5.4	4.44	5.23	7.27	7.01	6.49	6.63	78.49	78.46	119.83	116.73
NAM	B73xCML103	2	125	5.41	5.46	5.66	5.65	5.72	5.86	7.89	6.9	77.63	77.62	69.66	74.54
NAM	B73xCML103	2	126	4.84	5.37	4.48	5.32	5.88	5.91	4.74	6.37	78.28	78.26	90.4	90.94
NAM	B73xCML103	2	127	5.39	5.43	5.15	5.56	5.37	5.83	5.82	6.61	77.77	77.75	109.17	105.28
NAM	B73xCML103	2	128	6.5	5.57	6.21	5.9	7.98	7.16	7.92	6.9	80.79	80.59	94.17	90.58
NAM	B73xCML103	2	129	5.29	5.44	5.61	5.72	5.56	5.69	5.5	6.51	75.72	75.81	81.68	78.16
NAM	B73xCML103	2	130	.	.	5.15	4.83	.	.	.	.	.	.	.	.
NAM	B73xCML103	2	131	5.15	5.39	4.07	5.07	4.27	5.3	6.88	6.77	76.92	76.95	88.17	83.47
NAM	B73xCML103	2	132	5.71	5.46	4.97	5.48	6.42	6.28	6.51	6.75	76.55	76.67	115.47	112.55
NAM	B73xCML103	2	133	4.49	5.32	3.85	5.13	4.76	5.26	4.65	6.49	76.63	76.67	83.24	83.19
NAM	B73xCML103	2	134	4.94	5.39	6.29	6.05	3.55	4.68	4.71	6.36	76.23	76.35	78.86	74.09
NAM	B73xCML103	2	135	6.62	5.59	6.76	6.08	5.41	6.09	7.53	6.9	76.33	76.42	77.23	81.08
NAM	B73xCML103	2	136	4.28	5.32	3.68	5.07	5.5	5.57	4.75	6.33	74.83	74.98	77.51	77.37
NAM	B73xCML103	2	137	6.65	5.59	6.46	6.08	6.39	6.28	9.42	7.03	77.91	77.92	83.18	80.79
NAM	B73xCML103	2	138	5.59	5.46	5.27	5.63	6.34	6.28	5.05	6.49	74.22	74.47	96.19	97.21
NAM	B73xCML103	2	139	6.51	5.55	6.07	5.83	4.79	5.14	8.75	7.15	77.19	77.22	98.74	98.68
NAM	B73xCML103	2	140	5.95	5.51	6.11	5.82	6.76	6.28	7.24	6.83	78.85	78.75	100.41	95.32
NAM	B73xCML103	2	141	5.2	5.4	4.44	5.29	6.06	6.06	5.71	6.57	78.99	78.89	110.52	109.75
NAM	B73xCML103	2	142	.	.	.	.	5.84	5.91	.	.	.	.	.	.
NAM	B73xCML103	2	143	5.64	5.48	5.73	5.7	6.15	6.11	7.29	6.89	78.92	78.84	91.42	96.77
NAM	B73xCML103	2	144	5.66	5.48	5.2	5.59	7.06	6.79	5.56	6.54	79.74	79.58	92.66	97.25
NAM	B73xCML103	2	145	5.72	5.48	5.25	5.58	6.12	6.11	6.18	6.67	80.15	79.95	96.1	95.63
NAM	B73xCML103	2	146	7.14	5.62	5.82	5.71	7.8	7.53	7.87	6.88	80.28	80.05	102.92	102.3
NAM	B73xCML103	2	148	4.99	5.39	5.2	5.57	5.41	5.67	7.6	7.1	79.24	79.1	93.27	98.88
NAM	B73xCML103	2	149	5.49	5.45	4.54	5.32	7.71	6.39	5.45	6.49	78.09	78.14	82.62	85.38
NAM	B73xCML103	2	150	.	.	.	.	4.05	4.82	.	.	.	.	.	.
NAM	B73xCML103	2	151	5.74	5.47	5.42	5.69	6.33	6.28	6.01	6.65	79.66	79.44	102.59	98.68
NAM	B73xCML103	2	152	.	.	2.76	4.23	5.13	5.53	.	.	.	.	.	.
NAM	B73xCML103	2	153	6.41	5.55	6.27	6.03	5.64	5.73	7.13	6.82	79.07	78.95	108.12	108.44
NAM	B73xCML103	2	154	5.03	5.41	5.5	5.66	5.03	5.9	7.14	6.86	76.84	76.83	91.79	95.36
NAM	B73xCML103	2	155	.	.	3.49	4.66	6.25	6.23	.	.	.	.	.	.
NAM	B73xCML103	2	156	5.97	5.53	6.04	5.88	6.25	6.19	7.22	6.89	78.8	78.69	83.74	86.08
NAM	B73xCML103	2	157	6.39	5.54	5.91	5.81	5.91	5.94	9.05	7.25	76.74	76.75	72.26	76.43
NAM	B73xCML103	2	158	5.61	5.47	5.94	5.8	5.78	5.92	7.03	6.83	79.59	79.46	81.37	79.91
NAM	B73xCML103	2	159	.	.	2.84	4.28	6.81	6.72	.	.	.	.	.	.
NAM	B73xCML103	2	160	5.64	5.44	5.14	5.53	6.13	6.11	7.03	6.75	76.89	76.97	116.56	117.82
NAM	B73xCML103	2	161	.	.	.	.	6.18	6.16	.	.	.	.	.	.
NAM	B73xCML103	2	162	5.77	5.48	4.21	5.13	6.77	6.54	7.2	6.82	75.29	75.59	75.78	77.38
NAM	B73xCML103	2	163	4.06	5.29	4.21	5.28	5.66	5.98	4	6.16	78.33	78.25	102.37	101.55
NAM	B73xCML103	2	164	5.18	5.4	5.19	5.59	6.19	6.12	5.43	6.46	79.73	79.61	105.75	104.35
NAM	B73xCML103	2	165	5.46	5.44	4.95	5.48	5.97	5.98	5.66	6.57	79.26	79.09	106.93	109.19
NAM	B73xCML103	2	166	5.43	5.47	5.61	5.8	5.02	5.66	7.1	6.79	76.95	77.03	93.35	91.73
NAM	B73xCML103	2	167	6.35	5.56	6.08	5.8	7.01	6.41	8.47	7.07	76.28	76.42	99.47	97.87
NAM	B73xCML103	2	168	4.63	5.36	4.57	5.39	6.06	6.06	4.16	6.31	78.84	78.75	94.9	94.12
NAM	B73xCML103	2	169	5.97	5.48	5.42	5.74	6.86	6.25	6.07	6.61	80.23	80.07	84.12	85.42
NAM	B73xCML103	2	170	5.78	5.5	6.05	5.84	6.76	6.52	5.33	6.51	77.41	77.41	89.12	92.7
NAM	B73xCML103	2	171	5.21	5.44	5.02	5.5	6.2	6.07	6.58	6.74	76.06	76.16	101.01	103.96
NAM	B73xCML103	2	172	5.25	5.44	4.82	5.43	5.35	5.63	5.92	6.62	78.26	78.23	95.36	101.21
NAM	B73xCML103	2	173	5.74	5.47	5.23	5.58	5.46	5.85	7.12	6.91	77.34	77.39	79.39	84.28
NAM	B73xCML103	2	174	5.64	5.46	4.33	5.21	6.06	6.06	7.89	6.9	77.56	77.55	68.12	71.75
NAM	B73xCML103	2	175	7.02	5.61	6.64	5.8	7.68	6.95	10.01	7.04	79.94	79.77	98.59	96.1
NAM	B73xCML103	2	176	5.26	5.43	4.44	5.25	5.68	5.7	7.24	6.86	76.77	76.83	99.79	103.31
NAM	B73xCML103	2	178	5.46	5.45	5.07	5.47	6.53	6.45	6.41	6.71	77.49	77.49	93.29	91.1
NAM	B73xCML103	2	179	5.1	5.41	4.79	5.44	5.73	5.76	5.77	6.58	78.06	78.02	96.21	92.24
NAM	B73xCML103	2	180	5.46	5.44	4.94	5.48	6.97	5.99	5.87	6.59	76.83	76.89	97.65	99.38
NAM	B73xCML103	2	181	5.4	5.42	4.67	5.36	7.17	7.12	6.44	6.67	80.29	80.17	102.36	100.96
NAM	B73xCML103	2	182	5.4	5.47	5.65	5.75	7.54	6.5	5.92	6.61	74.6	74.86	104.16	99.71
NAM	B73xCML103	2	183	5.72	5.47	4.92	5.47	6.98	6.73	5.72	6.57	77.43	77.42	86.32	84.62
NAM	B73xCML103	2	184	.	.	.	.	4.06	5.6	.	.	.	.	.	.
NAM	B73xCML103	2	185	4.96	5.39	4.54	5.34	5.83	5.98	5.37	6.52	77.85	77.85	89.33	91.92
NAM	B73xCML103	2	186	4.75	5.38	4.42	5.21	6.64	6.54	7.91	6.97	76.45	76.55	83.64	86.34
NAM	B73xCML103	2	188	5.58	5.43	4.44	5.29	5.04	5.7	6.04	6.64	78.7	78.64	89.19	91.4
NAM	B73xCML103	2	189	4.9	5.36	4.25	5.18	6.15	6.13	6.15	6.68	79.69	79.55	86.4	81.86
NAM	B73xCML103	2	190	5.59	5.45	4.76	5.37	6.06	6.06	7.68	7.05	79.28	79.18	80.77	81.4
NAM	B73xCML103	2	191	5.19	5.41	4.22	5.16	5.08	5.43	7.82	7.07	77.24	77.27	102.5	100.49
NAM	B73xCML103	2	192	4.89	5.38	4.39	5.27	4.24	4.86	6.48	6.73	76.79	76.91	104.17	103.04
NAM	B73xCML103	2	193	4.59	5.34	4.46	5.34	5.56	5.88	4.33	6.37	78.78	78.67	77.53	76.28
NAM	B73xCML103	2	194	6.08	5.5	5.55	5.66	6.47	6.25	9.24	7.01	79.8	79.58	108.84	111.13
NAM	B73xCML103	2	195	4.99	5.39	4.5	5.3	4.7	5.25	6.32	6.71	78.02	78	79.8	77.02
NAM	B73xCML103	2	196	5.68	5.47	4.59	5.31	6.85	6.1	6.33	6.67	75.23	75.43	99.4	100.93
NAM	B73xCML103	2	197	.	.	3.49	4.55	5.69	5.82	.	.	.	.	.	.
NAM	B73xCML103	2	198	.	.	.	.	7.72	6.9	.	.	.	.	.	.
NAM	B73xCML103	2	199	5.2	5.43	5.55	5.78	6.25	6.09	5.11	6.53	76.52	76.57	90.77	92.63
NAM	B73xCML103	2	200	.	.	.	.	6.18	6.09	.	.	.	.	.	.
NAM	B73xCML228	3	1	4.83	5.3	3.87	5.1	5.91	6	3.83	6.36	79.64	79.66	91.8	94.11
NAM	B73xCML228	3	2	.	.	3.28	4.47	6.87	6.44	.	.	.	.	.	.
NAM	B73xCML228	3	3	4.91	5.31	4.05	5.11	6.02	6.05	5.51	6.52	80.38	80.26	83.06	81.99
NAM	B73xCML228	3	4	6.37	5.49	6.43	6.04	6.67	6.23	7.15	6.86	79.92	79.83	102.99	107.49
NAM	B73xCML228	3	6	6.81	5.51	6.69	5.96	6.53	6.14	8.81	6.97	79.78	79.65	119.29	120.78
NAM	B73xCML228	3	7	4.34	5.21	3.25	4.87	4.99	5.74	5.21	6.53	76.44	76.67	76.12	74.6
NAM	B73xCML228	3	8	6.72	5.48	5.56	5.7	6.09	6.07	8.27	6.98	79.02	79.01	81.26	82.83
NAM	B73xCML228	3	9	5.93	5.42	5.85	5.84	6.16	6.11	6.64	6.7	73.78	74.18	92.57	95.13
NAM	B73xCML228	3	10	5.03	5.31	4.5	5.33	6.36	6.11	4.98	6.47	77.04	77.16	88.26	91.51
NAM	B73xCML228	3	11	5.76	5.39	5.21	5.55	5.06	5.27	6.68	6.77	76.05	76.23	93.01	91.54
NAM	B73xCML228	3	12	5.55	5.37	5.08	5.46	5.3	5.74	8.16	6.94	77.23	77.38	104.74	101.44
NAM	B73xCML228	3	13	5.5	5.37	4.92	5.46	7.79	6.76	5.53	6.51	79.78	79.78	102.04	99.54
NAM	B73xCML228	3	14	5.18	5.35	4.99	5.55	6.27	6.17	4.15	6.29	75.7	75.94	76.96	78.25
NAM	B73xCML228	3	16	.	.	5.64	4.98	.	.	.	.	.	.	.	.
NAM	B73xCML228	3	17	5.59	5.37	4.64	5.37	5.4	5.66	5.13	6.43	79.67	79.59	88.72	87.66
NAM	B73xCML228	3	18	.	.	3.74	4.61	6.01	6.05	.	.	.	.	.	.
NAM	B73xCML228	3	19	4.88	5.3	4.55	5.33	4.6	5.95	5.48	6.51	75.89	76.15	76.22	76.04
NAM	B73xCML228	3	20	5.79	5.4	5.87	5.73	7.12	6.62	7.47	6.9	80.01	79.95	81.23	79.17
NAM	B73xCML228	3	21	5.7	5.43	5.83	5.79	5.37	5.82	7.55	6.94	76.33	76.55	61.49	66.45
NAM	B73xCML228	3	22	5.68	5.39	4.94	5.42	4.86	5.14	7.54	6.94	77.39	77.51	85.49	90.35
NAM	B73xCML228	3	23	.	.	4.67	4.58	.	.	.	.	.	.	.	.
NAM	B73xCML228	3	24	.	.	4.5	4.5	.	.	.	.	.	.	.	.
NAM	B73xCML228	3	26	5.05	5.32	4.45	5.3	6.22	6.14	5.13	6.44	77.07	77.24	87.66	89.96
NAM	B73xCML228	3	27	.	.	3.3	4.46	6.5	6.3	.	.	.	.	.	.
NAM	B73xCML228	3	28	.	.	2.85	3.83	.	.	.	.	.	.	.	.
NAM	B73xCML228	3	29	5.15	5.34	5.17	5.62	5.25	5.8	4.48	6.25	79.88	79.87	101.72	97.43
NAM	B73xCML228	3	30	.	.	4.64	4.58	.	.	.	.	.	.	.	.
NAM	B73xCML228	3	31	5.9	5.4	5.18	5.56	7.41	6.37	6.2	6.62	80.16	80	92.86	90.96
NAM	B73xCML228	3	32	.	.	5.18	4.8	.	.	.	.	.	.	.	.
NAM	B73xCML228	3	33	.	.	2.33	3.86	6.17	6.16	.	.	.	.	.	.
NAM	B73xCML228	3	34	.	.	2.02	3.91	5.13	5.55	.	.	.	.	.	.
NAM	B73xCML228	3	35	4.39	5.26	3.64	5.01	4.66	5.05	5.95	6.62	77.52	77.64	94.53	100.08
NAM	B73xCML228	3	36	5.28	5.33	4.69	5.38	5.74	5.79	5.75	6.56	77.06	77.21	75.97	78.78
NAM	B73xCML228	3	37	4.8	5.3	4.58	5.35	5.72	5.84	5.04	6.45	79.53	79.53	94.87	95.97
NAM	B73xCML228	3	38	.	.	2.59	3.56	.	.	.	.	.	.	.	.
NAM	B73xCML228	3	39	5.89	5.42	5.58	5.68	5.57	5.77	7.51	6.76	79.27	79.2	100.18	95.08
NAM	B73xCML228	3	40	5.94	5.42	5.9	5.91	6.93	6.4	8.1	7.07	80.27	80.22	82.82	87.37
NAM	B73xCML228	3	41	.	.	4.64	4.57	.	.	.	.	.	.	.	.
NAM	B73xCML228	3	42	.	.	2.82	4.16	5.07	5.25	.	.	.	.	.	.
NAM	B73xCML228	3	43	.	.	.	.	5.69	5.87	.	.	.	.	.	.
NAM	B73xCML228	3	44	.	.	3.43	4.47	5.07	5.06	.	.	.	.	.	.
NAM	B73xCML228	3	45	5.96	5.43	5.44	5.58	6.49	6.45	6.99	6.83	78.78	78.75	96.88	95.7
NAM	B73xCML228	3	46	6.44	5.46	5.82	5.71	5.53	5.57	8.01	7.06	75.42	75.7	90.47	88.33
NAM	B73xCML228	3	47	6	5.43	5.38	5.61	4.78	5.58	8.02	6.92	77.59	77.61	89.42	84.02
NAM	B73xCML228	3	48	.	.	3.64	4.13	.	.	.	.	.	.	.	.
NAM	B73xCML228	3	49	5.56	5.37	5.02	5.47	5.66	5.92	7.37	6.75	80.19	80.14	81.24	79.09
NAM	B73xCML228	3	50	5.2	5.35	4.69	5.42	4.75	5.7	4.14	6.15	77.38	77.52	85.77	89.92
NAM	B73xCML228	3	51	.	.	3.14	4.44	5.99	6.01	.	.	.	.	.	.
NAM	B73xCML228	3	52	4.76	5.3	4.16	5.16	5.19	5.39	6.16	6.64	76.7	76.79	78.91	80.21
NAM	B73xCML228	3	53	5.79	5.41	5.14	5.55	6.2	6.11	6.35	6.67	78.23	78.27	89.61	84.71
NAM	B73xCML228	3	54	.	.	3.08	3.81	.	.	.	.	.	.	.	.
NAM	B73xCML228	3	55	.	.	4.4	4.46	.	.	.	.	.	.	.	.
NAM	B73xCML228	3	56	5.81	5.42	5.88	5.82	6.03	6.04	4.45	6.25	78.96	78.89	100.22	101.26
NAM	B73xCML228	3	57	.	.	2.8	3.62	.	.	.	.	.	.	.	.
NAM	B73xCML228	3	58	5.21	5.34	4.84	5.4	4.48	5.84	6.5	6.69	79.52	79.57	78.87	81.22
NAM	B73xCML228	3	59	.	.	3.76	4.68	5.67	5.84	.	.	.	.	.	.
NAM	B73xCML228	3	61	.	.	2.75	4.07	4.66	6.13	.	.	.	.	.	.
NAM	B73xCML228	3	62	.	.	3.86	4.21	.	.	.	.	.	.	.	.
NAM	B73xCML228	3	63	.	.	2.86	4.09	4.49	5.09	.	.	.	.	.	.
NAM	B73xCML228	3	65	5.01	5.32	4.79	5.44	5.62	5.98	5.04	6.37	77.11	77.23	102.04	101.38
NAM	B73xCML228	3	66	6.21	5.44	5.49	5.71	7.52	7.13	7.95	7.07	78.97	78.94	81.04	77.42
NAM	B73xCML228	3	67	5.72	5.4	4.74	5.44	6.74	6.42	5.14	6.48	77	77.17	89.48	86.11
NAM	B73xCML228	3	68	5.26	5.35	4.58	5.35	6.84	6.39	5.52	6.54	78.83	78.91	77.56	80.81
NAM	B73xCML228	3	69	5.08	5.33	4.52	5.28	5.27	5.69	7	6.82	78.86	78.9	98.67	87.32
NAM	B73xCML228	3	70	.	.	3.13	3.93	.	.	.	.	.	.	.	.
NAM	B73xCML228	3	71	5.45	5.38	4.59	5.32	5.91	5.96	6.35	6.66	79.57	79.48	99.75	94.31
NAM	B73xCML228	3	72	.	.	3.88	4.22	.	.	.	.	.	.	.	.
NAM	B73xCML228	3	73	.	.	.	.	6.83	6.44	.	.	.	.	.	.
NAM	B73xCML228	3	74	6.28	5.46	6.39	5.89	5.23	5.91	6.09	6.59	80.42	80.26	109.6	113.01
NAM	B73xCML228	3	75	.	.	2.58	4.05	6.66	6.34	.	.	.	.	.	.
NAM	B73xCML228	3	76	5.54	5.39	5.28	5.58	5.74	5.9	5.42	6.46	80.06	79.95	69.84	74.98
NAM	B73xCML228	3	77	.	.	3.47	4.04	.	.	.	.	.	.	.	.
NAM	B73xCML228	3	78	.	.	3.76	4.6	5.43	5.93	.	.	.	.	.	.
NAM	B73xCML228	3	79	5.19	5.33	4.11	5.18	5.97	6.05	5.51	6.57	76.3	76.5	104.02	100.09
NAM	B73xCML228	3	80	5.93	5.4	4.83	5.36	7.16	6.65	7.72	6.78	79.15	79.08	95.44	91.4
NAM	B73xCML228	3	81	6.22	5.45	6.22	5.77	6.2	6.12	8.43	7.27	79.11	79.13	90.21	90.19
NAM	B73xCML228	3	82	5.21	5.36	4.49	5.35	5.82	5.95	4.33	6.24	76.59	76.77	77.57	80.72
NAM	B73xCML228	3	83	.	.	3.37	4.46	6.35	6.16	.	.	.	.	.	.
NAM	B73xCML228	3	84	5.62	5.38	4.6	5.38	7.05	6.76	4.96	6.45	76.6	76.75	82.77	81.94
NAM	B73xCML228	3	85	5.21	5.37	5.15	5.52	5.81	5.91	5.51	6.54	77.16	77.35	81.8	76.72
NAM	B73xCML228	3	86	5.38	5.37	5.14	5.59	5.33	5.6	5.35	6.51	77.98	78.06	75.72	74.25
NAM	B73xCML228	3	87	.	.	3.16	4	.	.	.	.	.	.	.	.
NAM	B73xCML228	3	88	5.75	5.4	5.35	5.59	6.8	6.54	6.02	6.61	79.71	79.63	83.84	78.71
NAM	B73xCML228	3	89	.	.	2.74	4.25	7.38	6.72	.	.	.	.	.	.
NAM	B73xCML228	3	90	5.33	5.36	5.73	5.71	5.8	5.89	6.56	6.68	80.09	79.99	90.24	90.33
NAM	B73xCML228	3	91	4.7	5.28	4.33	5.24	7.17	6.87	5.38	6.48	78.75	78.77	79.5	76.56
NAM	B73xCML228	3	92	4.72	5.29	4.58	5.38	5.11	5.61	4.03	6.28	75.7	75.99	77	73.76
NAM	B73xCML228	3	93	5.11	5.34	5.05	5.5	5.88	6	6.35	6.68	77.18	77.28	90.18	84.84
NAM	B73xCML228	3	94	5.61	5.36	4.39	5.27	6.04	6.05	5.25	6.46	79.76	79.7	90.41	93.03
NAM	B73xCML228	3	95	.	.	3.29	3.92	.	.	.	.	.	.	.	.
NAM	B73xCML228	3	96	.	.	.	.	3.5	4.15	.	.	.	.	.	.
NAM	B73xCML228	3	97	.	.	5.24	4.9	.	.	.	.	.	.	.	.
NAM	B73xCML228	3	98	5.29	5.34	4.41	5.24	4.52	6.28	6.89	6.88	79.38	79.32	96.04	94.65
NAM	B73xCML228	3	99	.	.	2.3	3.82	6.17	6.09	.	.	.	.	.	.
NAM	B73xCML228	3	100	5.1	5.32	4.86	5.42	5.33	5.9	5.62	6.54	79.64	79.62	95.22	89.6
NAM	B73xCML228	3	101	5.6	5.38	5.13	5.51	5.54	5.79	7.85	6.93	80.31	80.21	62.17	64.91
NAM	B73xCML228	3	102	5.56	5.37	4.63	5.32	6.38	6.29	6.57	6.76	78.31	78.39	104.94	100.86
NAM	B73xCML228	3	103	5.21	5.33	4.1	5.13	6.39	6.18	7.36	6.73	76.42	76.63	88.62	87.51
NAM	B73xCML228	3	104	4.75	5.28	3.96	5.04	6.67	6.3	5.53	6.54	77.94	78.01	84.3	89.22
NAM	B73xCML228	3	105	5.54	5.36	4.71	5.34	5.51	5.63	7.18	6.84	78.15	78.16	94.55	89.61
NAM	B73xCML228	3	106	4.99	5.32	5.07	5.54	6.5	6.27	6.08	6.6	76.96	77.16	65.29	68.37
NAM	B73xCML228	3	107	4.91	5.31	4.31	5.2	6.19	6.1	6.95	6.89	74.68	75.02	83.38	80.16
NAM	B73xCML228	3	108	.	.	3.33	4.55	7.57	7.15	.	.	.	.	.	.
NAM	B73xCML228	3	109	.	.	2.78	4.03	6.76	6.55	.	.	.	.	.	.
NAM	B73xCML228	3	110	.	.	2.64	4.29	5.26	5.62	.	.	.	.	.	.
NAM	B73xCML228	3	111	5.4	5.37	5.46	5.75	7.01	6.48	5.52	6.51	77.97	78.04	88.82	89.88
NAM	B73xCML228	3	112	5.71	5.42	5.93	5.73	5.24	5.44	7.51	6.87	77.41	77.45	86.68	80.75
NAM	B73xCML228	3	113	5.46	5.4	5.52	5.76	5.63	5.96	5.79	6.57	74.61	74.97	76.72	73.85
NAM	B73xCML228	3	114	5.48	5.39	5.59	5.66	5.86	5.85	7.31	6.85	80.44	80.33	88.34	93.34
NAM	B73xCML228	3	115	5.37	5.37	5.67	5.8	5.8	5.87	4.94	6.42	80.22	80.11	92.36	97.46
NAM	B73xCML228	3	116	.	.	5.11	5.19	5.88	5.97	.	.	.	.	.	.
NAM	B73xCML228	3	117	4.94	5.33	4.08	5.14	7.21	6.84	6.1	6.62	77.06	77.16	70.28	74.23
NAM	B73xCML228	3	118	4.55	5.27	3.52	4.92	5.89	5.98	5.71	6.57	79.05	79.01	118.05	122.96
NAM	B73xCML228	3	119	5.38	5.37	4.77	5.37	6.54	6.36	7.21	6.88	72.98	73.39	73.81	72.74
NAM	B73xCML228	3	120	4.64	5.3	5.3	5.57	5.67	5.81	6.75	6.7	79.74	79.7	95.6	89.97
NAM	B73xCML228	3	121	5.97	5.41	4.56	5.31	4.82	5.4	6.88	6.82	78.38	78.44	100.41	97.9
NAM	B73xCML228	3	122	5.17	5.33	4.53	5.31	6.13	6.09	5.64	6.54	79.95	79.93	92.37	86.82
NAM	B73xCML228	3	123	.	.	3.59	4	.	.	.	.	.	.	.	.
NAM	B73xCML228	3	124	5.48	5.38	4.67	5.34	6.55	6.09	6.32	6.68	77.89	77.96	93.84	92.65
NAM	B73xCML228	3	125	5.46	5.36	4.93	5.45	6.12	6.09	6.98	6.84	78.74	78.74	96.23	98.89
NAM	B73xCML228	3	126	.	.	3.76	4.66	6.84	6.78	.	.	.	.	.	.
NAM	B73xCML228	3	127	4.93	5.31	4.92	5.41	5.97	5.98	6.05	6.59	79.38	79.31	94.2	91.62
NAM	B73xCML228	3	128	6.03	5.43	5.11	5.48	6.81	6.83	7.13	6.82	75.59	75.88	69.61	74.03
NAM	B73xCML228	3	129	5.18	5.35	5.08	5.56	6.46	6.23	5.18	6.44	78.94	78.93	86.65	85.98
NAM	B73xCML228	3	130	.	.	4.47	4.49	.	.	.	.	.	.	.	.
NAM	B73xCML228	3	131	5.7	5.38	4.54	5.28	8.27	6.72	6.58	6.72	80.98	80.8	78.37	78.17
NAM	B73xCML228	3	132	.	.	4.06	4.35	.	.	.	.	.	.	.	.
NAM	B73xCML228	3	133	5.83	5.43	6.09	5.78	5.6	6	6.37	6.68	80.47	80.33	90.41	85.58
NAM	B73xCML228	3	134	5.94	5.44	5.7	5.67	5.82	5.95	9.14	7.22	80.07	79.97	93.78	90.66
NAM	B73xCML228	3	135	.	.	3.79	4.59	5.37	5.88	.	.	.	.	.	.
NAM	B73xCML228	3	136	.	.	2.52	4.16	6.31	6.12	.	.	.	.	.	.
NAM	B73xCML228	3	137	4.87	5.3	4.33	5.29	5.15	5.29	4.33	6.29	74.18	74.57	73.82	78.44
NAM	B73xCML228	3	138	7.4	5.56	6.68	6.15	7.09	7.08	8.77	7.07	76.94	77.08	64.88	67.09
NAM	B73xCML228	3	139	5.88	5.42	5.39	5.63	6.35	6.21	8.43	7.01	79.3	79.24	89.39	85.78
NAM	B73xCML228	3	140	6.33	5.46	5.23	5.5	7.3	6.47	6.43	6.68	79.54	79.47	89.72	94.79
NAM	B73xCML228	3	141	5.79	5.38	5.31	5.56	5.01	6.21	8.53	7.05	78.64	78.62	100.22	101.95
NAM	B73xCML228	3	142	5.29	5.35	5.34	5.58	6.38	6.25	6.78	6.79	75.19	75.4	78.3	75.4
NAM	B73xCML228	3	143	.	.	3.38	4.01	.	.	.	.	.	.	.	.
NAM	B73xCML228	3	144	5.13	5.33	4.2	5.17	6.47	6.22	6.27	6.66	80.34	80.22	103.83	99.4
NAM	B73xCML228	3	145	5.99	5.43	5.25	5.49	6.09	6.08	8.76	7.23	76.45	76.64	81.04	82.21
NAM	B73xCML228	3	146	6.01	5.41	4.59	5.3	7.25	6.27	7.68	6.83	77.43	77.52	105.88	101.47
NAM	B73xCML228	3	147	.	.	3.69	4.08	.	.	.	.	.	.	.	.
NAM	B73xCML228	3	148	5.85	5.4	5.56	5.75	5.57	5.65	5.93	6.59	79.37	79.27	72.83	75.86
NAM	B73xCML228	3	149	5.1	5.32	4.4	5.31	5.96	6	4.56	6.34	79.19	79.15	85.22	88.16
NAM	B73xCML228	3	150	5.28	5.34	4.07	5.15	5.41	5.7	5.82	6.59	77.81	77.9	75.11	76.1
NAM	B73xCML228	3	151	.	.	4.14	4.33	.	.	.	.	.	.	.	.
NAM	B73xCML228	3	152	4.83	5.3	3.81	5.05	5.96	6.03	5.64	6.55	76.79	76.93	78.37	74.32
NAM	B73xCML228	3	153	5.03	5.35	4.51	5.3	6.01	6.03	6.15	6.67	79.47	79.41	93.12	96.72
NAM	B73xCML228	3	154	4.94	5.32	4.19	5.22	6.17	6.13	4.8	6.44	74.73	75.08	78.54	82.44
NAM	B73xCML228	3	155	5.78	5.4	4.88	5.43	6.3	6.1	6.9	6.8	79.05	79.1	91.11	86.66
NAM	B73xCML228	3	156	.	.	.	.	3.39	4.65	.	.	.	.	.	.
NAM	B73xCML228	3	157	.	.	4.36	4.44	.	.	.	.	.	.	.	.
NAM	B73xCML228	3	158	5.13	5.33	4.38	5.25	6.69	6.47	6.6	6.73	76.38	76.58	86.18	83.51
NAM	B73xCML228	3	160	5.59	5.38	5.19	5.58	5.93	6.04	6.38	6.69	78.45	78.49	101	104.71
NAM	B73xCML228	3	161	.	.	5.09	4.81	.	.	.	.	.	.	.	.
NAM	B73xCML228	3	163	5.47	5.36	3.83	5.08	5.57	5.93	5.7	6.59	77.96	77.97	103.2	100.76
NAM	B73xCML228	3	164	5.56	5.39	5.92	5.66	6.46	6.36	6.63	6.69	77.43	77.52	98.96	101.16
NAM	B73xCML228	3	166	4.35	5.26	3.5	4.93	4.79	4.46	5.6	6.54	76.47	76.65	74.04	72.13
NAM	B73xCML228	3	167	.	.	2.98	4.33	6.72	6.42	.	.	.	.	.	.
NAM	B73xCML228	3	168	5.87	5.41	5.45	5.66	4.89	5.31	6.56	6.69	76.68	76.91	63.9	69.34
NAM	B73xCML228	3	169	.	.	3.74	4.12	.	.	.	.	.	.	.	.
NAM	B73xCML228	3	171	.	.	2.96	4.28	6.17	6.12	.	.	.	.	.	.
NAM	B73xCML228	3	172	.	.	3.78	4.2	.	.	.	.	.	.	.	.
NAM	B73xCML228	3	173	5.44	5.37	4.84	5.47	6.27	6.13	4.04	6.28	77.11	77.23	88.67	86.97
NAM	B73xCML228	3	174	4.85	5.3	4.55	5.35	5.64	5.75	4.48	6.33	80.31	80.16	98.91	94.59
NAM	B73xCML228	3	175	5.28	5.35	5.4	5.65	5.67	5.86	6.43	6.69	74.99	75.23	74.72	77.83
NAM	B73xCML228	3	176	.	.	2	3.45	.	.	2	4.79	.	.	.	.
NAM	B73xCML228	3	177	5.17	5.34	4.7	5.37	5.38	5.82	6.56	6.7	76.79	76.94	81.45	79.89
NAM	B73xCML228	3	178	5.63	5.39	5.32	5.57	6.02	6.05	8.07	6.9	80.13	80.11	103.54	107.18
NAM	B73xCML228	3	179	5.55	5.38	4.86	5.42	6.23	6.1	6.82	6.82	77.41	77.52	106.87	105.44
NAM	B73xCML228	3	180	.	.	2.66	4.1	7.81	7.18	.	.	.	.	.	.
NAM	B73xCML228	3	181	6.25	5.45	5.39	5.63	5.22	6	4.53	6.27	76.02	76.27	101.04	88.35
NAM	B73xCML228	3	182	.	.	.	.	6.99	5.88	.	.	.	.	.	.
NAM	B73xCML228	3	183	.	.	3.48	4.07	.	.	.	.	.	.	.	.
NAM	B73xCML228	3	184	5.43	5.37	5.27	5.54	6.24	6.11	5.78	6.54	76.9	77.05	86.94	81.68
NAM	B73xCML228	3	185	6.57	5.47	5.69	5.57	6.58	6.32	8.26	7.14	77.18	77.25	73.18	71.45
NAM	B73xCML228	3	186	.	.	2.7	4.08	6.9	5.95	.	.	.	.	.	.
NAM	B73xCML228	3	187	.	.	.	.	2.5	4.74	.	.	.	.	.	.
NAM	B73xCML228	3	188	.	.	4.98	4.73	.	.	.	.	.	.	.	.
NAM	B73xCML228	3	189	5.54	5.37	4.7	5.35	6.04	6.05	5.88	6.58	75.76	75.94	73.39	69.57
NAM	B73xCML228	3	190	.	.	3.73	4.15	.	.	.	.	.	.	.	.
NAM	B73xCML228	3	191	.	.	2.49	3.91	4.8	4.89	.	.	.	.	.	.
NAM	B73xCML228	3	192	.	.	2.14	4.05	6.4	6.47	.	.	.	.	.	.
NAM	B73xCML228	3	193	4.71	5.28	4.11	5.24	6.74	6.39	3.5	6.28	79.27	79.23	100.64	101.45
NAM	B73xCML228	3	194	5.45	5.37	5.12	5.51	6.09	6.07	6.11	6.61	75.56	75.79	84.28	87.09
NAM	B73xCML228	3	195	.	.	3.87	4.22	.	.	.	.	.	.	.	.
NAM	B73xCML228	3	196	5.55	5.38	4.78	5.34	6.16	6.11	7.27	6.98	79.27	79.28	84.65	83.94
NAM	B73xCML228	3	197	.	.	2.49	3.84	5.97	6.02	.	.	.	.	.	.
NAM	B73xCML228	3	198	4.62	5.29	3.76	5.1	5.4	5.26	4.51	6.32	77.77	77.86	97.95	98.48
NAM	B73xCML228	3	199	5.26	5.37	5.86	5.75	6.1	6.07	5.77	6.53	77.28	77.42	77.97	73.06
NAM	B73xCML228	3	200	.	.	2.62	4.01	5.55	5.97	.	.	.	.	.	.
NAM	B73xCML247	4	1	4.19	5.07	3.48	4.91	5.71	5.92	5.48	6.53	77.48	77.58	83.43	85.22
NAM	B73xCML247	4	2	6.33	5.83	5.37	5.72	7.31	6.56	8.24	7.34	79.15	79.16	60.99	63.08
NAM	B73xCML247	4	3	5.54	5.57	5.16	5.57	6.55	6.35	6.58	6.79	77.5	77.63	90.11	86.11
NAM	B73xCML247	4	4	.	.	4.11	4.76	6.27	6.25	.	.	.	.	.	.
NAM	B73xCML247	4	5	5.45	5.59	5.19	5.58	4.96	5	7.23	6.93	74.41	74.74	77.88	76.75
NAM	B73xCML247	4	6	6.21	5.82	5.91	5.96	5.75	5.87	7	6.82	76.84	76.98	86.57	86.14
NAM	B73xCML247	4	8	.	.	4.61	5.02	5.45	5.86	.	.	.	.	.	.
NAM	B73xCML247	4	9	.	.	4.32	4.84	6.08	6.06	.	.	.	.	.	.
NAM	B73xCML247	4	10	7.85	6.51	7.17	6.23	6.87	6.67	9.83	7.57	79.96	79.97	101.49	106.18
NAM	B73xCML247	4	11	.	.	4.3	4.42	.	.	.	.	.	.	.	.
NAM	B73xCML247	4	12	.	.	4.35	4.44	.	.	.	.	.	.	.	.
NAM	B73xCML247	4	13	.	.	4.5	4.95	6.29	6.18	.	.	.	.	.	.
NAM	B73xCML247	4	14	.	.	3.29	4.46	5.75	5.85	.	.	.	.	.	.
NAM	B73xCML247	4	15	.	.	2.76	4.12	5.24	5.34	.	.	.	.	.	.
NAM	B73xCML247	4	16	.	.	2.73	4.23	5.54	5.9	.	.	.	.	.	.
NAM	B73xCML247	4	17	5.18	5.53	5.06	5.56	4.69	6.01	5.95	6.67	78.35	78.43	72.71	78.01
NAM	B73xCML247	4	18	5.85	5.73	6.09	6.02	6.17	6.14	6.68	6.85	79.01	79.02	81.19	76.48
NAM	B73xCML247	4	19	5.81	5.69	4.98	5.53	6.84	6.55	7.47	6.92	79.79	79.82	81.29	83.54
NAM	B73xCML247	4	20	5.58	5.59	5.24	5.58	6.51	6.32	7.71	6.96	80.39	80.43	66.7	71.63
NAM	B73xCML247	4	21	.	.	3.06	4.34	5.59	5.76	.	.	.	.	.	.
NAM	B73xCML247	4	22	5.75	5.61	5.41	5.69	5.97	6.02	5.24	6.6	78.99	79.02	72.66	68.21
NAM	B73xCML247	4	23	.	.	.	.	6.84	6.51	.	.	.	.	.	.
NAM	B73xCML247	4	24	5.66	5.55	5.09	5.59	5.69	5.89	6.45	6.69	79.61	79.68	106.21	104.49
NAM	B73xCML247	4	25	.	.	5.82	5.08	.	.	.	.	.	.	.	.
NAM	B73xCML247	4	26	.	.	2	4.01	5.31	5.91	.	.	.	.	.	.
NAM	B73xCML247	4	27	4.94	5.37	4.96	5.44	5.19	5.9	5.93	6.6	76.42	76.6	69.72	73.1
NAM	B73xCML247	4	28	.	.	3.81	4.54	5.23	5.85	.	.	.	.	.	.
NAM	B73xCML247	4	29	4.85	5.3	3.83	5.05	5.02	5.43	5.58	6.52	78.75	78.78	81.89	87.48
NAM	B73xCML247	4	30	5.25	5.46	4.26	5.22	6.17	6.13	6.76	6.83	80.05	79.98	93.17	95.17
NAM	B73xCML247	4	31	.	.	3.91	4.24	.	.	.	.	.	.	.	.
NAM	B73xCML247	4	32	6.05	5.83	5.78	5.9	5.75	6.04	6.22	6.74	78.07	78.11	92.85	88.53
NAM	B73xCML247	4	33	.	.	3.83	4.77	7.31	6.64	.	.	.	.	.	.
NAM	B73xCML247	4	34	5.83	5.67	5.65	5.77	7.74	7.21	5.84	6.64	74.08	74.4	85.22	80.08
NAM	B73xCML247	4	35	.	.	4.58	5.09	7.37	6.6	.	.	.	.	.	.
NAM	B73xCML247	4	36	.	.	3.67	4.6	6.24	6.24	.	.	.	.	.	.
NAM	B73xCML247	4	37	.	.	3.25	4.4	5.95	6.04	.	.	.	.	.	.
NAM	B73xCML247	4	38	.	.	4.18	4.87	6.62	6	.	.	.	.	.	.
NAM	B73xCML247	4	39	5.28	5.47	4.94	5.53	5.16	6.03	5.46	6.6	79.15	79.18	73.75	77.09
NAM	B73xCML247	4	40	5.66	5.64	4.77	5.44	6.68	6.4	8.16	7.05	76.11	76.26	68.5	65.37
NAM	B73xCML247	4	43	5.17	5.46	4.44	5.28	4.24	5.03	7.31	6.89	79.66	79.74	84.69	79.21
NAM	B73xCML247	4	44	.	.	3.51	4.61	6.88	6.23	.	.	.	.	.	.
NAM	B73xCML247	4	45	5.61	5.59	5.18	5.56	5.89	6.02	7.98	7.19	78.54	78.63	91.55	86.96
NAM	B73xCML247	4	46	5.83	5.74	5.6	5.81	7.77	7.45	6.23	6.75	77.38	77.47	79.61	83.32
NAM	B73xCML247	4	47	5.05	5.39	5.01	5.52	4.96	5.45	5.9	6.59	80.82	80.79	75.93	77.1
NAM	B73xCML247	4	48	6.64	6.03	6.9	6.43	5.93	5.98	7.29	6.95	79.1	79.13	80.98	84.14
NAM	B73xCML247	4	49	4.12	5.05	3.75	5	3.34	4.1	5.93	6.56	76.33	76.5	86.76	91.47
NAM	B73xCML247	4	50	.	.	3.14	4.26	5.38	5.57	.	.	.	.	.	.
NAM	B73xCML247	4	51	.	.	2.98	4.16	6.85	6.1	.	.	.	.	.	.
NAM	B73xCML247	4	52	6.12	5.71	5.22	5.61	6.66	6.39	8.17	6.96	77.94	78.01	73.05	77.06
NAM	B73xCML247	4	53	.	.	3.26	4.51	6.07	6.07	.	.	.	.	.	.
NAM	B73xCML247	4	54	5.95	5.7	5.12	5.65	6.59	6.25	5.88	6.68	77.47	77.62	117.5	114.71
NAM	B73xCML247	4	56	.	.	4.5	4.98	5.56	5.77	.	.	.	.	.	.
NAM	B73xCML247	4	57	.	.	.	.	4.9	5.27	.	.	.	.	.	.
NAM	B73xCML247	4	58	5.07	5.38	4.11	5.22	5.33	5.51	5.65	6.59	76.79	76.97	74.45	79.06
NAM	B73xCML247	4	59	7.3	6.28	7.1	6.44	7.6	6.61	7.45	6.96	79.67	79.68	74.49	73.41
NAM	B73xCML247	4	60	.	.	3.73	4.11	.	.	.	.	.	.	.	.
NAM	B73xCML247	4	61	5.27	5.47	5.08	5.59	6.52	6.04	5.6	6.56	79.73	79.66	79.34	81.49
NAM	B73xCML247	4	62	5.26	5.51	4.85	5.54	5.91	6.01	4.15	6.34	75.17	75.41	64.25	62.06
NAM	B73xCML247	4	63	5.49	5.58	5.63	5.76	6.26	6.08	7.55	6.85	78.54	78.59	103.86	99.66
NAM	B73xCML247	4	64	5.8	5.76	5.75	5.77	7.47	7.43	7.65	6.89	79.62	79.64	95.87	91.04
NAM	B73xCML247	4	65	.	.	2.73	3.92	4.04	5.82	.	.	.	.	.	.
NAM	B73xCML247	4	66	.	.	3.53	4.46	4.64	5.46	.	.	.	.	.	.
NAM	B73xCML247	4	67	.	.	3.02	4.32	6.34	6.21	.	.	.	.	.	.
NAM	B73xCML247	4	68	5.1	5.44	4.67	5.39	6.92	6.65	5.56	6.55	77.68	77.78	86.72	84.02
NAM	B73xCML247	4	69	5.28	5.54	4.86	5.48	6.92	6.99	6.23	6.71	77.18	77.3	79.94	85.71
NAM	B73xCML247	4	70	5.96	5.67	4.64	5.39	4.8	4.91	7.32	6.93	75.62	75.86	81.5	77.74
NAM	B73xCML247	4	71	4.64	5.19	3.77	5.01	5.43	5.69	7.29	6.92	77.23	77.28	64.04	67.35
NAM	B73xCML247	4	72	.	.	2.5	3.94	5.01	5.38	.	.	.	.	.	.
NAM	B73xCML247	4	73	.	.	2.99	4.2	4.85	5.69	.	.	.	.	.	.
NAM	B73xCML247	4	74	.	.	4.11	4.77	5.01	5.21	.	.	.	.	.	.
NAM	B73xCML247	4	75	.	.	3.07	4.38	5.92	6.01	.	.	.	.	.	.
NAM	B73xCML247	4	76	5.83	5.66	5.07	5.54	7.06	6.02	7.2	6.88	80.01	79.99	86.66	91.57
NAM	B73xCML247	4	77	5.44	5.63	5.79	5.98	6.08	6.06	6.05	6.68	78.09	78.18	94.84	90.13
NAM	B73xCML247	4	78	.	.	3.58	4.58	6.74	6.36	.	.	.	.	.	.
NAM	B73xCML247	4	79	5.59	5.64	5.31	5.66	6.3	6.21	5.79	6.62	78.69	78.73	93.5	92.64
NAM	B73xCML247	4	80	.	.	3.27	4.33	4.42	5.14	.	.	.	.	.	.
NAM	B73xCML247	4	81	4.72	5.24	4.2	5.23	5.65	5.85	4.39	6.28	77.4	77.56	76.42	76.56
NAM	B73xCML247	4	82	5.57	5.61	4.85	5.43	5.89	5.97	8.04	6.99	79.14	79.14	77.05	78.16
NAM	B73xCML247	4	83	5.4	5.56	4.92	5.51	7.11	6.4	4.9	6.45	77.05	77.26	77.26	79.23
NAM	B73xCML247	4	84	4.86	5.22	4.13	5.12	5.23	5.82	6.6	6.68	77.09	77.27	91.24	93.16
NAM	B73xCML247	4	85	4.44	5.16	3.84	5.07	4.63	5.47	4.08	6.34	79.86	79.8	79.16	77.16
NAM	B73xCML247	4	86	4.78	5.34	4.4	5.26	5.96	5.96	6.64	6.73	78.94	78.96	91.86	86.44
NAM	B73xCML247	4	87	.	.	2.18	3.92	4.75	5.77	.	.	.	.	.	.
NAM	B73xCML247	4	88	.	.	3.19	4.37	6.65	6.46	.	.	.	.	.	.
NAM	B73xCML247	4	89	6.03	5.75	5.51	5.66	5.95	5.99	6.3	6.74	78.97	79.04	75.63	78.68
NAM	B73xCML247	4	90	.	.	3.04	4.19	4.7	5.67	.	.	.	.	.	.
NAM	B73xCML247	4	91	.	.	2.69	4.15	6.16	6.1	.	.	.	.	.	.
NAM	B73xCML247	4	92	.	.	3.16	4.28	5.96	6	.	.	.	.	.	.
NAM	B73xCML247	4	93	6.25	5.86	5.81	5.99	5.93	5.96	6.46	6.83	80.05	80.02	89.35	88.24
NAM	B73xCML247	4	94	.	.	2	3.8	4.96	5.51	.	.	.	.	.	.
NAM	B73xCML247	4	95	.	.	2.6	3.95	4.29	5.28	.	.	.	.	.	.
NAM	B73xCML247	4	96	5.2	5.47	5.1	5.52	4.74	5.42	6.6	6.75	78.24	78.29	106.22	101.22
NAM	B73xCML247	4	97	.	.	3.62	4.73	6.88	6.87	.	.	.	.	.	.
NAM	B73xCML247	4	98	5.61	5.64	5.43	5.63	6.04	6.05	7.56	6.89	75.94	76.22	85.78	83.61
NAM	B73xCML247	4	99	5.05	5.44	4.63	5.43	5.99	6.04	4.97	6.45	78.46	78.48	74.3	75.69
NAM	B73xCML247	4	100	5.66	5.71	5.76	5.81	7.65	6.23	6.44	6.8	77.06	77.19	61.39	62.12
NAM	B73xCML247	4	101	.	.	2.47	4.01	4.33	5.14	.	.	.	.	.	.
NAM	B73xCML247	4	102	4.86	5.4	5.77	5.83	6.21	6.17	5.12	6.46	77.51	77.63	55.8	60.55
NAM	B73xCML247	4	103	5.52	5.66	6	5.84	7.52	6.47	4.77	6.44	77.97	78.06	76.43	77.17
NAM	B73xCML247	4	104	.	.	4.16	4.33	.	.	.	.	.	.	.	.
NAM	B73xCML247	4	105	5.71	5.79	6.57	6.12	7.34	6.42	6.05	6.7	79.07	79.11	98.41	96.47
NAM	B73xCML247	4	106	.	.	3.94	4.23	.	.	.	.	.	.	.	.
NAM	B73xCML247	4	107	.	.	2.38	3.91	6.04	6.05	.	.	.	.	.	.
NAM	B73xCML247	4	108	5.2	5.48	6.09	6.01	4.7	5.76	5.3	6.51	77.95	78	84.65	80.84
NAM	B73xCML247	4	109	.	.	3.17	4.42	6.05	6.05	.	.	.	.	.	.
NAM	B73xCML247	4	110	5.53	5.56	4.51	5.31	5.9	5.96	8.03	7.19	79.89	79.86	79.88	76.91
NAM	B73xCML247	4	111	5.79	5.76	5.65	5.81	7.81	6.3	6.89	6.89	78.35	78.42	69.47	69.61
NAM	B73xCML247	4	112	.	.	3.63	4.57	6.83	6.31	.	.	.	.	.	.
NAM	B73xCML247	4	113	.	.	3.44	4.52	4.46	4.35	.	.	.	.	.	.
NAM	B73xCML247	4	114	.	.	3.18	4.44	6.68	6.58	.	.	.	.	.	.
NAM	B73xCML247	4	115	6.08	5.84	5.83	5.98	5.98	5.99	7.47	6.97	77.66	77.71	78.98	76.43
NAM	B73xCML247	4	116	.	.	3.33	4.41	6.21	6.14	.	.	.	.	.	.
NAM	B73xCML247	4	117	5.21	5.5	5.38	5.71	6.23	6.12	4.16	6.2	76.91	77.13	87.44	88.34
NAM	B73xCML247	4	118	4.69	5.27	4.21	5.21	6.8	6.29	4.77	6.35	79.06	79.11	84.05	88.24
NAM	B73xCML247	4	120	.	.	4.26	4.84	5.35	5.7	.	.	.	.	.	.
NAM	B73xCML247	4	121	.	.	.	.	7.45	6.73	.	.	.	.	.	.
NAM	B73xCML247	4	122	.	.	2.88	4.27	6.21	6.11	.	.	.	.	.	.
NAM	B73xCML247	4	123	4.74	5.19	4.18	5.15	6.9	6.59	6	6.59	79.57	79.56	99.09	96.11
NAM	B73xCML247	4	124	5.51	5.56	5.56	5.74	6.53	6.18	6.61	6.72	72.39	72.73	61.8	67.44
NAM	B73xCML247	4	125	4.84	5.35	4.75	5.37	6.92	6.5	7.23	6.83	80.43	80.29	63.13	68.92
NAM	B73xCML247	4	126	.	.	2	3.76	4.77	5.64	.	.	.	.	.	.
NAM	B73xCML247	4	127	.	.	2.86	4.21	6.92	6.51	.	.	.	.	.	.
NAM	B73xCML247	4	128	5.03	5.33	3.87	5.12	5.42	5.79	5.18	6.56	81.01	80.95	65.92	65.79
NAM	B73xCML247	4	129	.	.	2.45	3.92	6.07	6.07	.	.	.	.	.	.
NAM	B73xCML247	4	130	.	.	2.71	4.1	5.15	5.72	.	.	.	.	.	.
NAM	B73xCML247	4	131	5.18	5.49	5.08	5.59	3.76	4.65	4.65	6.42	75.62	75.89	83.58	86.19
NAM	B73xCML247	4	132	6.59	6.03	6.71	6.32	5.97	6.01	7.11	6.87	80.61	80.57	75.99	77.13
NAM	B73xCML247	4	133	5.97	5.84	6.39	6.09	7.08	6.45	7.43	6.91	77.7	77.85	53.4	59.22
NAM	B73xCML247	4	134	.	.	3.46	4.54	7.99	7.12	.	.	.	.	.	.
NAM	B73xCML247	4	135	6.18	5.9	5.84	5.99	8.07	6.72	6.03	6.72	80.65	80.52	79.16	78.72
NAM	B73xCML247	4	136	4.95	5.44	5.38	5.69	7.64	6.64	5.32	6.47	78.91	78.95	84.43	87.1
NAM	B73xCML247	4	137	.	.	4.3	4.87	3.95	3.97	.	.	.	.	.	.
NAM	B73xCML247	4	138	.	.	2.05	3.93	5.61	5.78	.	.	.	.	.	.
NAM	B73xCML247	4	139	.	.	6.05	5.23	.	.	.	.	.	.	.	.
NAM	B73xCML247	4	140	.	.	3.34	4.44	4.5	5.43	.	.	.	.	.	.
NAM	B73xCML247	4	141	.	.	4.84	5.17	6.39	6.2	.	.	.	.	.	.
NAM	B73xCML247	4	142	.	.	3	4.33	7.53	6.91	.	.	.	.	.	.
NAM	B73xCML247	4	143	.	.	3.15	4.34	6.57	6.28	.	.	.	.	.	.
NAM	B73xCML247	4	144	.	.	4.62	4.56	.	.	.	.	.	.	.	.
NAM	B73xCML247	4	145	.	.	2.81	4.07	5.87	5.97	.	.	.	.	.	.
NAM	B73xCML247	4	146	.	.	4.16	4.79	5.94	6.01	.	.	.	.	.	.
NAM	B73xCML247	4	147	5.06	5.4	4.31	5.3	5.55	5.99	4.74	6.47	74.92	75.16	85.76	89.11
NAM	B73xCML247	4	148	.	.	4.42	4.88	6.3	6.15	.	.	.	.	.	.
NAM	B73xCML247	4	149	5.22	5.49	5.16	5.6	5.55	5.86	6.2	6.69	78.02	78.1	99.54	93.97
NAM	B73xCML247	4	150	.	.	3.33	4.42	5.26	5.66	.	.	.	.	.	.
NAM	B73xCML247	4	151	.	.	3.13	3.91	.	.	.	.	.	.	.	.
NAM	B73xCML247	4	152	.	.	3.81	4.62	4.78	5.54	.	.	.	.	.	.
NAM	B73xCML247	4	153	.	.	3.53	4.55	7.41	6.64	.	.	.	.	.	.
NAM	B73xCML247	4	154	.	.	4.78	4.64	.	.	.	.	.	.	.	.
NAM	B73xCML247	4	155	6.42	5.98	6.35	6.17	6.16	6.1	6.88	6.91	77.56	77.68	69.23	74.79
NAM	B73xCML247	4	156	6.1	5.77	5.42	5.73	4.9	6.08	6.82	6.87	80.76	80.7	81.83	76.61
NAM	B73xCML247	4	157	.	.	4.69	4.6	.	.	.	.	.	.	.	.
NAM	B73xCML247	4	158	.	.	3.19	4.35	6.23	6.17	.	.	.	.	.	.
NAM	B73xCML247	4	159	.	.	2.17	3.74	5.63	5.9	.	.	.	.	.	.
NAM	B73xCML247	4	160	5.25	5.51	4.84	5.46	7.1	7	6.51	6.78	77.29	77.49	82.07	83.92
NAM	B73xCML247	4	161	5.27	5.36	3.94	5.07	6.65	6.14	6.58	6.71	75.75	76.03	87.59	85.23
NAM	B73xCML247	4	162	5.39	5.53	4.41	5.32	6.75	6.69	6.16	6.71	76.83	76.92	72.78	75.62
NAM	B73xCML247	4	163	5.37	5.55	5.21	5.6	7.26	6.8	4.98	6.52	78.46	78.48	96.77	91.59
NAM	B73xCML247	4	164	.	.	3.02	4.32	6.04	6.05	.	.	.	.	.	.
NAM	B73xCML247	4	165	5.17	5.51	4.67	5.46	5.32	5.75	4.76	6.45	81.31	81.26	66.6	68.38
NAM	B73xCML247	4	166	.	.	3.54	4.59	6.58	6.24	.	.	.	.	.	.
NAM	B73xCML247	4	167	.	.	4.01	4.76	7.17	7.01	.	.	.	.	.	.
NAM	B73xCML247	4	168	.	.	3.84	4.7	7.94	6.42	.	.	.	.	.	.
NAM	B73xCML247	4	169	.	.	3.34	3.94	.	.	.	.	.	.	.	.
NAM	B73xCML247	4	170	.	.	4.07	4.29	.	.	.	.	.	.	.	.
NAM	B73xCML247	4	171	.	.	.	.	6.35	6.17	.	.	.	.	.	.
NAM	B73xCML247	4	172	.	.	3.69	4.57	6.11	6.11	.	.	.	.	.	.
NAM	B73xCML247	4	173	.	.	3.55	4.5	4.43	5.43	.	.	.	.	.	.
NAM	B73xCML247	4	174	6.25	5.94	6.05	5.99	6.12	6.08	7.72	7	80.54	80.59	81.64	79.91
NAM	B73xCML247	4	175	.	.	3.99	4.77	7.36	6.85	.	.	.	.	.	.
NAM	B73xCML247	4	176	.	.	.	.	5.25	5.56	.	.	.	.	.	.
NAM	B73xCML247	4	177	.	.	3.38	4.47	6.86	6.47	.	.	.	.	.	.
NAM	B73xCML247	4	178	.	.	4.69	5.12	6.33	6.21	.	.	.	.	.	.
NAM	B73xCML247	4	179	.	.	3.39	4.44	4.4	5.37	.	.	.	.	.	.
NAM	B73xCML247	4	180	.	.	3.43	4.52	5.16	5.5	.	.	.	.	.	.
NAM	B73xCML247	4	181	5.34	5.5	4.12	5.19	5.52	6.03	6.93	6.87	75.84	76.06	80.33	82.27
NAM	B73xCML247	4	182	.	.	5.44	4.99	.	.	.	.	.	.	.	.
NAM	B73xCML247	4	183	.	.	3.34	4.38	7.03	6.77	.	.	.	.	.	.
NAM	B73xCML247	4	184	.	.	4.93	5.16	5.6	5.97	.	.	.	.	.	.
NAM	B73xCML247	4	185	.	.	3.32	4.5	6.63	6.6	.	.	.	.	.	.
NAM	B73xCML247	4	186	.	.	2.71	4.13	6.1	6.07	.	.	.	.	.	.
NAM	B73xCML247	4	187	.	.	3.81	4.61	6.62	6.34	.	.	.	.	.	.
NAM	B73xCML247	4	188	.	.	3.43	4.38	6.34	6.22	.	.	.	.	.	.
NAM	B73xCML247	4	189	.	.	4.09	4.32	.	.	.	.	.	.	.	.
NAM	B73xCML247	4	190	.	.	2.48	3.97	5.16	5.64	.	.	.	.	.	.
NAM	B73xCML247	4	191	6.04	5.75	5.95	5.87	5.95	5.99	6.23	6.72	76.68	76.87	59.52	65.03
NAM	B73xCML247	4	192	4.39	5.21	4.48	5.25	5.72	6.13	6.24	6.64	80.11	80.03	81.91	78.14
NAM	B73xCML247	4	193	5.66	5.64	5.34	5.66	5.68	5.93	7.35	6.91	76.77	76.88	86.49	89.66
NAM	B73xCML247	4	194	.	.	4.67	4.59	.	.	.	.	.	.	.	.
NAM	B73xCML247	4	195	.	.	3.32	4.4	5.41	6	.	.	.	.	.	.
NAM	B73xCML247	4	196	.	.	3.59	4.48	5.34	5.8	.	.	.	.	.	.
NAM	B73xCML247	4	197	.	.	4.31	4.85	5.36	5.67	.	.	.	.	.	.
NAM	B73xCML247	4	198	6.35	5.89	5.93	5.96	6.52	6.24	5.42	6.64	78.63	78.63	101.08	97.16
NAM	B73xCML247	4	199	6.7	6.05	6.23	6.12	8.5	8.71	7.67	7.12	77.48	77.56	88.14	91.07
NAM	B73xCML247	4	200	6.17	5.77	5.68	5.81	6.83	6.33	6.71	6.83	78.94	78.96	73.3	79.16
NAM	B73xCML277	5	1	4.75	5.02	4.67	5.31	6.23	6.08	4.48	6.22	76.5	76.63	79.12	74.97
NAM	B73xCML277	5	3	5.25	5.15	4.96	5.39	6.8	6.23	6.19	6.58	79.14	79.05	67.25	70.2
NAM	B73xCML277	5	4	5.96	5.29	5.66	5.62	4.55	5.36	5.97	6.56	79.58	79.53	86.68	82.98
NAM	B73xCML277	5	5	.	.	2.38	3.86	6.14	6.09	.	.	.	.	.	.
NAM	B73xCML277	5	6	.	.	3.14	4.44	7.27	7.19	.	.	.	.	.	.
NAM	B73xCML277	5	7	4.33	4.91	4.57	5.23	5.19	5.83	5.86	6.49	78.43	78.57	75.79	81.39
NAM	B73xCML277	5	8	.	.	3.7	4.61	7.27	6.69	.	.	.	.	.	.
NAM	B73xCML277	5	9	4.41	4.96	4.81	5.37	7.08	6.7	4.73	6.21	79.71	79.72	90.76	86.3
NAM	B73xCML277	5	10	.	.	2	3.69	5.46	5.78	.	.	.	.	.	.
NAM	B73xCML277	5	11	.	.	3.89	4.64	5.06	5.49	.	.	.	.	.	.
NAM	B73xCML277	5	12	5.5	5.23	4.42	5.18	6.18	6.17	7.01	6.73	77.33	77.42	79.25	73.65
NAM	B73xCML277	5	13	5.51	5.19	5.62	5.55	7.23	6.39	6.75	6.64	77.79	77.86	79.76	76.36
NAM	B73xCML277	5	14	4.79	5.08	4.7	5.27	5.74	5.93	6.82	6.7	78.41	78.52	95.82	91.19
NAM	B73xCML277	5	15	.	.	2.49	4.13	6.49	6.16	.	.	.	.	.	.
NAM	B73xCML277	5	16	6.04	5.38	6.64	6.16	4.32	5.42	8.49	6.91	77.9	77.98	83.31	81.75
NAM	B73xCML277	5	17	.	.	2.82	4.33	6.71	6.44	.	.	.	.	.	.
NAM	B73xCML277	5	18	.	.	2.51	4.24	5.64	6.04	.	.	.	.	.	.
NAM	B73xCML277	5	19	4.73	5	3.77	4.92	6.35	6.23	6.73	6.65	77.85	77.95	87.74	85.84
NAM	B73xCML277	5	20	4.81	5.02	4.23	5.14	5.59	5.75	5.58	6.45	79.82	79.76	94.97	95.28
NAM	B73xCML277	5	21	4.73	5	4.11	5.09	6.15	6.11	4.54	6.14	77.18	77.36	78.13	75.57
NAM	B73xCML277	5	22	4.9	5.04	4.76	5.29	4.77	4.99	6.78	6.6	79.05	79.08	76.68	81.61
NAM	B73xCML277	5	23	.	.	3.18	4.3	7.09	6.3	.	.	.	.	.	.
NAM	B73xCML277	5	24	.	.	3.22	3.9	.	.	.	.	.	.	.	.
NAM	B73xCML277	5	25	5.93	5.32	5.49	5.47	6.46	6.31	8.33	7.15	77.19	77.36	82.88	88.17
NAM	B73xCML277	5	27	5.45	5.21	5.26	5.45	5.77	5.92	7.53	6.82	78.02	78.08	78.25	77
NAM	B73xCML277	5	28	.	.	2.74	4.16	6.17	6.09	.	.	.	.	.	.
NAM	B73xCML277	5	29	5.56	5.26	4.9	5.39	6.97	6.39	4.89	6.28	79.05	79.09	86.4	84.55
NAM	B73xCML277	5	32	.	.	2.84	4.16	5.87	5.97	.	.	.	.	.	.
NAM	B73xCML277	5	33	.	.	3.73	4.61	5.08	5.74	.	.	.	.	.	.
NAM	B73xCML277	5	34	.	.	2.77	4.16	4.61	5.39	.	.	.	.	.	.
NAM	B73xCML277	5	35	.	.	3.36	4.55	7.55	6.24	.	.	.	.	.	.
NAM	B73xCML277	5	36	.	.	4.25	4.78	5.56	5.71	.	.	.	.	.	.
NAM	B73xCML277	5	37	.	.	4.8	5.13	6.99	6.54	.	.	.	.	.	.
NAM	B73xCML277	5	38	.	.	4.54	5.07	7.32	6.35	.	.	.	.	.	.
NAM	B73xCML277	5	39	.	.	3.92	4.69	6.56	6.33	.	.	.	.	.	.
NAM	B73xCML277	5	40	.	.	4.34	4.43	.	.	.	.	.	.	.	.
NAM	B73xCML277	5	42	.	.	3.91	4.23	.	.	.	.	.	.	.	.
NAM	B73xCML277	5	43	5.7	5.28	5.29	5.51	7.06	6.91	8.27	6.9	79.53	79.51	92.45	96.8
NAM	B73xCML277	5	44	4.51	4.98	4.46	5.23	6.37	6.21	4.44	6.39	76.82	76.97	68.81	64.73
NAM	B73xCML277	5	45	.	.	3.04	3.84	.	.	.	.	.	.	.	.
NAM	B73xCML277	5	46	5.93	5.38	6.28	5.83	7.53	6.63	6.67	6.71	78.24	78.3	105.67	108.32
NAM	B73xCML277	5	47	5.3	5.21	5.95	5.83	6.4	6.32	5.22	6.36	77.9	78.03	77.76	80.33
NAM	B73xCML277	5	48	.	.	2.75	4.06	4.67	5.44	.	.	.	.	.	.
NAM	B73xCML277	5	49	.	.	2.76	4.16	5.54	5.84	.	.	.	.	.	.
NAM	B73xCML277	5	50	.	.	2.78	4.03	4.8	5.5	.	.	.	.	.	.
NAM	B73xCML277	5	51	.	.	3.71	4.68	5.41	5.79	.	.	.	.	.	.
NAM	B73xCML277	5	52	4.6	5	4.22	5.09	4.77	5.17	5.83	6.48	76.87	77.05	68.14	72.84
NAM	B73xCML277	5	53	.	.	3.58	4.6	6.51	6.41	.	.	.	.	.	.
NAM	B73xCML277	5	54	.	.	4.74	4.63	.	.	.	.	.	.	.	.
NAM	B73xCML277	5	55	4.52	4.98	4.55	5.22	6.33	6.09	5.29	6.34	78.44	78.51	97.08	95.9
NAM	B73xCML277	5	56	.	.	3.15	4.38	5.52	5.78	.	.	.	.	.	.
NAM	B73xCML277	5	57	5.51	5.21	5.06	5.46	8.07	6.98	5.3	6.39	77.88	77.95	97.61	101.73
NAM	B73xCML277	5	58	.	.	3.32	3.91	.	.	.	.	.	.	.	.
NAM	B73xCML277	5	59	.	.	4.98	5.26	5.74	6.01	.	.	.	.	.	.
NAM	B73xCML277	5	60	.	.	2.62	4.1	5.57	5.72	.	.	.	.	.	.
NAM	B73xCML277	5	61	.	.	2.23	3.85	6.54	6.37	.	.	.	.	.	.
NAM	B73xCML277	5	62	5.67	5.25	5.25	5.51	6.61	6.21	8.19	6.92	77.28	77.47	71.71	74.01
NAM	B73xCML277	5	63	5.16	5.13	4.49	5.16	5.98	6	7.99	6.96	78.88	78.93	76	75.69
NAM	B73xCML277	5	64	.	.	3.73	4.13	.	.	.	.	.	.	.	.
NAM	B73xCML277	5	66	5.01	5.07	4.54	5.2	4.4	4.59	7.15	6.74	78.63	78.68	82.24	85.43
NAM	B73xCML277	5	67	.	.	3.14	4.31	6.09	6.08	.	.	.	.	.	.
NAM	B73xCML277	5	68	5.33	5.13	4.69	5.29	7.13	6.12	6.63	6.63	77.57	77.69	81.43	85.04
NAM	B73xCML277	5	69	.	.	3.12	4.25	4.08	5.28	.	.	.	.	.	.
NAM	B73xCML277	5	70	.	.	3.5	4.41	5.72	5.83	.	.	.	.	.	.
NAM	B73xCML277	5	71	.	.	3.83	4.63	6.86	6.09	.	.	.	.	.	.
NAM	B73xCML277	5	72	.	.	2.37	3.82	4.82	5.69	.	.	.	.	.	.
NAM	B73xCML277	5	73	.	.	2.21	3.75	5.27	5.59	.	.	.	.	.	.
NAM	B73xCML277	5	74	.	.	3.54	4.61	5.88	5.92	.	.	.	.	.	.
NAM	B73xCML277	5	75	6.4	5.35	6.01	5.79	6.67	6.36	8.03	6.98	79.2	79.21	92.21	94.9
NAM	B73xCML277	5	76	.	.	2.11	3.73	5.64	5.83	.	.	.	.	.	.
NAM	B73xCML277	5	77	.	.	2.07	3.92	5.95	6.04	.	.	.	.	.	.
NAM	B73xCML277	5	78	.	.	3.06	4.36	8.65	8.36	.	.	.	.	.	.
NAM	B73xCML277	5	79	6.07	5.35	6.16	5.72	5.13	5.65	7.42	6.72	76.71	76.91	77.07	80.44
NAM	B73xCML277	5	80	5.45	5.17	4.92	5.37	7.13	6.79	6.21	6.55	77.63	77.7	91.02	91.17
NAM	B73xCML277	5	81	5.62	5.28	5.42	5.56	7.08	6.84	7.95	6.89	76.61	76.8	87.23	85.83
NAM	B73xCML277	5	82	.	.	3.79	4.6	3.59	4.71	.	.	.	.	.	.
NAM	B73xCML277	5	83	4.15	4.9	4.52	5.18	6.66	6.46	5.44	6.39	78.97	78.95	84.28	82.7
NAM	B73xCML277	5	84	.	.	3.86	4.67	6.35	6.17	.	.	.	.	.	.
NAM	B73xCML277	5	85	5.54	5.24	5.19	5.55	5.56	5.9	5.43	6.43	79.34	79.3	104.17	104.92
NAM	B73xCML277	5	87	5.46	5.2	4.53	5.28	5.9	5.99	5.63	6.49	76.62	76.82	81.69	78.9
NAM	B73xCML277	5	88	5.56	5.16	4.63	5.33	5.54	5.63	5.04	6.38	77.91	78.01	75.56	77.05
NAM	B73xCML277	5	89	5.27	5.16	5.01	5.4	5.84	5.9	6.8	6.7	80.59	80.52	69.32	70.18
NAM	B73xCML277	5	90	6.3	5.43	6.04	5.78	6	6.01	7.61	6.94	78.54	78.64	82.12	82
NAM	B73xCML277	5	91	6.24	5.34	5.3	5.52	5.16	5.53	7.36	6.85	79.01	79	98.46	103.15
NAM	B73xCML277	5	92	.	.	3.08	4.29	6.19	6.08	.	.	.	.	.	.
NAM	B73xCML277	5	93	4.37	4.96	3.96	5.07	5.66	5.82	3.95	6.25	77.35	77.51	86.99	90.11
NAM	B73xCML277	5	94	5.92	5.31	5.52	5.62	7.72	7.81	7.18	6.84	79.22	79.26	106.58	109.94
NAM	B73xCML277	5	95	.	.	2.86	4.19	6.17	6.14	.	.	.	.	.	.
NAM	B73xCML277	5	96	4.74	5.05	4.84	5.32	5.81	5.98	6.43	6.59	78.24	78.33	105.78	104.61
NAM	B73xCML277	5	97	.	.	2	3.87	8.12	6.73	.	.	.	.	.	.
NAM	B73xCML277	5	98	.	.	2.53	4.02	3.92	5.49	.	.	.	.	.	.
NAM	B73xCML277	5	99	5.5	5.2	4.53	5.25	5.51	5.96	6.51	6.64	78.92	78.92	87.6	83.84
NAM	B73xCML277	5	100	5.31	5.19	5.05	5.48	7.22	7.3	5.43	6.48	75.64	75.85	85.97	81.94
NAM	B73xCML277	5	101	.	.	4.15	4.33	.	.	.	.	.	.	.	.
NAM	B73xCML277	5	102	4.71	5.03	4.74	5.32	5.96	6	4.74	6.29	77.06	77.18	87.94	84.94
NAM	B73xCML277	5	103	.	.	2.87	4.17	5.02	5.5	.	.	.	.	.	.
NAM	B73xCML277	5	104	5.28	5.15	4.75	5.28	6.02	6.03	6.89	6.65	78.55	78.56	99.74	96.31
NAM	B73xCML277	5	105	6.14	5.38	5.8	5.75	6.19	6.13	4.74	6.3	77.54	77.65	107.13	107.34
NAM	B73xCML277	5	106	5.08	5.1	4.72	5.24	6.32	6.25	7.05	6.67	80.2	80.14	112.1	108.73
NAM	B73xCML277	5	107	5.24	5.12	5.17	5.51	7.34	6.69	5.4	6.42	77.08	77.25	82.16	86.06
NAM	B73xCML277	5	108	.	.	2.55	4.01	5.24	5.57	.	.	.	.	.	.
NAM	B73xCML277	5	109	5.27	5.12	5.31	5.4	5.53	5.58	8.5	6.89	77.98	78.02	114.17	109.51
NAM	B73xCML277	5	110	4.26	4.86	3.21	4.8	4.87	5.64	4.9	6.36	77.07	77.24	92.61	96.67
NAM	B73xCML277	5	111	5.67	5.28	5.75	5.68	6.66	6.34	6	6.53	76.46	76.65	81.97	77.86
NAM	B73xCML277	5	112	5.38	5.15	4.75	5.33	7.35	6.91	4.99	6.33	75.45	75.71	74.31	71.39
NAM	B73xCML277	5	113	5.65	5.27	5.9	5.88	5.46	5.76	2.27	5.47	77.44	77.59	101.37	101.73
NAM	B73xCML277	5	114	4.49	5	3.79	5	4.67	5.28	4.14	6.32	78.67	78.71	83.2	81.26
NAM	B73xCML277	5	115	5.2	5.16	5	5.41	5.19	5.48	5.95	6.53	77.41	77.51	103.36	104.87
NAM	B73xCML277	5	116	4.48	4.95	3.71	5	5.8	6.02	4.32	6.2	78.02	78.09	91.04	93.87
NAM	B73xCML277	5	117	4.35	4.89	3.52	4.88	5.5	5.75	4.88	6.37	77.99	78.11	82.91	87.25
NAM	B73xCML277	5	118	5.95	5.38	5.36	5.52	7.74	6.17	8.82	7.16	79.46	79.44	101.38	100.65
NAM	B73xCML277	5	119	4.73	5.03	3.98	5.02	6.57	6.44	4.25	6.43	77.98	78.07	87.14	85.9
NAM	B73xCML277	5	120	.	.	2.5	3.97	6.2	6.11	.	.	.	.	.	.
NAM	B73xCML277	5	121	6.1	5.38	6.07	5.9	5.74	5.87	6.45	6.63	77.57	77.76	82.42	83.28
NAM	B73xCML277	5	122	.	.	2.83	4.12	6.48	6.22	.	.	.	.	.	.
NAM	B73xCML277	5	123	4.97	5.09	4.58	5.25	6.58	6.17	5.44	6.45	74.66	74.98	99.53	100.91
NAM	B73xCML277	5	124	.	.	2.1	3.93	4.88	5.62	.	.	.	.	.	.
NAM	B73xCML277	5	125	.	.	3.81	4.68	7.29	6.19	.	.	.	.	.	.
NAM	B73xCML277	5	126	4.64	5.03	4.64	5.22	5.66	5.81	7.13	6.75	78.21	78.2	99.33	98.06
NAM	B73xCML277	5	127	5.54	5.23	4.74	5.35	7.02	6.65	5.74	6.51	79.61	79.58	81.64	81.45
NAM	B73xCML277	5	128	.	.	3.23	4.4	7.6	7.73	.	.	.	.	.	.
NAM	B73xCML277	5	129	5.67	5.22	5.37	5.43	7.44	6.61	6.55	6.62	79.87	79.8	89.23	88.86
NAM	B73xCML277	5	130	5.02	5.12	4.12	5.03	7.14	6.84	7.03	6.77	76.52	76.69	76.86	80.71
NAM	B73xCML277	5	131	.	.	3.57	4.07	.	.	.	.	.	.	.	.
NAM	B73xCML277	5	133	.	.	3.07	4.28	6.71	6.55	.	.	.	.	.	.
NAM	B73xCML277	5	134	5.21	5.17	5.97	5.77	6.13	6.1	6.98	6.65	78.62	78.66	93.37	96.43
NAM	B73xCML277	5	135	.	.	3.45	4.6	7.61	7.3	.	.	.	.	.	.
NAM	B73xCML277	5	136	.	.	2.14	3.74	5.18	5.39	.	.	.	.	.	.
NAM	B73xCML277	5	137	.	.	3.32	4	.	.	.	.	.	.	.	.
NAM	B73xCML277	5	138	.	.	3.51	4.57	6.24	6.15	.	.	.	.	.	.
NAM	B73xCML277	5	139	6.19	5.3	5.33	5.52	5.03	6.02	6.93	6.75	78.7	78.81	73.87	75.84
NAM	B73xCML277	5	141	4.87	5.1	4.95	5.46	7.32	6.46	4.26	6.2	76.62	76.8	95.17	92.99
NAM	B73xCML277	5	142	5.91	5.24	4.43	5.15	6.83	6.49	7.92	7.03	78.31	78.39	107.45	104.12
NAM	B73xCML277	5	143	5.37	5.2	5.43	5.61	6.66	6.38	6.31	6.6	79.45	79.46	91.36	95.47
NAM	B73xCML277	5	144	.	.	2	3.67	5.63	5.91	.	.	.	.	.	.
NAM	B73xCML277	5	145	.	.	3.63	4.58	7.3	6.29	.	.	.	.	.	.
NAM	B73xCML277	5	146	5.5	5.19	5.21	5.48	5.85	6	7.18	6.68	77.22	77.32	82.15	79.79
NAM	B73xCML277	5	147	.	.	2.72	4.12	4.43	5.32	.	.	.	.	.	.
NAM	B73xCML277	5	148	5.35	5.14	4.77	5.36	5.41	5.8	5.3	6.5	77.46	77.6	112.56	108.57
NAM	B73xCML277	5	149	6.8	5.51	6.37	6.04	5.67	5.78	8.94	7.02	78.88	78.94	80.77	85.13
NAM	B73xCML277	5	150	.	.	2.54	3.61	.	.	.	.	.	.	.	.
NAM	B73xCML277	5	151	.	.	2.13	3.97	5.54	5.51	.	.	.	.	.	.
NAM	B73xCML277	5	152	.	.	2.43	4.05	6.52	6.58	.	.	.	.	.	.
NAM	B73xCML277	5	153	.	.	2	3.76	6.49	6.16	.	.	.	.	.	.
NAM	B73xCML277	5	154	4.12	4.88	3.7	4.89	4.88	5.48	4.93	6.22	78.23	78.27	92.29	94.96
NAM	B73xCML277	5	155	.	.	3.42	4.39	6.05	6.05	.	.	.	.	.	.
NAM	B73xCML277	5	156	.	.	3.14	4.32	5.47	5.82	.	.	.	.	.	.
NAM	B73xCML277	5	157	.	.	4.38	4.99	6.69	6.25	.	.	.	.	.	.
NAM	B73xCML277	5	158	4.71	5.02	4.29	5.16	5.23	5.36	5.37	6.39	78.38	78.4	95.6	90.84
NAM	B73xCML277	5	159	5.04	5.08	5.11	5.37	6.53	6.32	6.77	6.65	80.92	80.79	83.81	82.27
NAM	B73xCML277	5	160	5.64	5.23	4.54	5.26	6.45	6.17	6.79	6.65	79.44	79.44	60.88	56.13
NAM	B73xCML277	5	161	.	.	2.21	3.97	5.69	5.83	.	.	.	.	.	.
NAM	B73xCML277	5	162	4.8	5.01	4.31	5.14	6.24	6.04	4.73	6.23	79.69	79.69	87.72	86.88
NAM	B73xCML277	5	163	.	.	2.77	4.1	7.17	6.53	.	.	.	.	.	.
NAM	B73xCML277	5	164	.	.	2.51	4.07	5.96	5.99	.	.	.	.	.	.
NAM	B73xCML277	5	165	.	.	2.87	4.12	6.59	6.37	.	.	.	.	.	.
NAM	B73xCML277	5	166	5.46	5.24	5.38	5.67	5.45	5.73	5.46	6.5	78.73	78.8	102.25	100.31
NAM	B73xCML277	5	167	.	.	4.09	4.32	.	.	.	.	.	.	.	.
NAM	B73xCML277	5	168	.	.	2.41	4.13	7.37	6.35	.	.	.	.	.	.
NAM	B73xCML277	5	169	.	.	3.7	4.06	.	.	.	.	.	.	.	.
NAM	B73xCML277	5	170	5	5.09	4.96	5.36	5.33	5.45	7.15	6.8	78.88	78.9	92.84	92.49
NAM	B73xCML277	5	171	.	.	3.34	4.34	5.37	5.65	.	.	.	.	.	.
NAM	B73xCML277	5	172	5.28	5.13	4.94	5.4	5.13	5.37	4.95	6.4	77.56	77.7	108.31	108.44
NAM	B73xCML277	5	173	4.65	5.05	4.74	5.31	6.14	6.1	4.43	6.23	76.34	76.5	83.04	86.25
NAM	B73xCML277	5	174	5.54	5.2	4.67	5.33	6.32	6.24	4.86	6.28	80.47	80.43	122.69	118.13
NAM	B73xCML277	5	175	.	.	3.54	4.53	6.07	6.07	.	.	.	.	.	.
NAM	B73xCML277	5	176	5.08	5.1	4.33	5.16	6.35	6.28	5.74	6.49	78.41	78.46	86.88	81.66
NAM	B73xCML277	5	178	.	.	4.72	5.08	6.95	6.52	.	.	.	.	.	.
NAM	B73xCML277	5	179	5.56	5.27	5.5	5.57	6.04	6.05	7.64	6.95	78.06	78.15	77.91	80.51
NAM	B73xCML277	5	180	.	.	2.56	3.93	4.4	4.94	.	.	.	.	.	.
NAM	B73xCML277	5	181	.	.	2.64	4.03	4	5.47	.	.	.	.	.	.
NAM	B73xCML277	5	182	.	.	2	3.8	3.73	4.75	.	.	.	.	.	.
NAM	B73xCML277	5	183	.	.	2.52	3.96	6.92	6.7	.	.	.	.	.	.
NAM	B73xCML277	5	184	5.32	5.14	4.36	5.21	5.78	6.04	5.5	6.47	79.06	79.03	87.83	85.26
NAM	B73xCML277	5	185	.	.	4.99	5.19	5.34	5.7	.	.	.	.	.	.
NAM	B73xCML277	5	186	4.43	4.89	3.6	4.86	5.65	5.97	6.12	6.53	77.71	77.84	89.82	94.25
NAM	B73xCML277	5	187	.	.	3.46	4.49	6.82	6.45	.	.	.	.	.	.
NAM	B73xCML277	5	189	.	.	2.69	3.71	.	.	.	.	.	.	.	.
NAM	B73xCML277	5	190	5.68	5.25	5.58	5.64	5.84	5.95	6.54	6.64	77.77	77.87	70.46	74.9
NAM	B73xCML277	5	191	.	.	3.5	4.5	6.06	6.06	.	.	.	.	.	.
NAM	B73xCML277	5	192	.	.	3.4	4.36	5.2	5.45	.	.	.	.	.	.
NAM	B73xCML277	5	193	5.1	5.15	5.07	5.43	5.54	5.76	5.44	6.43	77.28	77.43	89.01	92.82
NAM	B73xCML277	5	195	6.66	5.54	6.95	6.1	5.72	5.99	8.44	6.98	77.97	78.14	67.01	65.08
NAM	B73xCML277	5	196	4.86	5.07	4.32	5.16	4.36	4.28	5.14	6.41	79	79.03	91.61	94.36
NAM	B73xCML277	5	197	.	.	3.56	4.52	6.27	6.08	.	.	.	.	.	.
NAM	B73xCML277	5	198	5.6	5.24	5.16	5.44	6.6	6.28	5.49	6.43	78.8	78.84	96.86	94.68
NAM	B73xCML277	5	199	.	.	3.76	4.53	5.55	5.78	.	.	.	.	.	.
NAM	B73xCML322	6	1	5.09	5.09	4.67	5.26	6.4	6.33	6.3	6.56	74.11	74.34	89.57	88.86
NAM	B73xCML322	6	2	4.48	5.05	3.67	4.84	6.81	6.67	6.19	6.59	76.39	76.46	89.75	84.75
NAM	B73xCML322	6	3	5.19	5.09	4.32	5.13	6.54	6.16	6.37	6.63	76.86	76.88	91.06	93.68
NAM	B73xCML322	6	5	4.72	5.07	3.73	4.96	6.84	6.6	5.22	6.42	75.83	75.91	68.9	73.01
NAM	B73xCML322	6	6	4.33	5.05	3.78	4.97	5.28	5.74	3.83	6.21	75.35	75.47	82.73	79.38
NAM	B73xCML322	6	7	4.72	5.07	4.59	5.27	6.79	6.58	5.01	6.35	75.14	75.27	80.9	80.51
NAM	B73xCML322	6	8	5.06	5.08	4.03	5.1	5.47	5.91	4.74	6.21	79.89	79.72	94.16	98.87
NAM	B73xCML322	6	9	5.02	5.08	4.11	5.08	5.37	5.98	5.52	6.46	75.66	75.78	86.52	87.21
NAM	B73xCML322	6	10	5.66	5.12	5.48	5.58	6.96	6.2	7.08	6.82	77.89	77.82	82.87	83.41
NAM	B73xCML322	6	11	5.48	5.11	4.88	5.34	7.32	6.34	6.5	6.57	78.59	78.45	92.89	91
NAM	B73xCML322	6	12	4.66	5.06	4.11	5.13	4.54	6.02	4.29	6.22	80.39	80.14	80.56	78.07
NAM	B73xCML322	6	13	5.23	5.09	5.3	5.54	6.67	6.19	5.61	6.45	74.98	75.14	74.58	79.16
NAM	B73xCML322	6	14	5.88	5.13	5.59	5.64	6.5	6.28	6.97	6.73	77.08	77.08	102.87	105.06
NAM	B73xCML322	6	15	5.01	5.08	4.25	5.17	5.91	6	5.83	6.52	75.07	75.25	68.65	71.84
NAM	B73xCML322	6	16	4.87	5.07	4.86	5.33	5.08	6.04	6.32	6.58	77.67	77.65	82.04	80.41
NAM	B73xCML322	6	17	.	.	2.3	3.85	4.76	4.93	.	.	.	.	.	.
NAM	B73xCML322	6	18	4.48	5.06	4.03	5.14	5.32	5.51	3.67	6.15	76.68	76.72	90.03	87.1
NAM	B73xCML322	6	20	4.65	5.07	5.41	5.66	5.06	4.81	4.14	6.3	78.59	78.59	85.26	86.11
NAM	B73xCML322	6	23	4.86	5.07	4.51	5.24	5.28	5.78	5.72	6.48	75.91	76	107.71	104.76
NAM	B73xCML322	6	24	5.58	5.11	4.46	5.24	6.36	6.18	4.64	6.25	80.05	79.88	87.24	87.28
NAM	B73xCML322	6	25	5.41	5.1	5.01	5.36	7.12	6.49	6.78	6.63	77.09	77.14	106.08	110.7
NAM	B73xCML322	6	26	5.02	5.08	2.92	4.67	5.93	6.05	5.26	6.47	76.98	77	79.63	84.08
NAM	B73xCML322	6	27	4.77	5.08	4.62	5.29	5.37	5.65	5.32	6.39	80.84	80.64	93.2	90.06
NAM	B73xCML322	6	28	.	.	2.79	4.28	5.98	6.02	.	.	.	.	.	.
NAM	B73xCML322	6	29	4.25	5.05	4.53	5.3	5.21	5.53	3.67	6.18	77.55	77.53	76.38	77.3
NAM	B73xCML322	6	31	4.77	5.07	4.31	5.14	4.1	5.25	6.72	6.71	77.11	77.12	91.6	79.81
NAM	B73xCML322	6	32	.	.	3.17	4.29	5.8	5.95	.	.	.	.	.	.
NAM	B73xCML322	6	33	5.84	5.16	5.26	5.46	4.4	4.45	7.18	6.78	73.84	74.07	75.84	71.12
NAM	B73xCML322	6	34	5.06	5.09	4.46	5.17	5.87	5.91	7.07	6.67	75.98	76.08	81.14	78.29
NAM	B73xCML322	6	35	4.58	5.06	4.45	5.22	6.45	6.4	5.37	6.44	80.11	79.99	77.9	80.76
NAM	B73xCML322	6	36	5.08	5.1	5.42	5.55	7.28	6.22	4.98	6.28	78.46	78.34	79.46	82.83
NAM	B73xCML322	6	37	.	.	2.29	3.98	7.45	6.3	.	.	.	.	.	.
NAM	B73xCML322	6	38	4.93	5.08	4.87	5.4	6.11	6.08	4.21	6.22	76.07	76.1	70.03	72.19
NAM	B73xCML322	6	41	5.46	5.11	5.52	5.47	7.7	7.78	7.98	7.03	73.61	73.87	64.92	69.95
NAM	B73xCML322	6	42	5.2	5.1	5.72	5.76	5.04	5.47	5.69	6.47	75.63	75.76	92.11	92.2
NAM	B73xCML322	6	43	5.12	5.1	5.11	5.46	5.58	5.78	5.23	6.35	77.35	77.32	83.87	79.33
NAM	B73xCML322	6	44	4.9	5.09	4.71	5.32	6.51	6.41	5.03	6.33	76.75	76.82	76.16	74.79
NAM	B73xCML322	6	46	5.12	5.09	4.88	5.34	5.64	5.64	6.39	6.63	76.71	76.76	77.77	78.43
NAM	B73xCML322	6	47	.	.	.	.	5	5.54	.	.	.	.	.	.
NAM	B73xCML322	6	48	.	.	2.53	3.84	4.82	5.27	.	.	.	.	.	.
NAM	B73xCML322	6	49	5.67	5.12	4.87	5.3	5.54	5.88	8.65	7.12	75.65	75.74	88.14	82.35
NAM	B73xCML322	6	50	5.38	5.1	4.43	5.2	5.22	5.73	5.88	6.51	78.56	78.48	101.65	105.28
NAM	B73xCML322	6	51	5.71	5.12	5.62	5.64	5.85	5.86	6.36	6.63	77.52	77.52	102.54	97.32
NAM	B73xCML322	6	52	4.13	5.04	4.23	5.18	5.57	5.89	4.48	6.34	76.65	76.7	85.8	82.81
NAM	B73xCML322	6	53	4.8	5.09	5.26	5.54	4.97	5.76	5.43	6.42	76.73	76.76	79.62	79.23
NAM	B73xCML322	6	54	4.39	5.05	3.91	4.93	5.5	5.64	8.04	6.96	77.97	77.89	75.88	77.47
NAM	B73xCML322	6	55	5.87	5.13	5.66	5.53	6.9	6.47	7.2	6.7	81.05	80.83	97.34	96.01
NAM	B73xCML322	6	56	5.64	5.12	4.84	5.3	6.18	6.13	6.53	6.59	77.84	77.78	87.17	91.61
NAM	B73xCML322	6	57	5.84	5.13	5.86	5.67	6.12	6.13	6.88	6.67	78.34	78.32	86.79	81.68
NAM	B73xCML322	6	58	5.42	5.11	5.58	5.64	5.76	5.97	3.65	6.19	77.23	77.24	76.75	77.52
NAM	B73xCML322	6	59	5.92	5.12	4.41	5.19	6.92	6.4	6.31	6.59	77.52	77.48	88.19	90.44
NAM	B73xCML322	6	60	4.38	5.05	3.95	5.02	5.01	5.83	5.73	6.5	75.29	75.45	75.42	69.75
NAM	B73xCML322	6	61	5	5.09	4.84	5.33	7.04	6.55	5.69	6.46	79.21	79.1	73.68	77.81
NAM	B73xCML322	6	62	4.27	5.04	3.83	4.96	6.7	6.57	3.93	6.22	79.16	79.04	70.01	74.63
NAM	B73xCML322	6	63	.	.	2	3.58	3.83	5	.	.	.	.	.	.
NAM	B73xCML322	6	65	.	.	2.81	4.25	4.88	5.67	.	.	.	.	.	.
NAM	B73xCML322	6	66	.	.	2.03	3.93	4.92	5.34	.	.	.	.	.	.
NAM	B73xCML322	6	68	4.22	5.05	3.68	4.92	5.28	5.65	5.6	6.47	76.32	76.38	79.53	83.77
NAM	B73xCML322	6	69	4.7	5.07	5.39	5.55	5.17	5.35	6.84	6.64	77.28	77.23	84.34	86.41
NAM	B73xCML322	6	70	5.27	5.1	4.56	5.26	7.03	6.66	5.75	6.5	78.61	78.57	85.83	90.37
NAM	B73xCML322	6	71	5.01	5.09	4.9	5.44	6.84	6.51	3.82	6	80.25	80.03	92.09	92.93
NAM	B73xCML322	6	72	.	.	3.63	4.05	.	.	.	.	.	.	.	.
NAM	B73xCML322	6	73	4.76	5.07	4.3	5.2	5.5	5.91	4.7	6.34	76.53	76.58	68.16	71.14
NAM	B73xCML322	6	74	5.84	5.14	5.78	5.75	7.78	6.61	5.54	6.41	75.43	75.46	90.46	87.94
NAM	B73xCML322	6	75	5.47	5.1	5.11	5.46	7.23	6.93	5.01	6.33	78.23	78.11	92.15	88.36
NAM	B73xCML322	6	76	.	.	2.59	4.22	7.19	6.25	.	.	.	.	.	.
NAM	B73xCML322	6	77	5.01	5.09	4.98	5.42	5.96	6.02	5.94	6.52	74.52	74.69	74.92	78.7
NAM	B73xCML322	6	78	4.52	5.06	3.87	5.11	6.1	6.08	2.48	6.01	79.49	79.36	91.54	88.25
NAM	B73xCML322	6	79	5.64	5.12	5.21	5.44	4.64	5.07	7.6	6.84	78.24	78.17	108.95	112.78
NAM	B73xCML322	6	80	5.61	5.12	4.85	5.32	7.22	7	6.58	6.6	77.04	77.04	96.57	95.84
NAM	B73xCML322	6	81	6.24	5.14	5.44	5.45	7.44	6.75	7.32	6.79	77.36	77.32	101.46	99.86
NAM	B73xCML322	6	82	4.77	5.07	3.55	4.78	5.59	5.74	6.31	6.64	78.08	78.04	72.94	76.67
NAM	B73xCML322	6	83	4.7	5.05	3.77	4.99	6.58	6.42	5.35	6.48	77.93	77.98	57.33	63.01
NAM	B73xCML322	6	85	4.9	5.09	5.01	5.44	7.35	7.19	4.2	6.13	77.59	77.55	73.01	73.25
NAM	B73xCML322	6	86	5.43	5.09	4.53	5.21	5.26	5.62	6.86	6.65	75.9	75.95	78.13	75.15
NAM	B73xCML322	6	87	5.99	5.13	5.24	5.46	6.35	6.27	7.51	6.72	76.92	76.97	97.49	100.13
NAM	B73xCML322	6	88	4.76	5.07	3.7	4.96	6.72	6.33	4.95	6.37	78.71	78.71	108.84	103.75
NAM	B73xCML322	6	89	4.74	5.07	3.98	4.98	6.15	6.09	5.84	6.51	77.12	77.11	79.92	82.82
NAM	B73xCML322	6	90	4.27	5.05	3.93	4.98	6.13	6.08	5.62	6.47	76.12	76.17	90.84	95.11
NAM	B73xCML322	6	91	5.22	5.09	4.46	5.21	5.33	5.88	5.76	6.49	81.09	80.84	83.46	89.04
NAM	B73xCML322	6	92	4.95	5.09	3.86	5.05	6.84	6.76	5.22	6.42	77.17	77.18	103.54	100.53
NAM	B73xCML322	6	93	5.11	5.08	4.41	5.13	5.52	5.72	7.59	6.8	74.08	74.32	79.69	84.94
NAM	B73xCML322	6	94	.	.	2.66	4.06	5.41	5.8	.	.	.	.	.	.
NAM	B73xCML322	6	95	4.98	5.09	4.75	5.32	5.99	6.01	5.68	6.48	75.71	75.85	79.07	79.04
NAM	B73xCML322	6	96	4.46	5.06	4.17	5.16	4.82	5.17	3.72	6.24	78.87	78.79	66.11	71.21
NAM	B73xCML322	6	97	.	.	.	.	8.33	7.26	.	.	.	.	.	.
NAM	B73xCML322	6	98	.	.	3.25	4.28	5.07	5.97	.	.	.	.	.	.
NAM	B73xCML322	6	99	5.15	5.1	5.12	5.48	6.02	6.04	5.42	6.4	80.11	79.95	75.07	79.56
NAM	B73xCML322	6	100	4.86	5.08	3.85	5.03	6.65	6.25	5.26	6.41	75.72	75.81	64.26	61.19
NAM	B73xCML322	6	101	.	.	.	.	7.31	7.11	.	.	.	.	.	.
NAM	B73xCML322	6	102	5.24	5.1	5.32	5.47	5.7	5.83	7.3	6.82	74.13	74.29	80.01	75.77
NAM	B73xCML322	6	103	5.86	5.12	4.48	5.18	4.97	6.33	7.36	6.77	79.27	79.13	76.71	75.48
NAM	B73xCML322	6	104	5.24	5.07	3.96	5.08	5.97	6	6.2	6.6	78.41	78.35	84.08	79.45
NAM	B73xCML322	6	105	.	.	3.22	4.43	7.18	6.67	.	.	.	.	.	.
NAM	B73xCML322	6	106	5.48	5.1	5.28	5.46	6.52	6.19	5.7	6.44	77.13	77.13	65.12	66.32
NAM	B73xCML322	6	107	.	.	.	.	4.66	5.57	.	.	.	.	.	.
NAM	B73xCML322	6	108	4.35	5.06	3.81	5.06	5.6	5.62	3.1	6.15	78.49	78.37	73.2	76.78
NAM	B73xCML322	6	109	.	.	2.05	3.48	.	.	2	5.11	.	.	.	.
NAM	B73xCML322	6	110	5.6	5.12	5.12	5.37	7.96	7.19	6.47	6.63	75.31	75.45	78.11	81
NAM	B73xCML322	6	111	5.45	5.11	5.15	5.43	6.8	6.69	6.62	6.63	78.56	78.5	64.98	68.93
NAM	B73xCML322	6	112	6.29	5.15	5.68	5.75	5.66	5.77	7.37	6.76	75.33	75.47	62.28	64.93
NAM	B73xCML322	6	113	5.03	5.08	4.01	5.06	5.23	5.45	5.76	6.53	81.22	80.97	71.67	73.46
NAM	B73xCML322	6	114	5.38	5.12	5.52	5.6	6.09	6.07	5.7	6.48	76.52	76.56	82.37	84.41
NAM	B73xCML322	6	115	5.05	5.09	4.75	5.34	6.18	6.13	4.68	6.25	78.69	78.63	101.92	98.24
NAM	B73xCML322	6	116	4.87	5.08	4.45	5.17	7.13	6.45	5.95	6.5	74.57	74.73	87.24	87.56
NAM	B73xCML322	6	117	5.26	5.09	4.25	5.1	6.04	6.06	6.56	6.62	78.17	78.1	93.01	95.55
NAM	B73xCML322	6	118	5.55	5.11	4.26	5.17	5.08	5.66	6.15	6.59	77.95	77.95	105.2	106.68
NAM	B73xCML322	6	119	4.1	5.04	3.25	4.85	4.93	5.81	4.19	6.25	78.31	78.27	98.82	94.72
NAM	B73xCML322	6	120	5.89	5.13	4.7	5.24	6.06	6.06	7.47	6.74	75.8	75.87	75.16	78.27
NAM	B73xCML322	6	121	.	.	2.3	3.92	4.64	5.59	.	.	.	.	.	.
NAM	B73xCML322	6	122	5.44	5.11	5.53	5.55	5.19	5.25	6.38	6.58	74.49	74.69	71.6	67.77
NAM	B73xCML322	6	123	.	.	.	.	6.85	6.61	.	.	.	.	.	.
NAM	B73xCML322	6	124	4.32	5.06	3.78	5.03	6.88	5.88	4.71	6.39	76.79	76.83	81.46	85.24
NAM	B73xCML322	6	125	4.25	5.04	3.77	4.97	6.63	6.53	4.16	6.25	76.04	76.15	87.2	90.67
NAM	B73xCML322	6	126	4.33	5.05	3.72	4.9	6.18	6.1	7.39	6.79	72.85	73.11	70.63	70.73
NAM	B73xCML322	6	128	5.68	5.11	4.86	5.38	7.33	6.67	5.32	6.41	80.45	80.23	89.26	89.35
NAM	B73xCML322	6	129	5.26	5.09	4.5	5.21	6.41	6.26	6.22	6.56	74.82	74.98	86.34	82.64
NAM	B73xCML322	6	133	4.42	5.06	3.77	5.03	5.1	5.78	2.71	5.92	77.21	77.21	70.78	69.75
NAM	B73xCML322	6	134	5.36	5.09	4.27	5.17	4.22	4.86	5.02	6.4	75.02	75.17	74.37	77.88
NAM	B73xCML322	6	135	5.67	5.12	4.71	5.25	6.16	6.09	7	6.74	78.36	78.31	91.91	88.56
NAM	B73xCML322	6	136	5.48	5.11	5.28	5.48	4.88	5.78	5.95	6.53	80.5	80.33	102.23	106.42
NAM	B73xCML322	6	137	5.15	5.09	4.58	5.28	4.45	6.32	5.25	6.38	77.65	77.61	96.01	91.01
NAM	B73xCML322	6	138	.	.	2.49	4.08	5.88	5.99	.	.	.	.	.	.
NAM	B73xCML322	6	139	6.56	5.15	5.65	5.6	6.22	6.13	8.16	7.04	76.59	76.61	90.42	85.28
NAM	B73xCML322	6	140	4.8	5.07	4.28	5.12	7.23	6.83	6.03	6.54	77.85	77.79	90.64	87.97
NAM	B73xCML322	6	141	6	5.14	5.63	5.63	6.39	6.19	6.83	6.63	76.4	76.47	84.73	86.94
NAM	B73xCML322	6	142	5.37	5.1	5.29	5.41	6.9	6.68	5.85	6.47	80.62	80.43	99.83	101.77
NAM	B73xCML322	6	143	4.71	5.07	3.87	5.08	5.08	5.82	5.84	6.54	74.38	74.56	71.69	71.38
NAM	B73xCML322	6	144	4.87	5.07	4.31	5.18	3.33	5.52	5.27	6.41	80.69	80.51	59.6	64.55
NAM	B73xCML322	6	145	5.04	5.09	4.46	5.23	6.04	6.04	5.45	6.47	76.22	76.28	88.26	82.84
NAM	B73xCML322	6	146	5.49	5.12	5.45	5.48	6.89	6.59	6.66	6.61	75.34	75.49	72.69	68.81
NAM	B73xCML322	6	147	.	.	3.7	4.62	6.27	6.11	.	.	.	.	.	.
NAM	B73xCML322	6	148	5.94	5.14	5.6	5.67	6.64	6.42	7.02	6.72	75.27	75.4	79.49	79.48
NAM	B73xCML322	6	149	4.9	5.07	4.18	5.13	6.58	6.27	5.13	6.41	77.03	77.05	77.53	80.97
NAM	B73xCML322	6	150	5.44	5.11	5.61	5.52	7.02	6.65	6.83	6.73	77.65	77.64	96.88	94.11
NAM	B73xCML322	6	151	.	.	2.7	3.95	5.27	5.73	.	.	.	.	.	.
NAM	B73xCML322	6	152	4.95	5.08	4.46	5.18	5.78	5.84	6.52	6.63	75.53	75.63	76.33	71.12
NAM	B73xCML322	6	153	4.64	5.07	4.65	5.3	6.53	6.14	4.4	6.38	75.76	75.85	83.49	82.54
NAM	B73xCML322	6	154	4.82	5.07	3.92	5.04	6.03	6.04	5	6.38	78.18	78.02	80.66	79.21
NAM	B73xCML322	6	155	5.67	5.11	4.4	5.15	6.89	6.14	7.45	6.8	80.3	80	77.48	81.68
NAM	B73xCML322	6	156	.	.	2.41	3.39	.	.	.	.	.	.	.	.
NAM	B73xCML322	6	157	.	.	2.75	4.36	7.43	6.01	.	.	.	.	.	.
NAM	B73xCML322	6	158	5.14	5.09	4.96	5.4	7.26	6.71	5.01	6.32	79.83	79.67	90.82	88.26
NAM	B73xCML322	6	159	5.14	5.11	5.24	5.46	5.9	5.93	5.84	6.49	76.45	76.51	64.27	59.86
NAM	B73xCML322	6	160	.	.	3.25	4.37	7.16	6.12	.	.	.	.	.	.
NAM	B73xCML322	6	161	5.1	5.1	5.43	5.58	6.12	6.09	5.22	6.38	79.02	78.94	90.49	88.75
NAM	B73xCML322	6	162	4.99	5.09	4.56	5.24	6.62	6.34	5.56	6.44	74.42	74.64	65.59	67.18
NAM	B73xCML322	6	163	5.4	5.1	4.79	5.36	5.79	5.98	4.52	6.31	76.06	76.13	63.84	61.97
NAM	B73xCML322	6	164	5.05	5.08	3.87	4.93	7	6.66	6.99	6.7	77.4	77.4	88.29	83.11
NAM	B73xCML322	6	165	.	.	2.25	3.87	4.8	4.99	.	.	.	.	.	.
NAM	B73xCML322	6	166	5.36	5.1	4.61	5.28	5.79	5.95	5.23	6.46	77.67	77.67	77.45	74.44
NAM	B73xCML322	6	167	5	5.09	4.64	5.3	5.69	5.79	5.24	6.39	80.06	79.86	78.73	77.67
NAM	B73xCML322	6	168	5.16	5.1	4.96	5.36	5.36	5.83	7.15	6.76	75.25	75.43	86.69	81.31
NAM	B73xCML322	6	169	5	5.08	4.4	5.19	6.19	6.13	5	6.39	75.27	75.43	81.53	81.6
NAM	B73xCML322	6	170	4.88	5.07	4.02	5.08	6.54	6.19	4.32	6.17	80.21	80	88.38	87.41
NAM	B73xCML322	6	171	4.97	5.09	4.37	5.19	3.17	5.6	5.67	6.49	74.96	75.16	100.2	104.65
NAM	B73xCML322	6	172	4.49	5.06	3.79	4.99	5.29	5.96	4.48	6.31	78.2	78.18	57.58	63.07
NAM	B73xCML322	6	173	5.89	5.13	5.69	5.64	7.72	7.06	6.09	6.51	77.01	77.08	80.53	84.91
NAM	B73xCML322	6	174	6.39	5.14	5.19	5.39	7.02	6.67	8.88	6.89	75.8	75.82	70.27	74.48
NAM	B73xCML322	6	175	6.05	5.14	5.05	5.43	6.26	6.21	6.41	6.57	79.62	79.5	83.65	86.75
NAM	B73xCML322	6	176	.	.	2.95	4.24	6.05	6.05	.	.	.	.	.	.
NAM	B73xCML322	6	177	4.47	5.05	3.65	4.93	6.07	6.06	4.49	6.22	78.51	78.44	95.62	90.51
NAM	B73xCML322	6	178	5.04	5.09	4.78	5.3	7.13	6.65	6.09	6.52	75.5	75.65	81.24	81.33
NAM	B73xCML322	6	179	5.24	5.11	5.79	5.77	7.86	7.1	6.32	6.57	77.03	77	92.6	93.45
NAM	B73xCML322	6	180	4.12	5.04	4.2	5.15	6.24	6.04	3.92	6.24	76.68	76.7	84.21	85.52
NAM	B73xCML322	6	181	4.89	5.08	4.5	5.19	5.99	6.04	6.17	6.58	76.03	76.08	87.13	83.99
NAM	B73xCML322	6	182	4.84	5.08	4.91	5.37	6.23	6.18	4.7	6.15	79.98	79.77	71.41	76.41
NAM	B73xCML322	6	183	5.07	5.08	4.19	5.07	5.79	6.11	7.1	6.75	77.06	77.03	82.75	82.87
NAM	B73xCML322	6	184	.	.	2.47	4.11	5.98	6.02	.	.	.	.	.	.
NAM	B73xCML322	6	185	.	.	2	3.73	6.34	6.26	.	.	.	.	.	.
NAM	B73xCML322	6	186	4.82	5.08	5.02	5.39	5.78	5.99	5.4	6.42	74.97	75.12	56.63	62.4
NAM	B73xCML322	6	187	.	.	5.56	4.96	.	.	.	.	.	.	.	.
NAM	B73xCML322	6	188	5.85	5.14	5.22	5.4	6.06	6.06	8	6.87	76.34	76.4	61.58	64.71
NAM	B73xCML322	6	190	5.24	5.11	5.67	5.64	6.47	6.37	5.97	6.48	75.31	75.46	95.25	89.59
NAM	B73xCML322	6	191	.	.	.	.	5.63	6.07	.	.	.	.	.	.
NAM	B73xCML322	6	192	5.17	5.1	4.97	5.47	5.3	5.39	3.33	5.99	77.27	77.26	68.55	73.56
NAM	B73xCML322	6	193	.	.	3.57	4.49	8.24	6.54	.	.	.	.	.	.
NAM	B73xCML322	6	194	5.19	5.12	5.63	5.57	6.98	6.66	6.16	6.52	77.96	77.93	93.46	95.25
NAM	B73xCML322	6	195	5.41	5.1	4.93	5.33	5.69	5.82	6.77	6.76	73.93	74.15	84.17	82.17
NAM	B73xCML322	6	196	4.94	5.08	3.72	4.97	6.5	6.43	4.46	6.26	78.01	77.97	86.72	87.45
NAM	B73xCML322	6	197	5.67	5.11	4.75	5.31	4.41	5.3	6.31	6.59	79.97	79.8	85.82	83.7
NAM	B73xCML322	6	198	4.53	5.07	4.36	5.2	6.75	6.34	5.1	6.39	80.25	80.08	88.35	89
NAM	B73xCML322	6	199	4.05	5.03	3.23	4.77	6.74	6.31	3.74	6.18	75.96	76	96.83	99.32
NAM	B73xCML322	6	200	5.4	5.11	5.4	5.5	6.67	6.52	7.73	6.93	77.96	77.91	87.16	82.13
NAM	B73xCML333	7	1	5.64	5.66	4.5	5.36	5.72	5.88	7.01	6.99	77.33	77.33	103.44	102.56
NAM	B73xCML333	7	2	7.61	6.57	7.11	6.44	7.55	6.24	7.5	7.14	74.85	75.1	90.66	94.64
NAM	B73xCML333	7	3	6.45	6.07	5.97	5.89	6.22	6.12	7.72	6.91	78.6	78.49	84.62	87.96
NAM	B73xCML333	7	4	7.13	6.34	6.15	6.19	6.08	6.06	8.63	7.33	76.13	76.18	107.34	106.13
NAM	B73xCML333	7	5	.	.	4.26	4.88	7.43	6.73	.	.	.	.	.	.
NAM	B73xCML333	7	7	6.42	6.12	6.06	6.16	7.21	6.69	7.77	6.95	76.28	76.43	94.1	96.26
NAM	B73xCML333	7	8	6.35	5.96	5.53	5.77	7.4	6.92	5.37	6.66	75.61	75.74	100.7	97.91
NAM	B73xCML333	7	9	5.35	5.53	4.77	5.48	6.26	6.15	5.67	6.61	75.71	75.83	124.92	125.91
NAM	B73xCML333	7	10	5.11	5.46	5.05	5.53	5.37	5.74	6.61	6.72	73.84	74.05	97.78	96.93
NAM	B73xCML333	7	11	5.83	5.9	5.75	5.83	8.72	7.5	6.59	6.88	74.38	74.58	99.75	96.39
NAM	B73xCML333	7	12	6.03	5.9	5.27	5.66	5.95	5.98	7.08	6.99	77.84	77.75	106.34	109.36
NAM	B73xCML333	7	13	5.95	5.87	6.23	5.99	7.08	6.37	8.93	7.3	78.43	78.34	98.71	97.87
NAM	B73xCML333	7	14	.	.	.	.	5.15	5.52	.	.	.	.	.	.
NAM	B73xCML333	7	15	6.29	6.1	6.44	6.02	7.77	6.47	6.14	6.77	77.02	77.07	93.1	96.35
NAM	B73xCML333	7	16	.	.	2.82	4.09	5.22	5.54	.	.	.	.	.	.
NAM	B73xCML333	7	17	.	.	3.41	4.45	6.58	5.96	.	.	.	.	.	.
NAM	B73xCML333	7	19	5.44	5.6	5.17	5.58	6.32	6.2	6.08	6.68	74.97	75.11	86.86	84.7
NAM	B73xCML333	7	20	.	.	.	.	5.24	5.75	.	.	.	.	.	.
NAM	B73xCML333	7	21	6.82	6.27	7.64	6.71	7.87	7.12	8.09	7.25	79.39	79.21	111.06	110.87
NAM	B73xCML333	7	22	5.24	5.58	5.38	5.69	6.44	6.31	6.5	6.72	75.23	75.4	93.94	95.14
NAM	B73xCML333	7	23	.	.	2.86	4.32	6.19	6.17	.	.	.	.	.	.
NAM	B73xCML333	7	24	6.53	6.02	6.51	5.97	8.33	7.39	7.98	7.01	76.97	77.05	88.6	91.69
NAM	B73xCML333	7	25	4.59	5.28	4.65	5.33	6.85	6.5	5.85	6.56	76.99	77.03	101.92	105.6
NAM	B73xCML333	7	26	5.14	5.45	5.09	5.59	6.67	6.33	4.26	6.35	75.62	75.78	79.97	83.64
NAM	B73xCML333	7	27	.	.	3.35	4.29	3.37	4.75	.	.	.	.	.	.
NAM	B73xCML333	7	29	.	.	.	.	7.72	7.53	.	.	.	.	.	.
NAM	B73xCML333	7	30	6.71	6.15	5.97	5.97	6.63	6.15	5.78	6.72	78.53	78.45	81.64	85.51
NAM	B73xCML333	7	31	.	.	.	.	6.64	6.58	.	.	.	.	.	.
NAM	B73xCML333	7	32	6.27	5.99	6.22	6.05	6.28	6.26	8.76	7.22	79.35	79.22	108.88	105.68
NAM	B73xCML333	7	33	5.92	5.8	4.97	5.61	6.17	6.17	6.29	6.81	80.24	80.07	106.02	110.35
NAM	B73xCML333	7	34	5.23	5.58	5.62	5.75	5.64	6.02	7.22	6.93	75.97	76.12	96.92	91.81
NAM	B73xCML333	7	36	5.36	5.57	4.78	5.4	7	6.37	7.74	6.9	76.72	76.76	95.02	99.73
NAM	B73xCML333	7	37	5.94	5.9	6.13	5.91	6.35	6.26	8.86	7.32	77.38	77.39	92.54	91.83
NAM	B73xCML333	7	38	5.75	5.73	5.45	5.71	6.45	6.41	6.52	6.82	77.63	77.73	110.34	108.56
NAM	B73xCML333	7	39	6.64	6.2	7.45	6.76	5.48	5.68	8.83	7.1	76.8	76.86	127.81	127.97
NAM	B73xCML333	7	40	.	.	.	.	6.28	6.12	.	.	.	.	.	.
NAM	B73xCML333	7	41	4.92	5.52	4.91	5.52	6.21	6.15	5.21	6.47	76.8	76.84	95.33	95.38
NAM	B73xCML333	7	42	5.75	5.69	4.97	5.56	5.8	5.93	6.49	6.78	78.95	78.87	79.89	80.66
NAM	B73xCML333	7	43	6.13	5.93	5.42	5.81	7.11	6.86	4.42	6.37	75.01	75.13	95.73	99.15
NAM	B73xCML333	7	44	6.76	6.16	5.98	5.99	7.4	7.33	8.48	7.4	77.72	77.75	104.94	100.8
NAM	B73xCML333	7	45	5.8	5.74	5.68	5.84	6.64	6.31	6.28	6.72	73.41	73.68	91.17	88.82
NAM	B73xCML333	7	46	5.94	5.78	5.44	5.72	5.6	5.68	6.5	6.79	78.07	78.05	94.91	98.51
NAM	B73xCML333	7	47	5.89	5.87	6.33	6.16	5.43	5.58	6.37	6.79	76.2	76.32	106.56	104.8
NAM	B73xCML333	7	48	6.03	5.95	5.7	5.96	6.34	6.25	5.56	6.67	77.24	77.24	106.88	105.32
NAM	B73xCML333	7	49	6.16	6.02	6.69	6.42	8.66	7.64	8.21	6.94	76.37	76.52	87.92	90.44
NAM	B73xCML333	7	50	5.54	5.67	5.29	5.64	7.43	6.49	6.14	6.72	75.87	75.94	113.08	112.65
NAM	B73xCML333	7	51	7.75	6.66	7.79	6.77	7.29	6.14	9.45	7.63	80.85	80.63	110.74	107.7
NAM	B73xCML333	7	52	.	.	3.78	4.72	6.87	6.18	.	.	.	.	.	.
NAM	B73xCML333	7	53	5.73	5.72	6.35	6.08	6.65	6.37	7.06	6.79	76.72	76.72	104.1	101.23
NAM	B73xCML333	7	54	6.26	6.02	5.44	5.72	7	6.6	7.12	6.97	79.1	79	102.73	100.76
NAM	B73xCML333	7	55	.	.	3.58	4.58	7.95	7.58	.	.	.	.	.	.
NAM	B73xCML333	7	56	.	.	4.31	4.96	8.62	6.38	.	.	.	.	.	.
NAM	B73xCML333	7	58	6.42	6.06	6.27	6.18	6.38	6.24	4.9	6.55	76.44	76.55	111.77	108.31
NAM	B73xCML333	7	59	5.92	5.92	5.7	5.74	7.3	6.68	7.17	7	76	76.16	93.19	94.12
NAM	B73xCML333	7	60	5.78	5.77	5.13	5.65	7.07	6.6	6.49	6.77	76.13	76.22	121.16	123.99
NAM	B73xCML333	7	61	5.62	5.69	5.18	5.57	6.49	6.39	7.82	6.99	76	76.08	100.29	105.57
NAM	B73xCML333	7	62	6.24	6	6.12	5.98	7.78	7.48	6.74	6.89	77.92	77.92	104.04	101.03
NAM	B73xCML333	7	63	6.2	5.92	5.43	5.74	7.2	7.1	7.61	6.95	78.02	77.98	100.98	98.9
NAM	B73xCML333	7	64	.	.	3.98	4.78	6.32	6.17	.	.	.	.	.	.
NAM	B73xCML333	7	65	7.31	6.55	8.26	6.95	7.59	6.6	7.85	7.09	76.76	76.84	111.02	110.63
NAM	B73xCML333	7	66	6.27	6.03	5.77	5.94	5.93	6.01	5.61	6.69	78.47	78.41	95.83	101.13
NAM	B73xCML333	7	67	5.88	5.79	5.24	5.74	7.28	7.02	5.26	6.59	77.36	77.41	90.58	94.14
NAM	B73xCML333	7	68	5.37	5.62	5.87	5.92	6.65	6.44	5.29	6.52	77.86	77.87	126.75	122.91
NAM	B73xCML333	7	69	7.11	6.44	7.44	6.35	7.07	6.67	8.09	7.32	75.72	75.83	100.16	99.71
NAM	B73xCML333	7	70	5.97	5.92	6.71	6.36	7.07	6.26	7.43	7.02	76.26	76.37	104.99	109.81
NAM	B73xCML333	7	71	.	.	3.71	4.63	5.55	5.81	.	.	.	.	.	.
NAM	B73xCML333	7	72	6.39	6.06	6.07	6.04	6.53	6.32	6.19	6.76	79.41	79.27	96.57	101.73
NAM	B73xCML333	7	73	7.11	6.38	6.88	6.31	7.51	7.05	9.22	7.22	75.76	75.86	105.43	101.7
NAM	B73xCML333	7	74	5.94	5.75	5.27	5.7	6.86	6.42	5.36	6.57	76.07	76.21	108.28	104.2
NAM	B73xCML333	7	75	4.59	5.26	3.86	5.07	4.68	5.68	4.24	6.41	74.82	75	97.45	95.59
NAM	B73xCML333	7	76	5.72	5.7	5.08	5.61	7.52	7.1	6.35	6.77	77.42	77.41	86.94	83.37
NAM	B73xCML333	7	77	7.35	6.47	6.28	6.18	5.94	6	8.23	7.07	75.55	75.62	88.25	87.31
NAM	B73xCML333	7	78	5.66	5.7	5.21	5.65	4.86	5.7	6.27	6.77	80.42	80.22	126.72	124.76
NAM	B73xCML333	7	79	5.89	5.87	5.5	5.76	5.48	5.92	6.68	6.9	77.51	77.47	110.97	112.3
NAM	B73xCML333	7	80	5.14	5.53	5.29	5.6	5.9	5.96	6.81	6.8	76.17	76.28	116.17	114.95
NAM	B73xCML333	7	81	6.32	5.96	6.2	6.06	5.15	5.62	8.28	7.18	77.2	77.2	106.02	104.95
NAM	B73xCML333	7	82	.	.	.	.	6.2	6.16	.	.	.	.	.	.
NAM	B73xCML333	7	83	6.29	6.02	5.97	5.97	7.13	6.67	7.67	7.01	77.99	77.96	108.14	105.43
NAM	B73xCML333	7	84	.	.	.	.	3.82	4.72	.	.	.	.	.	.
NAM	B73xCML333	7	85	.	.	3.08	4.37	7.53	7.12	.	.	.	.	.	.
NAM	B73xCML333	7	86	5.85	5.76	5.19	5.67	6.07	6.06	6.6	6.79	78.49	78.44	102.57	99.25
NAM	B73xCML333	7	87	6.14	5.87	5.33	5.56	5.72	5.78	9.91	7.44	78.73	78.69	86.92	91.23
NAM	B73xCML333	7	88	.	.	3.54	4.11	.	.	.	.	.	.	.	.
NAM	B73xCML333	7	89	5.9	5.86	4.99	5.59	5.49	5.61	6.95	6.89	80.61	80.39	108.63	106.42
NAM	B73xCML333	7	90	6.23	5.89	6.34	6.2	7.45	6.91	7.59	7.07	76.54	76.62	96.56	93.65
NAM	B73xCML333	7	91	.	.	.	.	5.9	5.95	.	.	.	.	.	.
NAM	B73xCML333	7	92	4.73	5.29	4.22	5.21	3.94	4.73	5.39	6.55	79.92	79.78	101.8	98.49
NAM	B73xCML333	7	93	.	.	2.04	4.11	6.87	6.5	.	.	.	.	.	.
NAM	B73xCML333	7	94	.	.	4.78	5.16	6.56	6.35	.	.	.	.	.	.
NAM	B73xCML333	7	95	5.85	5.75	5.18	5.55	5.89	6.01	9.14	7.15	79.12	79.09	111.78	109.98
NAM	B73xCML333	7	96	5.4	5.62	5.44	5.68	6.58	6	5.5	6.57	78.87	78.76	91.27	91.94
NAM	B73xCML333	7	97	.	.	.	.	5.27	5.85	.	.	.	.	.	.
NAM	B73xCML333	7	98	5.75	5.8	5.51	5.71	6.4	6.29	6.4	6.77	80.14	80.01	107.44	103.31
NAM	B73xCML333	7	99	.	.	.	.	6.11	6.08	.	.	.	.	.	.
NAM	B73xCML333	7	100	5.91	5.79	5.13	5.65	8.5	6.64	4.62	6.42	76.12	76.21	99.71	99.32
NAM	B73xCML333	7	101	.	.	.	.	5.12	5.37	.	.	.	.	.	.
NAM	B73xCML333	7	102	6.22	5.98	5.2	5.66	6.18	6.11	6.9	6.88	78.18	78.15	93.51	96.64
NAM	B73xCML333	7	103	5.39	5.61	5.05	5.54	6.8	6.19	6.55	6.75	77.17	77.21	107.79	105.13
NAM	B73xCML333	7	104	5.23	5.51	5.05	5.53	5.75	6.01	6.17	6.68	76.79	76.85	102.52	101.13
NAM	B73xCML333	7	105	6.73	6.17	5.74	5.93	6.86	6.4	9.06	7.46	79.07	79	116.12	115.42
NAM	B73xCML333	7	106	5.67	5.74	5.77	5.7	7.18	6.76	7.82	7.06	75.61	75.72	109.19	104.74
NAM	B73xCML333	7	107	5.54	5.57	4.58	5.38	5.48	5.6	6.31	6.73	75.17	75.34	103.25	98.41
NAM	B73xCML333	7	108	.	.	.	.	7.57	7	.	.	.	.	.	.
NAM	B73xCML333	7	109	5.55	5.68	4.68	5.47	7.82	6.89	6.19	6.75	78.5	78.42	107.2	103.76
NAM	B73xCML333	7	110	6.43	6.12	7.16	6.59	6.82	6.23	6.28	6.79	77.45	77.42	85.23	87.63
NAM	B73xCML333	7	111	.	.	4.22	4.82	5.77	5.9	.	.	.	.	.	.
NAM	B73xCML333	7	112	5.84	5.76	4.93	5.5	7.22	5.87	7.14	7.03	77.72	77.77	102.86	100.25
NAM	B73xCML333	7	114	5.32	5.64	5.49	5.76	4.82	5.16	5.05	6.57	78.26	78.23	111.37	112.8
NAM	B73xCML333	7	115	5.76	5.86	5	5.65	4.91	5.52	5.78	6.71	73.61	73.96	88.22	84.05
NAM	B73xCML333	7	116	7.01	6.31	6.58	6.35	6.38	6.23	6.92	6.92	78.64	78.6	96.26	94.83
NAM	B73xCML333	7	117	5.87	5.85	5.81	5.79	5.99	6.04	7.79	6.97	76.46	76.54	114.04	115.4
NAM	B73xCML333	7	118	6.74	6.23	6.79	6.06	6.31	6.14	9.91	7.35	77.48	77.51	87.88	87.73
NAM	B73xCML333	7	119	6.04	5.81	5.03	5.61	8.4	6.98	6.57	6.82	77.77	77.75	120.27	117.07
NAM	B73xCML333	7	120	5.65	5.65	5.05	5.56	6.32	6.25	6.22	6.73	79.72	79.56	106.72	112.4
NAM	B73xCML333	7	121	6.56	6	5.91	5.83	6.43	6.29	8.28	7.22	77.87	77.85	111.94	111.78
NAM	B73xCML333	7	122	6.83	6.3	7.47	6.6	7.24	6.83	7.83	7.09	75.73	75.84	99.05	96.84
NAM	B73xCML333	7	123	6.19	5.92	6.05	5.95	5.84	5.95	7.03	6.83	76.52	76.55	107.6	108.97
NAM	B73xCML333	7	124	5.24	5.54	4.77	5.53	5.14	5.78	4.89	6.54	76.56	76.62	105.82	102.46
NAM	B73xCML333	7	125	.	.	4.24	4.88	6.51	6.25	.	.	.	.	.	.
NAM	B73xCML333	7	126	5.77	5.78	6.14	5.96	8.51	6.96	6.56	6.73	77.4	77.41	115.22	120.59
NAM	B73xCML333	7	127	6.9	6.2	7	6.29	8.14	7.31	9.3	7.57	75.95	76.1	68.89	70.3
NAM	B73xCML333	7	128	5.08	5.49	5.21	5.57	6	6.05	5.32	6.56	77.84	77.87	110.16	105.44
NAM	B73xCML333	7	129	5.32	5.54	4.71	5.39	5.5	5.52	6.18	6.67	77.05	76.99	107.78	113.26
NAM	B73xCML333	7	130	6.57	6.14	7.31	6.51	7.48	7.11	9.07	7.3	79.56	79.45	113.1	113.82
NAM	B73xCML333	7	131	6.53	6.04	5.85	5.82	8.12	6.86	8.23	7.21	76.76	76.79	98.22	96.36
NAM	B73xCML333	7	132	5.99	5.84	6.08	5.86	7.9	6.98	7.87	7.04	75.91	76.04	91.38	95.88
NAM	B73xCML333	7	133	.	.	4.08	4.79	6.36	6.28	.	.	.	.	.	.
NAM	B73xCML333	7	134	5.86	5.71	5.6	5.78	7.74	7.3	8.22	7.05	76.75	76.85	93.21	90.25
NAM	B73xCML333	7	135	5.11	5.57	5.44	5.64	6.26	6.08	4.82	6.42	80.65	80.44	120.85	124.04
NAM	B73xCML333	7	136	.	.	4.03	4.86	5.91	6.01	.	.	.	.	.	.
NAM	B73xCML333	7	137	7.66	6.66	6.95	6.27	5.46	5.89	9.23	7.62	78.93	78.87	103.06	108.17
NAM	B73xCML333	7	138	6.4	6.04	5.99	6.05	7.22	6.8	5.81	6.72	80.56	80.31	120.12	114.49
NAM	B73xCML333	7	139	.	.	2.87	4.14	6.43	6.25	.	.	.	.	.	.
NAM	B73xCML333	7	140	.	.	4.43	4.93	4.76	4.85	.	.	.	.	.	.
NAM	B73xCML333	7	141	5.92	5.87	5.6	5.85	7.08	6.41	6.47	6.81	76.81	76.88	101.84	99.12
NAM	B73xCML333	7	142	6.34	5.98	6.07	5.85	6.44	6.2	6.48	6.86	77.39	77.45	95.41	91.43
NAM	B73xCML333	7	143	.	.	.	.	7	6.28	.	.	.	.	.	.
NAM	B73xCML333	7	144	6.73	6.21	6.65	6.23	8.3	7.43	7.74	7.16	78.29	78.3	107.84	106.77
NAM	B73xCML333	7	145	6.1	5.87	5.54	5.69	7.4	6.46	7.8	6.87	77.64	77.55	94.21	95.76
NAM	B73xCML333	7	146	6.2	5.91	5.3	5.66	7.01	6.31	8.12	7.01	77.07	77.11	97.63	101.03
NAM	B73xCML333	7	147	.	.	3.12	4.32	7.03	6.54	.	.	.	.	.	.
NAM	B73xCML333	7	148	.	.	4.4	4.99	6.24	6.14	.	.	.	.	.	.
NAM	B73xCML333	7	149	.	.	4.27	4.9	6.7	6.13	.	.	.	.	.	.
NAM	B73xCML333	7	150	5.34	5.59	5.41	5.63	5.68	5.91	7.03	6.9	75.44	75.56	94.97	95.9
NAM	B73xCML333	7	151	7.17	6.38	6.96	6.4	7.27	6.65	9.12	7.38	78.57	78.52	97.56	96.12
NAM	B73xCML333	7	152	.	.	3.67	4.66	7.9	7.21	.	.	.	.	.	.
NAM	B73xCML333	7	153	5.27	5.55	4.17	5.23	5.93	6.05	6.54	6.75	77.53	77.54	103.68	99.39
NAM	B73xCML333	7	154	5.83	5.79	5.89	5.79	6.21	6.1	8.18	7.18	75.82	75.94	123.69	121.1
NAM	B73xCML333	7	155	6.25	6.01	6.43	6.21	7.22	6.73	5.6	6.64	76.61	76.67	94.35	92.68
NAM	B73xCML333	7	156	6.96	6.33	7.13	6.74	5.87	6.01	7.98	7.37	76.07	76.17	95.38	100.19
NAM	B73xCML333	7	157	6.3	5.91	6.06	5.98	7.73	6.71	8.29	7.15	77.46	77.44	110.12	111.4
NAM	B73xCML333	7	158	5.21	5.54	4.92	5.52	6.17	6.11	6.27	6.72	78.99	78.88	105.59	102.56
NAM	B73xCML333	7	159	6.03	5.9	5.05	5.65	6.3	6.18	6.59	6.96	80.22	80.07	113.95	119
NAM	B73xCML333	7	160	.	.	5.06	5.39	6.82	6.39	.	.	.	.	.	.
NAM	B73xCML333	7	161	6.3	5.95	6.21	5.99	7.33	5.91	9.08	7.31	79.27	79.22	94.22	98.04
NAM	B73xCML333	7	162	6.65	6.21	7.19	6.49	5.43	5.92	7.6	7.1	75.9	75.98	97.37	98.29
NAM	B73xCML333	7	163	7.29	6.48	7.56	6.56	6.75	5.93	8.13	7.24	80.24	80.16	100.21	102.58
NAM	B73xCML333	7	164	6.27	5.9	5.46	5.76	6.42	6.29	8.14	7.14	78.68	78.65	94.42	97.38
NAM	B73xCML333	7	165	6.32	6.02	6.44	6.28	7.78	6.8	7.17	6.98	77.8	77.82	100.24	98.34
NAM	B73xCML333	7	166	6.94	6.2	6.23	6.06	6.02	6.03	7.76	6.99	80.07	79.87	120.62	121.1
NAM	B73xCML333	7	167	6.22	5.94	5.61	5.84	6.26	6.2	7.27	7	76.57	76.65	90.43	96.27
NAM	B73xCML333	7	168	6.86	6.18	5.48	5.87	6.5	6.17	7.38	7.09	81.22	81.02	109.01	104.81
NAM	B73xCML333	7	169	5.06	5.43	4.86	5.42	5.74	6.03	5.49	6.49	76.35	76.44	107.61	104.9
NAM	B73xCML333	7	170	.	.	.	.	6.82	6.33	.	.	.	.	.	.
NAM	B73xCML333	7	171	5.8	5.76	5.35	5.64	5.86	5.89	7.7	7.08	77.42	77.43	99.28	102.5
NAM	B73xCML333	7	172	4.9	5.44	5.27	5.57	6.18	6.13	6.31	6.67	78.09	78.04	111.5	109
NAM	B73xCML333	7	173	.	.	2	4.01	6.3	6.15	.	.	.	.	.	.
NAM	B73xCML333	7	174	5.93	5.9	6.13	6.04	8.05	7.3	5.57	6.63	76.06	76.16	103.12	107.46
NAM	B73xCML333	7	175	7.22	6.42	7.04	6.3	8.52	8.5	8.34	7.22	78.08	78.06	98.02	96.64
NAM	B73xCML333	7	176	5.74	5.88	5.4	5.72	5.13	5.59	8.87	7.14	77.82	77.87	109.99	104.44
NAM	B73xCML333	7	177	5.32	5.52	5.19	5.58	7.08	6.54	6.5	6.68	74.67	74.82	89.72	91.59
NAM	B73xCML333	7	178	5.61	5.51	3.62	5.03	5.86	5.98	5.62	6.63	72.57	72.92	83.67	87.24
NAM	B73xCML333	7	179	5.53	5.57	4.75	5.41	6.66	6.52	7.15	7	76.9	76.96	96.33	92.06
NAM	B73xCML333	7	180	5.09	5.47	4.89	5.5	5.46	5.5	5.5	6.59	80.21	79.99	106.56	111.71
NAM	B73xCML333	7	181	6.59	6.17	6.01	5.9	7.22	6.5	8.49	7.3	78.46	78.39	108.02	110.18
NAM	B73xCML333	7	182	5.95	5.76	5.21	5.63	7.37	6.4	8.05	7.12	76.7	76.74	99.59	102.16
NAM	B73xCML333	7	183	5.21	5.57	5.08	5.57	7.03	6.59	5.47	6.56	77.81	77.76	96.04	92.61
NAM	B73xCML333	7	184	.	.	3.62	4.64	5.96	5.99	.	.	.	.	.	.
NAM	B73xCML333	7	185	5.24	5.57	4.9	5.52	7.38	7.14	5.32	6.54	76.74	76.82	105.68	111.13
NAM	B73xCML333	7	186	4.81	5.27	4.12	5.13	5.79	5.93	6.96	6.71	78.92	78.85	100.84	106.11
NAM	B73xCML333	7	187	4.71	5.21	3.7	5.04	6.34	6.11	3.49	6.14	75.91	76.04	97.52	98.8
NAM	B73xCML333	7	188	6.83	6.34	7.25	6.53	6.59	6.32	8.9	7.36	76.02	76.09	77.89	83.31
NAM	B73xCML333	7	189	5.71	5.75	5.61	5.74	6.67	6.29	7.44	6.93	77.52	77.51	119.74	121.99
NAM	B73xCML333	7	191	6.43	6.08	6.79	6.27	6.92	6.43	7.89	7.09	76.64	76.67	123.22	126.03
NAM	B73xCML333	7	192	.	.	.	.	6.37	6.24	.	.	.	.	.	.
NAM	B73xCML333	7	193	4.91	5.39	4.74	5.42	5.24	5.4	5.61	6.55	77.85	77.83	111.71	106.21
NAM	B73xCML333	7	194	.	.	3.33	4.41	6.43	6.2	.	.	.	.	.	.
NAM	B73xCML333	7	195	7.13	6.39	7.31	6.53	6.29	6.2	8.16	7.21	80.16	80.01	111.44	114.67
NAM	B73xCML333	7	196	6.71	6.18	6.62	6.12	6.1	6.1	8.37	7.21	79.35	79.28	97.43	101.17
NAM	B73xCML333	7	197	6.61	6.16	6.54	6.21	6.99	6.38	8.65	7.3	76.56	76.63	114.84	116.48
NAM	B73xCML333	7	198	4.79	5.27	4.53	5.34	5.59	5.8	4.53	6.38	78.79	78.71	104.03	106.92
NAM	B73xCML333	7	199	5.42	5.67	5.6	5.8	6.43	6.3	7.03	6.79	77.07	77.12	104.56	105.14
NAM	B73xCML333	7	200	5.85	5.73	4.2	5.26	7.44	6.25	6.88	6.87	77.18	77.22	105.07	100.53
NAM	B73xCML52	8	1	.	.	2	3.86	5.68	5.96	.	.	.	.	.	.
NAM	B73xCML52	8	2	.	.	2.98	4.08	3.49	4.76	.	.	.	.	.	.
NAM	B73xCML52	8	3	.	.	3.41	4.43	4.54	5.19	.	.	.	.	.	.
NAM	B73xCML52	8	4	.	.	2.75	4.2	5.53	5.66	.	.	.	.	.	.
NAM	B73xCML52	8	5	.	.	2	3.65	5.04	5.32	.	.	.	.	.	.
NAM	B73xCML52	8	6	.	.	2.59	4.1	4.11	4.58	.	.	.	.	.	.
NAM	B73xCML52	8	7	5.93	5.07	4.46	5.19	6.75	6.07	6.22	6.57	80.24	80.29	103.82	101.8
NAM	B73xCML52	8	8	.	.	2.48	4.06	5.82	6.01	.	.	.	.	.	.
NAM	B73xCML52	8	9	4.71	5.07	3.92	5.01	6.01	6.03	6.19	6.59	80.02	80.11	125.49	127
NAM	B73xCML52	8	10	.	.	2	3.76	4.87	5.83	.	.	.	.	.	.
NAM	B73xCML52	8	11	.	.	2.95	4.1	3.58	4.53	.	.	.	.	.	.
NAM	B73xCML52	8	12	.	.	2.9	4.17	7.28	6.66	.	.	.	.	.	.
NAM	B73xCML52	8	13	.	.	2.72	3.76	.	.	.	.	.	.	.	.
NAM	B73xCML52	8	14	.	.	3.52	4.54	5.07	5.48	.	.	.	.	.	.
NAM	B73xCML52	8	15	.	.	2.77	4.2	6.82	6.45	.	.	.	.	.	.
NAM	B73xCML52	8	16	.	.	2.25	4	5.3	5.55	.	.	.	.	.	.
NAM	B73xCML52	8	17	.	.	3.15	4.35	5.58	5.87	.	.	.	.	.	.
NAM	B73xCML52	8	18	.	.	3.76	4.63	6.67	6.49	.	.	.	.	.	.
NAM	B73xCML52	8	19	.	.	.	.	6.43	6.27	.	.	.	.	.	.
NAM	B73xCML52	8	20	.	.	3.13	4.31	4.98	5.4	.	.	.	.	.	.
NAM	B73xCML52	8	21	.	.	2.52	4	4.29	5.01	.	.	.	.	.	.
NAM	B73xCML52	8	22	.	.	2.15	3.78	5.99	6.03	.	.	.	.	.	.
NAM	B73xCML52	8	23	.	.	2	3.74	6.07	6.06	.	.	.	.	.	.
NAM	B73xCML52	8	24	.	.	2.27	3.98	4.61	5.06	.	.	.	.	.	.
NAM	B73xCML52	8	25	.	.	.	.	7	6.44	.	.	.	.	.	.
NAM	B73xCML52	8	26	.	.	3.02	3.82	.	.	.	.	.	.	.	.
NAM	B73xCML52	8	27	4.63	5.07	4.18	5.17	4.99	5.58	4.61	6.3	79.11	79.3	113.28	109.98
NAM	B73xCML52	8	28	.	.	3.85	4.23	.	.	.	.	.	.	.	.
NAM	B73xCML52	8	29	.	.	2.44	3.88	5.54	5.95	.	.	.	.	.	.
NAM	B73xCML52	8	30	.	.	3.07	4.22	4.89	5.29	.	.	.	.	.	.
NAM	B73xCML52	8	31	.	.	2.58	3.97	6.12	6.09	.	.	.	.	.	.
NAM	B73xCML52	8	32	.	.	2.01	3.74	4.42	5.26	.	.	.	.	.	.
NAM	B73xCML52	8	33	.	.	2	3.8	4.46	5.14	.	.	.	.	.	.
NAM	B73xCML52	8	34	.	.	2	3.62	5.03	5.41	.	.	.	.	.	.
NAM	B73xCML52	8	35	.	.	3.2	4.32	7.27	6.85	.	.	.	.	.	.
NAM	B73xCML52	8	36	.	.	.	.	6.29	6.13	.	.	.	.	.	.
NAM	B73xCML52	8	37	.	.	2.42	3.94	4.92	5.67	.	.	.	.	.	.
NAM	B73xCML52	8	38	.	.	2.6	4.05	4.47	4.92	.	.	.	.	.	.
NAM	B73xCML52	8	39	.	.	3.47	4.1	.	.	.	.	.	.	.	.
NAM	B73xCML52	8	40	.	.	2.58	4.09	6.26	6.19	.	.	.	.	.	.
NAM	B73xCML52	8	41	.	.	2	3.92	3.88	4.24	.	.	.	.	.	.
NAM	B73xCML52	8	42	.	.	2.43	4.09	5.01	5.72	.	.	.	.	.	.
NAM	B73xCML52	8	44	.	.	2.66	4.25	6.83	6.71	.	.	.	.	.	.
NAM	B73xCML52	8	45	.	.	2.61	4.12	6.73	6.39	.	.	.	.	.	.
NAM	B73xCML52	8	46	.	.	2.2	3.87	6.29	6.07	.	.	.	.	.	.
NAM	B73xCML52	8	47	.	.	.	.	6.65	6.25	.	.	.	.	.	.
NAM	B73xCML52	8	48	.	.	2.48	4.04	5.84	6.02	.	.	.	.	.	.
NAM	B73xCML52	8	49	.	.	2	4.12	5.52	5.54	.	.	.	.	.	.
NAM	B73xCML52	8	50	.	.	3.58	4.08	.	.	.	.	.	.	.	.
NAM	B73xCML52	8	51	.	.	2.72	4.07	5.01	5.99	.	.	.	.	.	.
NAM	B73xCML52	8	52	.	.	2.84	4.12	3.84	4.45	.	.	.	.	.	.
NAM	B73xCML52	8	53	.	.	3.18	4.41	4.84	5.45	.	.	.	.	.	.
NAM	B73xCML52	8	54	.	.	3.9	4.68	5.4	5.62	.	.	.	.	.	.
NAM	B73xCML52	8	55	.	.	3.05	4.22	5.2	5.59	.	.	.	.	.	.
NAM	B73xCML52	8	56	.	.	2.67	4.13	4.99	5.52	.	.	.	.	.	.
NAM	B73xCML52	8	57	.	.	2.61	4.13	6.16	6.11	.	.	.	.	.	.
NAM	B73xCML52	8	58	.	.	2.53	4.02	4.18	5.34	.	.	.	.	.	.
NAM	B73xCML52	8	59	.	.	2	3.87	3.98	4.77	.	.	.	.	.	.
NAM	B73xCML52	8	60	.	.	2.35	3.9	5.38	5.56	.	.	.	.	.	.
NAM	B73xCML52	8	61	.	.	2.45	4.01	5.35	5.24	.	.	.	.	.	.
NAM	B73xCML52	8	62	.	.	3.4	4.53	6.04	6.06	.	.	.	.	.	.
NAM	B73xCML52	8	63	5.15	5.07	4.46	5.14	5.77	5.91	8.54	6.97	78.57	78.76	89.93	90.56
NAM	B73xCML52	8	64	.	.	2	3.83	5.38	5.53	.	.	.	.	.	.
NAM	B73xCML52	8	65	.	.	2.33	3.88	5.34	5.62	.	.	.	.	.	.
NAM	B73xCML52	8	66	.	.	2.12	3.87	5.82	5.96	.	.	.	.	.	.
NAM	B73xCML52	8	67	.	.	2.54	3.71	.	.	.	.	.	.	.	.
NAM	B73xCML52	8	68	.	.	2.83	4.15	5.02	5.7	.	.	.	.	.	.
NAM	B73xCML52	8	69	.	.	2.2	3.75	5.08	5.61	.	.	.	.	.	.
NAM	B73xCML52	8	70	.	.	.	.	6.23	6.23	.	.	.	.	.	.
NAM	B73xCML52	8	71	.	.	2.17	3.84	5.8	5.88	.	.	.	.	.	.
NAM	B73xCML52	8	72	.	.	2.12	3.87	5.31	5.77	.	.	.	.	.	.
NAM	B73xCML52	8	73	.	.	2.28	3.89	4.92	5.45	.	.	.	.	.	.
NAM	B73xCML52	8	74	.	.	3.08	4.32	5.67	5.76	.	.	.	.	.	.
NAM	B73xCML52	8	75	.	.	2.83	4.12	5.83	5.96	.	.	.	.	.	.
NAM	B73xCML52	8	76	.	.	2.43	3.95	4.22	5.15	.	.	.	.	.	.
NAM	B73xCML52	8	77	.	.	.	.	4	4.79	.	.	.	.	.	.
NAM	B73xCML52	8	78	.	.	2	3.94	6.33	6.28	.	.	.	.	.	.
NAM	B73xCML52	8	79	4.96	5.07	4.59	5.22	6.85	6.46	6.01	6.51	78.41	78.58	94.85	100.75
NAM	B73xCML52	8	80	.	.	2.18	3.92	7.27	6.48	.	.	.	.	.	.
NAM	B73xCML52	8	81	.	.	2	3.75	5.74	5.92	.	.	.	.	.	.
NAM	B73xCML52	8	82	.	.	3.11	4.33	6.58	6.46	.	.	.	.	.	.
NAM	B73xCML52	8	83	5.43	5.07	4.9	5.37	4.74	5.12	6.45	6.61	79.19	79.3	87.7	92.57
NAM	B73xCML52	8	84	.	.	2	3.79	5.19	5.38	.	.	.	.	.	.
NAM	B73xCML52	8	85	.	.	2	3.68	3.66	5.46	.	.	.	.	.	.
NAM	B73xCML52	8	86	.	.	2	3.59	5.27	5.96	.	.	.	.	.	.
NAM	B73xCML52	8	87	.	.	2	3.6	4.48	5.21	.	.	.	.	.	.
NAM	B73xCML52	8	88	4.94	5.07	4.6	5.26	6.08	6.06	6.38	6.61	79.66	79.76	89.52	85.68
NAM	B73xCML52	8	90	.	.	3.24	4.26	5.56	5.65	.	.	.	.	.	.
NAM	B73xCML52	8	91	.	.	2	3.78	5.18	5.59	.	.	.	.	.	.
NAM	B73xCML52	8	92	.	.	2.19	3.9	5.73	5.98	.	.	.	.	.	.
NAM	B73xCML52	8	93	.	.	3	4.16	5.42	5.52	.	.	.	.	.	.
NAM	B73xCML52	8	94	.	.	2.64	4.15	5.54	5.87	.	.	.	.	.	.
NAM	B73xCML52	8	95	.	.	.	.	6.21	6.08	.	.	.	.	.	.
NAM	B73xCML52	8	96	4.9	5.07	3.94	4.94	7.12	6.69	6.95	6.83	79.38	79.49	83.95	83.53
NAM	B73xCML52	8	97	.	.	2.69	4.11	5.39	5.87	.	.	.	.	.	.
NAM	B73xCML52	8	98	.	.	2.6	4.01	6.15	6.14	.	.	.	.	.	.
NAM	B73xCML52	8	99	.	.	2.45	3.75	6.24	6.13	.	.	.	.	.	.
NAM	B73xCML52	8	100	.	.	2.63	3.76	6.63	6.37	.	.	.	.	.	.
NAM	B73xCML52	8	101	.	.	2.61	4.15	4.14	5.35	.	.	.	.	.	.
NAM	B73xCML52	8	102	.	.	2.12	3.98	6.23	6.12	.	.	.	.	.	.
NAM	B73xCML52	8	103	.	.	3.28	4.26	5.07	4.92	.	.	.	.	.	.
NAM	B73xCML52	8	104	.	.	3.48	4.47	4.82	5.43	.	.	.	.	.	.
NAM	B73xCML52	8	105	.	.	2.81	4.11	5.98	6.01	.	.	.	.	.	.
NAM	B73xCML52	8	106	6.24	5.07	5.82	5.63	5.25	5.97	6.92	6.69	77.6	77.87	108.56	106.15
NAM	B73xCML52	8	107	.	.	3.04	4.4	6	6.03	.	.	.	.	.	.
NAM	B73xCML52	8	108	.	.	3.01	3.75	.	.	.	.	.	.	.	.
NAM	B73xCML52	8	109	.	.	2	3.82	6.48	6.28	.	.	.	.	.	.
NAM	B73xCML52	8	110	.	.	2	3.79	6.2	6.14	.	.	.	.	.	.
NAM	B73xCML52	8	111	.	.	3.35	4.38	5.17	5.88	.	.	.	.	.	.
NAM	B73xCML52	8	112	.	.	2.15	3.78	6.11	6.06	.	.	.	.	.	.
NAM	B73xCML52	8	113	.	.	.	.	4.36	5.55	.	.	.	.	.	.
NAM	B73xCML52	8	114	.	.	.	.	4.73	5.44	.	.	.	.	.	.
NAM	B73xCML52	8	115	.	.	.	.	5.78	5.89	.	.	.	.	.	.
NAM	B73xCML52	8	116	.	.	2	3.61	4.9	5.77	.	.	.	.	.	.
NAM	B73xCML52	8	117	.	.	3.34	4.45	5.37	5.46	.	.	.	.	.	.
NAM	B73xCML52	8	118	.	.	.	.	6.14	6.12	.	.	.	.	.	.
NAM	B73xCML52	8	119	.	.	2	3.7	5.73	5.76	.	.	.	.	.	.
NAM	B73xCML52	8	120	.	.	2.13	3.62	5.06	5.43	.	.	.	.	.	.
NAM	B73xCML52	8	121	.	.	2.3	3.74	4.82	5.55	.	.	.	.	.	.
NAM	B73xCML52	8	122	.	.	.	.	4.75	5.34	.	.	.	.	.	.
NAM	B73xCML52	8	123	.	.	2	3.79	5.9	5.92	.	.	.	.	.	.
NAM	B73xCML52	8	124	.	.	2.64	4.15	4.71	5.33	.	.	.	.	.	.
NAM	B73xCML52	8	125	.	.	3.09	4.27	5.9	5.9	.	.	.	.	.	.
NAM	B73xCML52	8	126	.	.	2.79	4.23	4.92	5.22	.	.	.	.	.	.
NAM	B73xCML52	8	127	4.36	5.07	3.6	4.96	5.35	5.89	5.12	6.4	77.38	77.63	101.35	103.82
NAM	B73xCML52	8	128	4.73	5.07	4.17	5.14	6.14	6.13	5.45	6.42	80.44	80.49	90.47	94.06
NAM	B73xCML52	8	129	.	.	2.98	4.2	7.05	6.66	.	.	.	.	.	.
NAM	B73xCML52	8	130	.	.	4.36	4.44	.	.	.	.	.	.	.	.
NAM	B73xCML52	8	131	.	.	2.07	3.66	3.95	5.02	.	.	.	.	.	.
NAM	B73xCML52	8	132	.	.	2	3.81	6.33	6.2	.	.	.	.	.	.
NAM	B73xCML52	8	133	.	.	2.37	4	4.92	5.84	.	.	.	.	.	.
NAM	B73xCML52	8	134	.	.	2.38	3.99	4.8	4.86	.	.	.	.	.	.
NAM	B73xCML52	8	135	.	.	2.08	3.6	4.7	4.68	.	.	.	.	.	.
NAM	B73xCML52	8	136	.	.	2	3.57	4.74	4.67	.	.	.	.	.	.
NAM	B73xCML52	8	137	.	.	2	3.67	5.3	5.53	.	.	.	.	.	.
NAM	B73xCML52	8	139	4.65	5.07	4.72	5.33	5.89	6.02	5.64	6.48	78.83	78.98	100.46	100.01
NAM	B73xCML52	8	140	.	.	2.44	4.04	6.39	6.34	.	.	.	.	.	.
NAM	B73xCML52	8	141	4.82	5.07	4.75	5.32	4.49	5.15	4.87	6.34	78.8	78.94	98.96	101.66
NAM	B73xCML52	8	142	.	.	2	3.56	6.29	6.08	.	.	.	.	.	.
NAM	B73xCML52	8	144	.	.	2.39	3.9	5.83	5.84	.	.	.	.	.	.
NAM	B73xCML52	8	145	.	.	2.78	4.17	3.86	4.93	.	.	.	.	.	.
NAM	B73xCML52	8	146	.	.	2.61	4	6.39	6.23	.	.	.	.	.	.
NAM	B73xCML52	8	147	.	.	3.16	4.41	6.39	6.22	.	.	.	.	.	.
NAM	B73xCML52	8	148	.	.	2.26	4.02	5.95	6.03	.	.	.	.	.	.
NAM	B73xCML52	8	149	.	.	2.7	4.04	4.08	5.22	.	.	.	.	.	.
NAM	B73xCML52	8	150	4.86	5.07	4.71	5.32	5.89	6.05	5.05	6.38	79.53	79.62	97.31	98.39
NAM	B73xCML52	8	151	.	.	2.26	3.95	5.11	5.92	.	.	.	.	.	.
NAM	B73xCML52	8	152	.	.	2.96	4.31	6.22	6.13	.	.	.	.	.	.
NAM	B73xCML52	8	153	.	.	2.59	3.92	5.16	5.43	.	.	.	.	.	.
NAM	B73xCML52	8	154	.	.	3.02	4.3	5.59	5.81	.	.	.	.	.	.
NAM	B73xCML52	8	155	.	.	2	3.52	5.92	6	.	.	.	.	.	.
NAM	B73xCML52	8	156	.	.	.	.	6.45	6.19	.	.	.	.	.	.
NAM	B73xCML52	8	157	5.06	5.07	4.99	5.41	6.86	6.41	6.19	6.56	80.14	80.17	100.93	96.06
NAM	B73xCML52	8	158	.	.	2	3.68	4.28	4.84	.	.	.	.	.	.
NAM	B73xCML52	8	159	.	.	2	3.77	4.67	5.46	.	.	.	.	.	.
NAM	B73xCML52	8	160	.	.	2.38	4.03	5.01	5.73	.	.	.	.	.	.
NAM	B73xCML52	8	161	.	.	3.95	4.68	5.38	5.68	.	.	.	.	.	.
NAM	B73xCML52	8	162	.	.	3.75	4.61	6.35	6.03	.	.	.	.	.	.
NAM	B73xCML52	8	163	.	.	2.16	3.97	3.98	4.64	.	.	.	.	.	.
NAM	B73xCML52	8	164	.	.	2.45	3.98	4.2	5.36	.	.	.	.	.	.
NAM	B73xCML52	8	165	.	.	2.67	4.1	4.85	5.25	.	.	.	.	.	.
NAM	B73xCML52	8	166	.	.	2	3.9	6.73	6.71	.	.	.	.	.	.
NAM	B73xCML52	8	167	4.75	5.07	4.68	5.25	6.32	6.26	6.47	6.59	79.42	79.58	88.76	91.34
NAM	B73xCML52	8	168	.	.	3.88	4.64	6.12	6.1	.	.	.	.	.	.
NAM	B73xCML52	8	169	.	.	2.74	4.14	5.2	5.78	.	.	.	.	.	.
NAM	B73xCML52	8	170	.	.	2.4	4	6.02	6.04	.	.	.	.	.	.
NAM	B73xCML52	8	171	.	.	.	.	4.65	5.71	.	.	.	.	.	.
NAM	B73xCML52	8	172	.	.	3.46	4.48	6.43	6.19	.	.	.	.	.	.
NAM	B73xCML52	8	173	.	.	3.14	4.2	5.91	6.01	.	.	.	.	.	.
NAM	B73xCML52	8	174	.	.	3.24	3.96	.	.	.	.	.	.	.	.
NAM	B73xCML52	8	175	.	.	2.74	3.99	4.52	4.95	.	.	.	.	.	.
NAM	B73xCML52	8	176	.	.	2	3.77	5.06	6.15	.	.	.	.	.	.
NAM	B73xCML52	8	177	.	.	2.24	3.71	4.82	5.61	.	.	.	.	.	.
NAM	B73xCML52	8	178	4.69	5.07	4.64	5.28	6.07	6.07	5.25	6.42	78.13	78.33	105.89	101.7
NAM	B73xCML52	8	179	.	.	2	3.81	5.73	5.97	.	.	.	.	.	.
NAM	B73xCML52	8	180	.	.	3.09	4.29	6.23	6.15	.	.	.	.	.	.
NAM	B73xCML52	8	181	.	.	.	.	5.16	5.33	.	.	.	.	.	.
NAM	B73xCML52	8	182	.	.	2.26	3.99	5.66	5.86	.	.	.	.	.	.
NAM	B73xCML52	8	183	4.7	5.07	4.08	5.03	6.41	6.28	6.1	6.57	78.31	78.48	95.31	94.4
NAM	B73xCML52	8	184	.	.	3.86	4.67	8.15	7.43	.	.	.	.	.	.
NAM	B73xCML52	8	185	.	.	2	3.96	6.02	6.04	.	.	.	.	.	.
NAM	B73xCML52	8	186	.	.	2.82	4.03	2.4	2.81	.	.	.	.	.	.
NAM	B73xCML52	8	187	4.12	5.07	3.5	4.91	6.4	6.23	4.01	6.11	79.06	79.22	109.43	104.46
NAM	B73xCML52	8	188	.	.	2.15	3.79	6.11	6.09	.	.	.	.	.	.
NAM	B73xCML52	8	189	4.81	5.07	4.15	5.11	6.37	6.21	5.14	6.39	79.27	79.34	111.28	110.48
NAM	B73xCML52	8	190	5.78	5.07	4.52	5.2	6.25	6.14	6.29	6.55	77.7	77.97	107.15	105.37
NAM	B73xCML52	8	191	.	.	3.4	4.45	5.55	5.68	.	.	.	.	.	.
NAM	B73xCML52	8	192	.	.	3.07	4.26	5.85	5.98	.	.	.	.	.	.
NAM	B73xCML52	8	193	.	.	4.67	4.57	.	.	.	.	.	.	.	.
NAM	B73xCML52	8	194	.	.	.	.	6.78	6.32	.	.	.	.	.	.
NAM	B73xCML52	8	195	.	.	2.66	4.03	6.61	6.43	.	.	.	.	.	.
NAM	B73xCML52	8	196	.	.	3.3	4.32	5.59	5.81	.	.	.	.	.	.
NAM	B73xCML52	8	198	.	.	2.83	4.02	5.33	5.41	.	.	.	.	.	.
NAM	B73xCML52	8	199	5.83	5.07	5.77	5.64	5.56	5.79	6.39	6.55	79.09	79.16	98.1	93.1
NAM	B73xCML52	8	200	.	.	3.98	4.65	4.51	5.22	.	.	.	.	.	.
NAM	B73xCML69	9	1	.	.	.	.	5.57	6.08	.	.	.	.	.	.
NAM	B73xCML69	9	2	.	.	2.37	4.12	5.04	5.81	.	.	.	.	.	.
NAM	B73xCML69	9	3	5.39	5.18	5.19	5.48	6.25	6.07	7.3	6.92	80.07	80	93.15	95.37
NAM	B73xCML69	9	4	.	.	2.85	4.25	6.2	6.2	.	.	.	.	.	.
NAM	B73xCML69	9	5	5.63	5.21	4.63	5.28	5.79	5.92	6.19	6.59	79.66	79.57	94.73	95.94
NAM	B73xCML69	9	7	.	.	3.07	4.18	4.93	5.64	.	.	.	.	.	.
NAM	B73xCML69	9	8	5.11	5.06	4.14	5.06	6.17	6.13	7.33	6.82	78.76	78.75	101.06	97.12
NAM	B73xCML69	9	9	4.55	4.96	3.82	5.02	4.71	4.64	4.66	6.34	78.02	78.09	90.41	85.98
NAM	B73xCML69	9	10	.	.	2.42	3.97	6.21	6.17	.	.	.	.	.	.
NAM	B73xCML69	9	12	5.39	5.19	4.85	5.35	5.33	5.8	7.22	6.7	78.12	78.15	90.03	90.04
NAM	B73xCML69	9	13	3.89	4.79	3.36	4.78	4.92	5.23	3.76	6.02	81.04	80.85	76.75	75.23
NAM	B73xCML69	9	14	.	.	2.44	3.8	5.64	5.84	.	.	.	.	.	.
NAM	B73xCML69	9	15	.	.	2	3.73	5.84	5.99	.	.	.	.	.	.
NAM	B73xCML69	9	16	.	.	.	.	5.93	6.01	.	.	.	.	.	.
NAM	B73xCML69	9	17	.	.	2.56	3.91	6.22	6.14	.	.	.	.	.	.
NAM	B73xCML69	9	18	.	.	3.14	4.28	5.05	5.41	.	.	.	.	.	.
NAM	B73xCML69	9	19	4.36	4.92	3.61	4.94	3.91	4.34	2.87	6.14	75.78	75.95	91.4	96.16
NAM	B73xCML69	9	20	.	.	2.4	3.98	4.92	5.9	.	.	.	.	.	.
NAM	B73xCML69	9	21	.	.	2	3.71	5.74	5.86	.	.	.	.	.	.
NAM	B73xCML69	9	22	5.02	5.1	4.39	5.18	6.11	6.09	6.46	6.6	80.47	80.37	84.82	89.36
NAM	B73xCML69	9	23	5.44	5.22	5.24	5.44	6.73	6.38	7.23	6.86	78.57	78.59	90.1	96.02
NAM	B73xCML69	9	24	.	.	3.91	4.25	.	.	.	.	.	.	.	.
NAM	B73xCML69	9	25	5.12	5.09	4.75	5.33	5.25	5.69	5.75	6.49	77.55	77.62	89.02	94.48
NAM	B73xCML69	9	26	.	.	2.68	4.29	5.1	5.51	.	.	.	.	.	.
NAM	B73xCML69	9	27	4.77	5.02	2.77	4.67	6.35	6.12	6.1	6.61	77.87	77.94	97.87	99.37
NAM	B73xCML69	9	28	.	.	2.86	4.35	4.92	5.55	.	.	.	.	.	.
NAM	B73xCML69	9	29	.	.	2.26	3.85	6.02	6.06	.	.	.	.	.	.
NAM	B73xCML69	9	30	4.8	5	4.72	5.26	4.6	5.01	7.05	6.8	78.95	78.92	93.79	97.29
NAM	B73xCML69	9	31	4.14	4.83	3.52	4.99	5.22	5.94	3.23	5.92	78.38	78.39	75.55	78.52
NAM	B73xCML69	9	32	5.04	5.14	5.05	5.5	5.7	5.88	5.1	6.35	77.29	77.39	92.76	95.72
NAM	B73xCML69	9	33	4.98	5.09	3.94	4.94	5.95	6.01	7.2	6.87	77.9	77.96	89.46	88.71
NAM	B73xCML69	9	34	6.08	5.32	5	5.45	5.41	5.87	7.73	6.91	79.17	79.17	119.02	124.68
NAM	B73xCML69	9	35	5.03	5.13	4.67	5.22	6.02	6.04	8.53	7.1	76.33	76.46	98.7	94.15
NAM	B73xCML69	9	36	.	.	2.95	4.29	6.54	6.31	.	.	.	.	.	.
NAM	B73xCML69	9	37	.	.	2.37	3.95	5.49	5.83	.	.	.	.	.	.
NAM	B73xCML69	9	38	4.08	4.83	3.76	4.96	3.54	5.26	3.74	5.99	78.06	78.11	103.92	99.51
NAM	B73xCML69	9	39	4.85	5.05	3.83	5.05	6.14	6.08	4.71	6.35	79.15	79.08	83.07	88.66
NAM	B73xCML69	9	40	5.38	5.16	5.32	5.45	6.15	6.13	6.74	6.73	79.9	79.9	92.68	94.89
NAM	B73xCML69	9	41	.	.	2.81	4.15	5.85	5.98	.	.	.	.	.	.
NAM	B73xCML69	9	42	4.19	4.85	3.26	4.72	6.49	6.13	5.52	6.43	80.24	80.24	93.09	91.36
NAM	B73xCML69	9	43	.	.	3.11	4.33	5.4	5.76	.	.	.	.	.	.
NAM	B73xCML69	9	44	.	.	2	3.84	5.23	5.65	.	.	.	.	.	.
NAM	B73xCML69	9	45	.	.	2.7	4.03	7.41	6.46	.	.	.	.	.	.
NAM	B73xCML69	9	47	5.54	5.23	5.67	5.73	4.76	5.78	5.02	6.37	80.27	80.1	107.88	105.2
NAM	B73xCML69	9	48	.	.	2.11	3.56	5.73	5.87	.	.	.	.	.	.
NAM	B73xCML69	9	49	5.01	5.09	4.78	5.33	4.57	5.61	5.77	6.5	75.25	75.54	79.14	75.03
NAM	B73xCML69	9	50	4.94	5.05	4.56	5.19	6.16	6.04	7.25	6.79	80.05	79.96	99.99	103.71
NAM	B73xCML69	9	51	4.23	4.8	3.41	4.85	5.71	5.74	4.14	6.46	79.64	79.57	104.58	104.75
NAM	B73xCML69	9	52	.	.	.	.	5.7	5.8	.	.	.	.	.	.
NAM	B73xCML69	9	53	4.94	5.06	4.04	5.01	5.83	5.95	5.89	6.5	76.61	76.76	86.25	79.57
NAM	B73xCML69	9	54	.	.	2.48	3.65	5.48	5.93	.	.	.	.	.	.
NAM	B73xCML69	9	55	5.83	5.31	5.53	5.73	6.28	6.27	6.33	6.64	79.51	79.44	101.7	99.05
NAM	B73xCML69	9	56	4.03	4.8	3.68	4.89	5.3	5.61	5.01	6.39	79.46	79.41	79.33	81.53
NAM	B73xCML69	9	57	4.52	4.96	3.97	5.03	5.96	6.04	3.93	6.04	78.53	78.57	90.14	88.52
NAM	B73xCML69	9	58	5.09	5.12	4.36	5.19	6.03	6.04	5.1	6.37	78.81	78.8	79	77.87
NAM	B73xCML69	9	59	5.02	5.12	4.86	5.39	5.59	6	4.82	6.35	76.7	76.88	80.97	75.49
NAM	B73xCML69	9	60	.	.	2	3.71	5.32	5.84	.	.	.	.	.	.
NAM	B73xCML69	9	61	.	.	2	3.92	5.67	5.91	.	.	.	.	.	.
NAM	B73xCML69	9	62	.	.	2.47	4.14	6.39	6.09	.	.	.	.	.	.
NAM	B73xCML69	9	63	5.03	5.14	4.63	5.22	6.19	6.1	7.17	6.73	78.72	78.68	117.02	119.98
NAM	B73xCML69	9	64	.	.	2.49	4.13	5.43	5.53	.	.	.	.	.	.
NAM	B73xCML69	9	65	.	.	3.44	4.51	5.79	5.85	.	.	.	.	.	.
NAM	B73xCML69	9	66	.	.	3.11	4.42	6.2	6.09	.	.	.	.	.	.
NAM	B73xCML69	9	67	.	.	2.68	4.3	4.45	5.33	.	.	.	.	.	.
NAM	B73xCML69	9	68	5.57	5.25	5.15	5.42	6.65	6.48	7.61	6.9	76.75	76.92	86.58	85.22
NAM	B73xCML69	9	69	.	.	3.34	4.42	7.03	6.46	.	.	.	.	.	.
NAM	B73xCML69	9	70	.	.	2.66	4.19	3.36	5.01	.	.	.	.	.	.
NAM	B73xCML69	9	71	.	.	2.92	4.2	4.9	5.51	.	.	.	.	.	.
NAM	B73xCML69	9	72	5.45	5.22	4.92	5.38	5.13	5.91	5.85	6.54	78.14	78.2	100.91	95.76
NAM	B73xCML69	9	73	.	.	2.59	4.03	6.01	6.04	.	.	.	.	.	.
NAM	B73xCML69	9	74	4.78	5.1	4.96	5.41	6.85	6.55	5.17	6.38	78.42	78.42	84.22	88.27
NAM	B73xCML69	9	75	5.13	5.09	4.83	5.36	6.71	6.26	4.65	6.27	80.32	80.21	108.11	105.14
NAM	B73xCML69	9	76	4.89	4.99	4.09	5.06	5.76	6.04	5.69	6.44	79.04	78.95	97.61	94.68
NAM	B73xCML69	9	77	4.72	5.04	4.99	5.4	5.14	5.36	5.17	6.35	77.35	77.39	88.76	86.69
NAM	B73xCML69	9	78	.	.	3.38	4.43	6.2	6.11	.	.	.	.	.	.
NAM	B73xCML69	9	79	.	.	.	.	6.08	6.07	.	.	.	.	.	.
NAM	B73xCML69	9	80	.	.	2.92	4.12	4.92	5.1	.	.	.	.	.	.
NAM	B73xCML69	9	82	.	.	3.09	4.14	5.22	5.61	.	.	.	.	.	.
NAM	B73xCML69	9	83	.	.	2	3.78	5.46	5.84	.	.	.	.	.	.
NAM	B73xCML69	9	84	5.98	5.29	4.69	5.36	7.35	6.82	5.99	6.59	79.26	79.2	105.25	100.04
NAM	B73xCML69	9	85	4.81	5.05	4.1	5.08	5.27	5.64	6.46	6.62	76.15	76.31	72.79	74.33
NAM	B73xCML69	9	86	5.04	5.06	4.45	5.16	6.12	6.07	6.84	6.6	78.56	78.54	98.41	98.42
NAM	B73xCML69	9	87	.	.	3.16	4.39	6.41	6.23	.	.	.	.	.	.
NAM	B73xCML69	9	88	4.29	4.92	4.09	5.03	5.5	5.57	5.9	6.48	80.17	80.02	84.6	85.71
NAM	B73xCML69	9	89	4.06	4.84	3.27	4.7	5.36	5.64	5.35	6.41	78.57	78.58	83.33	88.44
NAM	B73xCML69	9	90	4.02	4.83	3.58	4.85	6.27	6.13	4.91	6.36	77.98	77.97	97.79	99.86
NAM	B73xCML69	9	91	.	.	2.42	4.04	4.82	5.56	.	.	.	.	.	.
NAM	B73xCML69	9	92	.	.	2.08	3.88	5.61	5.7	.	.	.	.	.	.
NAM	B73xCML69	9	93	4.72	5.01	3.77	4.97	5.88	6	4.21	6.24	77.34	77.46	104.2	99.34
NAM	B73xCML69	9	94	7.14	5.66	6.56	6.02	6.14	6.11	8.17	7.08	75.92	76.05	88.99	89.57
NAM	B73xCML69	9	95	5.01	5.1	4.41	5.16	5.38	5.57	7.56	6.84	75.69	75.9	95.08	93.77
NAM	B73xCML69	9	96	3.97	4.7	3.04	4.76	5.07	5.68	2.72	5.78	77.79	77.87	112.98	110.3
NAM	B73xCML69	9	97	4.35	4.88	3.68	4.98	5.83	5.83	4.94	6.35	78.67	78.63	109.14	114.13
NAM	B73xCML69	9	98	.	.	3.76	4.6	6.6	6.23	.	.	.	.	.	.
NAM	B73xCML69	9	99	.	.	2.53	4	4.71	5.09	.	.	.	.	.	.
NAM	B73xCML69	9	100	5.72	5.31	5.65	5.7	8.35	6.27	5.26	6.42	80.17	80.1	90.3	85.65
NAM	B73xCML69	9	101	5.05	5.06	4.29	5.16	5.65	5.93	4.92	6.36	78.32	78.28	98.9	94.38
NAM	B73xCML69	9	102	5.32	5.19	4.96	5.38	6.54	6.39	7.08	6.73	77.94	77.92	112.66	112.27
NAM	B73xCML69	9	103	5.95	5.31	5.65	5.68	6.61	6.53	7.89	6.94	80.19	80.21	68.13	67.05
NAM	B73xCML69	9	104	.	.	3.2	4.41	6.89	6.6	.	.	.	.	.	.
NAM	B73xCML69	9	105	4.13	4.86	3.92	5.04	4.78	5.63	4.46	6.31	76.85	76.99	83.68	82.84
NAM	B73xCML69	9	106	5.33	5.23	5.5	5.6	4.94	5.76	7.68	6.86	79.2	79.13	114.51	109.94
NAM	B73xCML69	9	107	.	.	.	.	4.31	4.67	.	.	.	.	.	.
NAM	B73xCML69	9	108	.	.	2	3.79	5	5.61	.	.	.	.	.	.
NAM	B73xCML69	9	109	.	.	4.61	4.55	.	.	.	.	.	.	.	.
NAM	B73xCML69	9	110	.	.	2	3.8	4.78	5.83	.	.	.	.	.	.
NAM	B73xCML69	9	111	.	.	2	3.82	4.54	5.53	.	.	.	.	.	.
NAM	B73xCML69	9	112	.	.	3	4.17	5.09	5.53	.	.	.	.	.	.
NAM	B73xCML69	9	113	5.4	5.21	5.52	5.49	6.81	6.35	7.41	6.72	80.25	80.16	82.57	77.41
NAM	B73xCML69	9	114	4.39	4.94	4.29	5.13	4.45	5.16	6.04	6.53	79.01	78.95	89.6	94.87
NAM	B73xCML69	9	115	5.36	5.18	5.03	5.36	6.91	6.35	7.93	6.95	79.71	79.58	96.14	100.64
NAM	B73xCML69	9	116	5.4	5.2	5.52	5.64	5.8	5.92	4.55	6.28	79.13	79.1	94.56	98.84
NAM	B73xCML69	9	117	.	.	.	.	5.69	5.75	.	.	.	.	.	.
NAM	B73xCML69	9	118	.	.	2	3.86	6.07	6.06	.	.	.	.	.	.
NAM	B73xCML69	9	119	.	.	2.35	3.88	6.3	6.18	.	.	.	.	.	.
NAM	B73xCML69	9	120	4.44	4.92	3.57	4.86	5.67	5.69	4.1	6.14	78.66	78.62	86.52	86.88
NAM	B73xCML69	9	121	.	.	3.43	4.37	5.57	5.84	.	.	.	.	.	.
NAM	B73xCML69	9	122	.	.	2.53	3.91	4.94	5.47	.	.	.	.	.	.
NAM	B73xCML69	9	123	5.29	5.14	4.67	5.28	6.61	6.19	6.08	6.57	79.33	79.28	92.76	98.62
NAM	B73xCML69	9	124	4.89	5.11	4.54	5.25	5.11	5.7	5.91	6.54	76.12	76.3	95.24	94.35
NAM	B73xCML69	9	125	5.7	5.24	4.87	5.39	5.94	6	7.84	6.91	78.58	78.61	98.61	103.17
NAM	B73xCML69	9	126	.	.	2.17	3.73	5.87	5.97	.	.	.	.	.	.
NAM	B73xCML69	9	127	4.27	4.91	3.45	4.85	5.65	5.86	3.05	6.16	80.67	80.54	99.24	94.04
NAM	B73xCML69	9	128	4.24	4.85	3.22	4.7	4.36	5.29	4.29	6.15	76.56	76.69	80.97	86.82
NAM	B73xCML69	9	129	4.8	5.09	4.35	5.16	6.65	6.4	6.73	6.71	76.1	76.23	79.54	83.9
NAM	B73xCML69	9	130	.	.	4.94	4.73	.	.	.	.	.	.	.	.
NAM	B73xCML69	9	131	.	.	3.4	4.43	5.79	5.85	.	.	.	.	.	.
NAM	B73xCML69	9	132	4.68	5.03	4.84	5.35	5.97	6.02	5.43	6.42	74.66	74.91	99.62	102.45
NAM	B73xCML69	9	133	4.88	5.07	5.17	5.56	7.13	6.22	4.6	6.21	78.39	78.45	88.62	91.12
NAM	B73xCML69	9	134	5.54	5.22	4.62	5.21	8.67	7.65	8.06	6.94	79.06	78.96	106.75	107.1
NAM	B73xCML69	9	135	6.26	5.42	5.59	5.77	6.76	6.38	5.6	6.54	76.9	77.01	100.03	100.29
NAM	B73xCML69	9	136	.	.	2	3.68	4.92	5.59	.	.	.	.	.	.
NAM	B73xCML69	9	137	5.71	5.29	5.15	5.47	6.67	6.59	7.79	6.87	79.34	79.29	88.02	86.65
NAM	B73xCML69	9	138	5.37	5.17	5.01	5.4	7.05	6.43	5.65	6.5	77.34	77.45	99.26	97.72
NAM	B73xCML69	9	139	.	.	3.09	4.37	6	6.01	.	.	.	.	.	.
NAM	B73xCML69	9	140	5.9	5.34	5.62	5.6	7.33	6.72	6.94	6.74	78.97	78.94	109.2	108.75
NAM	B73xCML69	9	141	.	.	2.3	3.96	7.52	7.21	.	.	.	.	.	.
NAM	B73xCML69	9	142	4.8	5.03	3.83	4.96	7.39	6.79	4.89	6.43	79.61	79.6	76.13	81.93
NAM	B73xCML69	9	143	.	.	3.25	4.35	7.86	7.13	.	.	.	.	.	.
NAM	B73xCML69	9	144	5.21	5.11	4.87	5.4	5.76	5.98	4.37	6.28	78.69	78.71	99.04	98.3
NAM	B73xCML69	9	145	5.01	5.12	4.76	5.26	5.8	5.85	7.83	6.9	77.17	77.22	98.47	95.5
NAM	B73xCML69	9	146	4.84	5.07	4.49	5.18	6.51	6.34	6.17	6.54	79.35	79.28	95.66	99.4
NAM	B73xCML69	9	147	6.08	5.38	5.67	5.66	5.29	5.78	6.62	6.72	77.45	77.57	101.82	103.94
NAM	B73xCML69	9	149	4.94	5.06	4.54	5.17	6.59	6.25	7.15	6.73	77.4	77.47	97.59	92.65
NAM	B73xCML69	9	150	4.01	4.78	3.48	4.8	5.32	5.64	3.41	5.99	77.18	77.31	75.95	81.76
NAM	B73xCML69	9	151	5.5	5.22	4.96	5.41	6.1	6.07	7.29	6.86	80.39	80.26	122.95	118.89
NAM	B73xCML69	9	152	4.64	4.98	4.4	5.2	4.65	5.38	4.66	6.29	78.13	78.22	99.26	96.94
NAM	B73xCML69	9	153	4.71	5.06	4.43	5.21	4.97	5.69	5.7	6.5	77.93	77.98	89.49	90.6
NAM	B73xCML69	9	154	4.69	5.02	4.25	5.13	6.06	6.06	5.14	6.34	76.72	76.83	101.01	96.03
NAM	B73xCML69	9	155	4.21	4.91	4.16	5.11	5.44	6	3.43	6.14	76.35	76.54	91.76	88.94
NAM	B73xCML69	9	156	3.86	4.82	2.8	4.55	4.67	5.37	4.56	6.32	78.35	78.34	81.89	87.18
NAM	B73xCML69	9	157	5.08	5.02	4.53	5.18	5.87	6.02	6.5	6.61	79.34	79.22	104.03	104.28
NAM	B73xCML69	9	158	.	.	2.54	3.96	5.45	5.8	.	.	.	.	.	.
NAM	B73xCML69	9	159	.	.	2.41	3.95	5.85	5.97	.	.	.	.	.	.
NAM	B73xCML69	9	161	.	.	4.79	5.17	6.03	6.05	.	.	.	.	.	.
NAM	B73xCML69	9	162	4.67	5.03	4.69	5.32	5.56	5.59	4.95	6.39	77.89	77.91	101.77	103.84
NAM	B73xCML69	9	163	.	.	2.19	3.89	6.05	6.05	.	.	.	.	.	.
NAM	B73xCML69	9	164	.	.	2	3.98	7.52	6.47	.	.	.	.	.	.
NAM	B73xCML69	9	165	.	.	2.45	4.2	6.35	6.18	.	.	.	.	.	.
NAM	B73xCML69	9	166	.	.	2.9	4.32	5.98	5.99	.	.	.	.	.	.
NAM	B73xCML69	9	167	6.14	5.35	5.36	5.54	8.49	7.67	7.92	6.82	77.37	77.44	108.67	111.03
NAM	B73xCML69	9	168	4.42	4.96	4.26	5.12	5.27	5.88	6.32	6.56	77.82	77.95	98.72	102.26
NAM	B73xCML69	9	169	.	.	3.19	4.3	5.85	5.9	.	.	.	.	.	.
NAM	B73xCML69	9	170	4.99	5.11	5.16	5.45	7.29	6.6	5.64	6.45	80.19	80.15	106.26	101.12
NAM	B73xCML69	9	171	4.14	4.8	3.47	4.75	4.98	5.8	5.26	6.33	77.23	77.36	78.6	83.89
NAM	B73xCML69	9	173	4.02	4.82	3.24	4.78	5.61	5.75	4.62	6.29	75.84	75.98	85.96	88.85
NAM	B73xCML69	9	174	.	.	3.64	4.69	6.04	6.05	.	.	.	.	.	.
NAM	B73xCML69	9	175	5.68	5.28	5.24	5.56	7.16	5.99	4.97	6.42	75.22	75.5	110.09	107.93
NAM	B73xCML69	9	176	.	.	2	3.75	4.77	5.32	.	.	.	.	.	.
NAM	B73xCML69	9	177	.	.	2.11	3.44	.	.	.	.	.	.	.	.
NAM	B73xCML69	9	178	5.77	5.29	5.29	5.57	6.96	6.41	6.86	6.77	76.22	76.44	108.01	112.33
NAM	B73xCML69	9	179	5.31	5.17	5.09	5.37	6.85	6.34	6.67	6.67	79.35	79.28	90.48	88.73
NAM	B73xCML69	9	180	.	.	4.39	4.96	6.71	6.48	.	.	.	.	.	.
NAM	B73xCML69	9	181	4.84	5.1	4.78	5.3	5.25	6.14	5.95	6.53	80.45	80.35	79.67	76.22
NAM	B73xCML69	9	182	.	.	2.64	4.23	7.3	7.25	.	.	.	.	.	.
NAM	B73xCML69	9	183	4.86	5.06	4.55	5.27	6.73	6.52	4.53	6.28	77.77	77.85	103.58	103.21
NAM	B73xCML69	9	184	.	.	2.61	4.27	7.96	6.9	.	.	.	.	.	.
NAM	B73xCML69	9	186	.	.	2	3.76	4.95	6	.	.	.	.	.	.
NAM	B73xCML69	9	187	5.26	5.19	5.26	5.57	6.27	6.25	6.35	6.65	77.1	77.14	102.97	102.14
NAM	B73xCML69	9	190	5.67	5.29	5.93	5.71	5.87	6.02	7.68	6.91	76.25	76.41	90.15	94.46
NAM	B73xCML69	9	191	.	.	3.05	4.26	5.89	5.98	.	.	.	.	.	.
NAM	B73xCML69	9	192	.	.	2.77	4.32	6.48	6.21	.	.	.	.	.	.
NAM	B73xCML69	9	193	4.78	4.99	3.83	4.99	5.5	5.88	6.02	6.56	77.27	77.44	109.61	105.33
NAM	B73xCML69	9	194	5.12	5.13	4.63	5.24	6.48	6.42	6.77	6.67	77.67	77.7	104	102.69
NAM	B73xCML69	9	196	5.11	5.13	5.01	5.35	6.12	6.08	7.67	6.86	80.25	80.15	73.28	79.04
NAM	B73xCML69	9	197	.	.	.	.	5.97	6.04	.	.	.	.	.	.
NAM	B73xCML69	9	198	.	.	2.15	3.88	4.26	5.43	.	.	.	.	.	.
NAM	B73xCML69	9	199	.	.	.	.	6.05	6.05	.	.	.	.	.	.
NAM	B73xCML69	9	200	.	.	.	.	6.96	6.35	.	.	.	.	.	.
NAM	B73xHp301	10	1	4.52	5.06	3.95	5.1	5.35	5.32	3.41	6.19	77	76.95	80.25	81.67
NAM	B73xHp301	10	2	4	4.98	3.64	4.91	5.31	5.7	4.85	6.33	73.6	73.65	90.01	91.27
NAM	B73xHp301	10	3	4.69	5.1	4.02	5.04	7.3	6.5	6.27	6.59	74.88	74.89	92.59	92.8
NAM	B73xHp301	10	4	4.35	5.05	3.48	4.99	5.09	4.83	2.23	5.68	76.73	76.54	88.9	91.82
NAM	B73xHp301	10	6	4.75	5.11	4.27	5.17	5.38	5.83	5.89	6.54	73.02	73.23	70.16	66.13
NAM	B73xHp301	10	7	5.11	5.14	4.08	5.09	5.23	5.66	6.69	6.7	71.22	71.43	73.83	77.85
NAM	B73xHp301	10	8	5.82	5.3	5.09	5.49	5.9	5.93	6.06	6.55	75.01	75.02	77.91	80.68
NAM	B73xHp301	10	9	5.05	5.19	5.36	5.54	6.31	6.16	5.95	6.52	72.34	72.48	71.49	66.44
NAM	B73xHp301	10	10	5.17	5.16	3.7	4.86	6.87	6.98	7.66	6.78	72.47	72.63	93.58	91.78
NAM	B73xHp301	10	11	4.83	5.18	4.65	5.27	6.11	6.07	6.53	6.61	72.73	72.88	66.56	62.71
NAM	B73xHp301	10	12	5.85	5.31	4.8	5.32	7.1	7.01	6.03	6.55	76.47	76.4	98.31	96.46
NAM	B73xHp301	10	13	4.39	5.07	4.24	5.18	5.14	5.33	4.1	6.13	71.98	72.12	76.38	76.5
NAM	B73xHp301	10	15	5.58	5.22	4.98	5.42	6.34	6.26	6.59	6.66	73.06	73.21	81.74	83.89
NAM	B73xHp301	10	16	.	.	.	.	4.66	5.87	.	.	.	.	.	.
NAM	B73xHp301	10	17	5.62	5.24	4.89	5.41	6.33	6.38	6.04	6.56	74.96	74.98	102.76	99.9
NAM	B73xHp301	10	18	4.64	5.12	4.04	5.09	7.37	6.33	5.55	6.49	77.53	77.33	100.08	97.22
NAM	B73xHp301	10	19	5.94	5.31	5.22	5.47	5.3	5.54	8.28	6.94	75.08	75.04	86.35	87.71
NAM	B73xHp301	10	20	4.6	5.1	4.36	5.15	5.61	5.68	5.91	6.52	73.06	73.16	102.31	100.28
NAM	B73xHp301	10	21	6.3	5.38	5.92	5.79	5.42	5.45	5.96	6.55	73.93	73.99	100.1	104.14
NAM	B73xHp301	10	22	5.22	5.19	4.24	5.12	6.58	6.29	6.04	6.57	73.33	73.45	81.55	82.78
NAM	B73xHp301	10	23	.	.	2.72	3.75	.	.	2	5.18	.	.	.	.
NAM	B73xHp301	10	24	4.44	5.09	3.51	4.9	5.55	5.75	4.92	6.37	73.69	73.76	91.09	94.74
NAM	B73xHp301	10	25	5.45	5.23	4.86	5.44	6.15	6.12	3.8	6.23	71.1	71.3	100.52	95.89
NAM	B73xHp301	10	26	4.92	5.15	4.21	5.17	6.92	6.46	4.55	6.27	72.33	72.49	88.03	82.93
NAM	B73xHp301	10	27	4.85	5.12	3.72	4.92	5.87	6.07	5.74	6.52	70.28	70.61	94.87	89.78
NAM	B73xHp301	10	28	.	.	2.27	4.21	6.12	6.1	.	.	.	.	.	.
NAM	B73xHp301	10	29	5.2	5.2	4.58	5.31	6.52	6.43	4.38	6.2	77.55	77.25	73.75	76.71
NAM	B73xHp301	10	30	5.01	5.18	5.1	5.49	5.42	5.59	5.12	6.45	73.19	73.29	87.76	85.23
NAM	B73xHp301	10	32	4.03	5	3.05	4.82	5.83	5.89	3.66	6.19	70.7	71.01	80.44	80.83
NAM	B73xHp301	10	33	4.41	5.06	3.97	5.04	4.77	5.76	4.91	6.39	71.53	71.79	83.08	86.68
NAM	B73xHp301	10	34	4.54	5.08	4.08	5.14	6.52	6.59	3.12	6.05	73.34	73.46	81.33	79.03
NAM	B73xHp301	10	35	4.89	5.12	3.93	5.02	4.77	5.05	7	6.78	74.96	74.92	85.25	79.8
NAM	B73xHp301	10	36	4.74	5.15	5.1	5.46	4.86	5.42	5.47	6.46	74.16	74.23	72.11	76.89
NAM	B73xHp301	10	37	4.84	5.11	3.74	4.97	7.35	6.2	6.15	6.6	72.17	72.33	74.12	69.02
NAM	B73xHp301	10	38	4.71	5.12	4.82	5.33	6.8	5.98	5.88	6.51	72.71	72.81	82.22	76.93
NAM	B73xHp301	10	39	6.06	5.29	4.79	5.32	7.1	6.35	7.76	6.82	72.7	72.86	102.55	97.77
NAM	B73xHp301	10	40	.	.	2.29	3.94	5.85	5.97	.	.	.	.	.	.
NAM	B73xHp301	10	41	5.85	5.26	5.67	5.66	6.37	6.29	5.55	6.49	72.77	72.93	86.75	86.7
NAM	B73xHp301	10	42	5.23	5.21	4.7	5.31	7.05	6.48	5.72	6.48	72.25	72.35	106.07	106.97
NAM	B73xHp301	10	43	.	.	3.04	4.41	7.03	6.76	.	.	.	.	.	.
NAM	B73xHp301	10	44	5.56	5.27	5.5	5.58	5.68	5.87	6.03	6.56	77.46	77.26	82.84	88.29
NAM	B73xHp301	10	45	.	.	2	3.67	4.51	4.52	.	.	.	.	.	.
NAM	B73xHp301	10	46	.	.	2.8	3.68	.	.	.	.	.	.	.	.
NAM	B73xHp301	10	47	4.16	5.01	3.46	4.88	5.69	6.01	4.88	6.32	73.24	73.35	84.44	83.59
NAM	B73xHp301	10	48	4.14	5	2.98	4.68	5.47	5.69	5.77	6.53	72.07	72.27	84.07	84.2
NAM	B73xHp301	10	49	4.15	5.07	4.46	5.22	7.9	6.71	4.65	6.21	70.29	70.52	77.83	75.02
NAM	B73xHp301	10	50	6.52	5.38	6.1	5.84	6.01	6.04	5.51	6.46	76.63	76.48	101.64	97.21
NAM	B73xHp301	10	51	5.55	5.27	5.38	5.57	7.39	6.58	6.67	6.72	76.25	76.14	86.33	82.89
NAM	B73xHp301	10	52	5.21	5.2	4.1	5.07	8.86	7.52	6.91	6.77	73.71	73.83	86.71	83.46
NAM	B73xHp301	10	53	4.8	5.15	4.29	5.14	6.73	6.19	6.94	6.71	77.67	77.37	105.68	101.44
NAM	B73xHp301	10	54	5.68	5.29	5.33	5.52	6.41	6.17	4.85	6.33	77.04	76.8	106.69	104.68
NAM	B73xHp301	10	55	.	.	.	.	5.39	5.35	.	.	.	.	.	.
NAM	B73xHp301	10	56	.	.	.	.	5.07	5.42	.	.	.	.	.	.
NAM	B73xHp301	10	57	5.46	5.3	6	5.88	7.34	7.04	3.37	5.9	78.85	78.59	56.93	60.87
NAM	B73xHp301	10	58	5.59	5.26	4.92	5.38	6.62	6.41	6.6	6.68	72.4	72.59	86.63	84.72
NAM	B73xHp301	10	59	4.17	5	3.05	4.87	5.89	5.96	3.82	6.21	72.84	72.93	83.16	87.35
NAM	B73xHp301	10	60	.	.	2.05	3.98	5.29	5.44	.	.	.	.	.	.
NAM	B73xHp301	10	61	5.59	5.22	4.31	5.14	7.56	7	6.16	6.56	76.64	76.48	100	95.4
NAM	B73xHp301	10	62	4.06	4.99	3.88	5	6.06	6.06	5.69	6.49	71.76	71.9	83.15	81.63
NAM	B73xHp301	10	63	.	.	3.44	4.49	6.16	6.15	.	.	.	.	.	.
NAM	B73xHp301	10	64	5.2	5.19	4.81	5.32	5.92	5.94	7.09	6.85	78.65	78.37	85.34	87.38
NAM	B73xHp301	10	65	4.75	5.14	4.75	5.34	7.83	6.24	4.37	6.16	74.67	74.67	102.76	103.78
NAM	B73xHp301	10	66	.	.	2.69	4.21	6.24	6.21	.	.	.	.	.	.
NAM	B73xHp301	10	67	4.59	5.11	4.65	5.26	5.71	5.91	6.44	6.63	77.18	76.91	83.39	81.54
NAM	B73xHp301	10	68	4.83	5.16	4.95	5.4	7.09	6.32	6.43	6.62	76.72	76.59	103.52	105.98
NAM	B73xHp301	10	69	5.67	5.24	5.02	5.36	7.52	6.86	7.53	6.91	73.99	74.02	85.83	90.33
NAM	B73xHp301	10	70	4.85	5.15	4.48	5.25	7.39	6.56	4.85	6.3	72.58	72.77	72.08	75.04
NAM	B73xHp301	10	71	5.31	5.21	4.57	5.3	7.31	6.71	5.71	6.52	77.23	77.07	100.46	95.51
NAM	B73xHp301	10	72	4.27	5.02	3.43	4.84	4.91	5.44	6.17	6.63	74.94	74.9	95.4	90.55
NAM	B73xHp301	10	73	5.03	5.19	5.23	5.49	5.17	5.57	5.49	6.45	73.2	73.29	94.99	91.29
NAM	B73xHp301	10	74	4.91	5.16	4.48	5.28	6.11	6.09	4.25	6.17	74.95	74.9	80.39	77.66
NAM	B73xHp301	10	75	.	.	.	.	6.7	6.3	.	.	.	.	.	.
NAM	B73xHp301	10	76	4.51	5.08	3.67	4.92	5.59	5.88	5.22	6.43	70.76	71.06	71.74	77.54
NAM	B73xHp301	10	77	4.19	5.04	5.4	5.61	5.32	5.46	3.66	6.09	70.44	70.75	76.26	77.56
NAM	B73xHp301	10	78	5.75	5.25	5.12	5.5	5.45	5.97	5.69	6.48	74.04	74.07	90.07	91.85
NAM	B73xHp301	10	79	4.43	5.05	3.13	4.74	5.59	5.81	5.18	6.42	72.64	72.78	94.39	91.67
NAM	B73xHp301	10	80	5.18	5.2	4.58	5.3	7.5	6.77	4.89	6.31	73.65	73.71	98.14	102.68
NAM	B73xHp301	10	81	4.86	5.13	3.41	4.84	6.65	6.39	4.47	6.27	71.93	72.05	84.71	87.35
NAM	B73xHp301	10	82	.	.	2.38	3.79	8.06	6.95	.	.	.	.	.	.
NAM	B73xHp301	10	83	4.74	5.09	3.74	4.95	4.46	5.58	5.96	6.56	74.97	74.96	82.22	87.68
NAM	B73xHp301	10	84	4.31	5.06	3.78	5.01	6.43	6.2	6.15	6.59	74.59	74.59	77.66	77.78
NAM	B73xHp301	10	85	4.88	5.12	3.91	5.08	5.88	6.01	3.93	6.29	74.15	74.22	93.52	88.53
NAM	B73xHp301	10	86	4.52	5.1	4.19	5.16	6.46	6.37	4.59	6.38	72.3	72.49	68	70.36
NAM	B73xHp301	10	87	5.21	5.2	4.64	5.22	6.94	6.42	8.03	7.09	73.43	73.51	94.88	93.96
NAM	B73xHp301	10	88	4.69	5.12	4.2	5.11	5.97	6	5.84	6.52	73.98	74.07	74.97	74.06
NAM	B73xHp301	10	89	5.16	5.18	4.8	5.35	5.96	6.02	6.52	6.61	76.56	76.46	96.22	92.33
NAM	B73xHp301	10	90	4.6	5.14	4.22	5.13	6.87	6.5	6.06	6.57	74.6	74.56	86.08	82.43
NAM	B73xHp301	10	91	5.16	5.15	3.87	5.05	6.79	6.45	5.35	6.44	73.28	73.38	89.19	87.22
NAM	B73xHp301	10	92	5.79	5.33	5.41	5.64	6.09	6.08	5.08	6.41	71.47	71.68	82.16	80.61
NAM	B73xHp301	10	93	5.54	5.25	5.69	5.6	5.79	6	6.92	6.7	75.29	75.26	98.57	94.2
NAM	B73xHp301	10	94	6.12	5.33	5.42	5.51	6.06	6.06	9.11	6.94	75.72	75.64	87.03	85.85
NAM	B73xHp301	10	95	5.38	5.21	4.87	5.36	5.6	5.7	6.85	6.71	75.35	75.18	87.56	88.16
NAM	B73xHp301	10	96	4.85	5.14	4.78	5.32	5.91	6.04	6.22	6.57	76.5	76.34	107.62	102.36
NAM	B73xHp301	10	98	5.13	5.17	4.11	5.09	5.83	6	6.07	6.56	74.43	74.47	93.71	95.19
NAM	B73xHp301	10	99	5.04	5.19	4.93	5.38	6.79	6.5	6.23	6.58	73.17	73.27	85.05	88.23
NAM	B73xHp301	10	100	4.35	5.06	3.6	4.96	5.61	5.95	3.5	6.4	74.55	74.53	91.36	88.63
NAM	B73xHp301	10	101	5.9	5.32	5.29	5.54	6.2	6.11	7.82	7	75.73	75.64	80.65	84.93
NAM	B73xHp301	10	102	5.52	5.24	5.39	5.59	5.92	5.98	5.97	6.55	75.04	75.03	77.3	81.04
NAM	B73xHp301	10	103	5.43	5.23	5.37	5.59	6.25	6.17	5.07	6.4	76.59	76.44	98.47	93.65
NAM	B73xHp301	10	104	5.35	5.23	4.25	5.1	7.33	6.31	7.27	6.8	75.38	75.31	89.44	85.43
NAM	B73xHp301	10	105	4.74	5.14	4.79	5.37	4.09	4.69	4.42	6.27	72.13	72.24	96.11	94.17
NAM	B73xHp301	10	106	5.4	5.23	5.56	5.54	7.74	6.6	5.81	6.49	74.15	74.16	103.43	104.42
NAM	B73xHp301	10	107	4.28	5.04	3.95	5.05	5.88	5.99	4.3	6.33	69.6	69.92	65.51	69.02
NAM	B73xHp301	10	108	4.19	5.04	3.58	4.94	4.46	5.27	3.59	6.15	71.43	71.61	80.36	76.99
NAM	B73xHp301	10	109	4.73	5.16	4.49	5.26	7.49	7.01	4.1	6.16	72.21	72.39	95.12	96.13
NAM	B73xHp301	10	110	5.36	5.22	5.17	5.43	7.46	6.62	6.35	6.61	78.09	77.88	94.97	97.02
NAM	B73xHp301	10	111	4.87	5.13	4.04	5.01	5.82	5.95	7.53	6.91	76.06	75.93	83.57	83.45
NAM	B73xHp301	10	112	4.7	5.1	4.04	5.1	5.19	5.41	5.15	6.42	74.5	74.54	61.02	66.16
NAM	B73xHp301	10	113	4.73	5.1	4.73	5.32	6.88	6.51	5.35	6.41	71.67	71.89	92.29	86.66
NAM	B73xHp301	10	114	5.22	5.22	5.08	5.41	6.77	6.38	5.58	6.44	71.36	71.58	82.57	81.31
NAM	B73xHp301	10	115	.	.	.	.	6.96	6.32	.	.	.	.	.	.
NAM	B73xHp301	10	116	4.02	5	3.08	4.85	6.49	6.2	3.24	6.05	74.71	74.73	74.38	72.85
NAM	B73xHp301	10	117	4.84	5.15	4.48	5.24	5.04	5.42	5.83	6.53	71.51	71.73	78.54	77.73
NAM	B73xHp301	10	118	5.81	5.27	5.1	5.44	6.15	6.12	6.86	6.65	74.21	74.22	96.66	97.3
NAM	B73xHp301	10	119	4.64	5.13	5	5.38	5.37	5.59	7.32	6.77	72.92	73.05	91.41	96.48
NAM	B73xHp301	10	120	5.13	5.17	4.91	5.33	6.8	6.79	5.86	6.5	77.41	77.25	94.31	94.74
NAM	B73xHp301	10	121	4.22	5.05	4.45	5.22	6.07	6.07	4.37	6.23	76.64	76.5	80.4	84.72
NAM	B73xHp301	10	122	.	.	.	.	5.22	5.5	.	.	.	.	.	.
NAM	B73xHp301	10	123	5.61	5.25	5.08	5.46	4.87	5.23	6.75	6.77	73.87	73.89	85.82	79.97
NAM	B73xHp301	10	124	5.39	5.24	5.02	5.42	7.46	6.58	6.47	6.66	72.67	72.82	98.04	97.45
NAM	B73xHp301	10	125	5.57	5.3	5.45	5.59	8.18	7.34	7.24	6.88	74.66	74.67	99.93	95.9
NAM	B73xHp301	10	126	4.82	5.14	4.49	5.22	5.87	5.93	6.55	6.65	77.51	77.3	68.76	73.44
NAM	B73xHp301	10	127	4.71	5.07	3.98	5.08	5.02	5.63	5.16	6.37	73.51	73.62	93.28	93.93
NAM	B73xHp301	10	128	4.18	5.04	3.84	5.03	6.56	6.38	4.35	6.18	75.55	75.48	86.76	82.59
NAM	B73xHp301	10	129	4.36	5.08	4.05	5.09	4.98	5.31	4.21	6.29	77.14	77.02	79.16	79.62
NAM	B73xHp301	10	130	5.18	5.19	4.71	5.33	6.73	6.49	4.94	6.4	75.75	75.65	95.53	94.48
NAM	B73xHp301	10	131	5.43	5.18	4.21	5.09	5.76	5.82	7.11	6.84	74.88	74.82	100.48	95.68
NAM	B73xHp301	10	132	4.61	5.07	4.42	5.22	5.18	5.53	4.71	6.32	70.6	70.86	84.55	81.83
NAM	B73xHp301	10	133	5.6	5.23	4.87	5.34	5.48	5.66	7.21	6.78	75.8	75.69	66.1	69.49
NAM	B73xHp301	10	134	4.12	5.03	4.03	5.12	5.57	5.76	4.43	6.24	73.96	73.99	86.75	86.65
NAM	B73xHp301	10	135	.	.	.	.	6.01	6.04	.	.	.	.	.	.
NAM	B73xHp301	10	136	5.13	5.17	4.72	5.29	5.69	5.86	7.14	6.66	76.25	76.16	86.47	86.75
NAM	B73xHp301	10	137	5.26	5.19	4.24	5.12	7.59	6.94	6.94	6.77	75.74	75.64	87.03	86.47
NAM	B73xHp301	10	138	4.55	5.07	3.66	4.91	7.43	6.46	4.18	6.24	75.91	75.87	91.05	90.82
NAM	B73xHp301	10	139	4.9	5.17	4.59	5.26	6.15	6.13	5.34	6.46	71.58	71.82	52.89	53.72
NAM	B73xHp301	10	140	4.71	5.12	4.5	5.2	6.58	6.46	6.94	6.71	74.65	74.69	89.65	87.25
NAM	B73xHp301	10	141	.	.	2.64	4.14	6.29	6.16	.	.	.	.	.	.
NAM	B73xHp301	10	142	5.1	5.17	4.73	5.29	6.24	6.14	7.23	6.77	76.3	76.14	92.78	95.38
NAM	B73xHp301	10	143	4.66	5.11	3.87	5.08	5.8	5.99	4	6.12	77.41	77.27	79.29	74.07
NAM	B73xHp301	10	144	5.07	5.17	5.02	5.45	7.17	6.79	5.2	6.36	76.28	76.16	99.16	93.56
NAM	B73xHp301	10	145	.	.	3.51	4.55	5.81	6.01	.	.	.	.	.	.
NAM	B73xHp301	10	146	6.31	5.45	5.44	5.51	6.55	6.32	9.02	6.97	75.05	75.07	104.72	99.49
NAM	B73xHp301	10	147	5.28	5.22	4.67	5.28	6.22	6.12	6.9	6.69	75.22	75.13	96.09	90.97
NAM	B73xHp301	10	148	.	.	2.82	4.11	6.78	6.52	.	.	.	.	.	.
NAM	B73xHp301	10	149	4.73	5.12	4.36	5.17	7.1	6.42	5.61	6.49	72.58	72.76	92	87.45
NAM	B73xHp301	10	150	5.56	5.23	4.09	5.08	5.61	5.94	7.37	6.95	75.19	75.13	92.74	91.33
NAM	B73xHp301	10	151	5.26	5.24	5.18	5.52	7.19	6.54	4.78	6.32	74.29	74.3	77.03	76.74
NAM	B73xHp301	10	152	5.17	5.2	4.21	5.13	5.75	5.9	6.82	6.74	74.66	74.66	111.43	115.53
NAM	B73xHp301	10	153	.	.	3.21	4.24	4.34	5.15	.	.	.	.	.	.
NAM	B73xHp301	10	154	.	.	2	3.78	6.78	6.72	.	.	.	.	.	.
NAM	B73xHp301	10	155	4.82	5.18	4.77	5.28	7.09	6.5	7.67	6.9	72.11	72.24	84.05	80.25
NAM	B73xHp301	10	156	4.43	5.05	4.06	5.12	6.67	5.99	4.42	6.32	76.52	76.37	84.71	86.22
NAM	B73xHp301	10	157	.	.	3.66	4.53	6.03	6.03	.	.	.	.	.	.
NAM	B73xHp301	10	158	5.49	5.26	5.72	5.64	6.31	6.21	5.82	6.52	76.42	76.32	109.63	104.09
NAM	B73xHp301	10	159	4.41	5.06	4.3	5.23	7.07	6.3	3.79	6.04	77.3	77.12	117.21	112.24
NAM	B73xHp301	10	160	6.1	5.36	5.54	5.65	7.24	7.15	5.81	6.51	73.75	73.81	80.19	84.44
NAM	B73xHp301	10	161	5.05	5.18	4.4	5.16	7.52	6.28	7.09	6.77	74.24	74.24	86.73	88.86
NAM	B73xHp301	10	162	5.36	5.21	5.23	5.45	5.44	5.99	7.81	6.87	77.34	77.2	95.54	100.93
NAM	B73xHp301	10	163	.	.	2.72	4.23	7.44	6.44	.	.	.	.	.	.
NAM	B73xHp301	10	164	.	.	.	.	6.36	6.15	.	.	.	.	.	.
NAM	B73xHp301	10	165	5.92	5.33	5.53	5.65	7.06	6.57	6.09	6.58	74.03	74.09	82.67	79.9
NAM	B73xHp301	10	166	5.22	5.18	4.18	5.09	7.14	6.49	6.9	6.68	74.89	74.85	88.45	93.64
NAM	B73xHp301	10	167	4.86	5.12	4.46	5.25	5.03	5.71	5.08	6.37	76.11	76.08	90.5	89.97
NAM	B73xHp301	10	169	5.84	5.32	5.72	5.64	6.11	6.08	5.73	6.51	71.08	71.31	79.57	76.76
NAM	B73xHp301	10	170	5.94	5.34	5.46	5.66	6.5	6.39	5.96	6.54	77.94	77.77	111.54	109.51
NAM	B73xHp301	10	171	.	.	3.01	3.79	.	.	.	.	.	.	.	.
NAM	B73xHp301	10	172	6.16	5.35	5.37	5.55	3.99	4.55	8.92	6.97	75.31	75.27	101.22	103.05
NAM	B73xHp301	10	173	4.5	5.07	4.16	5.1	5.58	5.87	6.12	6.58	75	74.96	93.89	92.41
NAM	B73xHp301	10	174	5.82	5.3	5.25	5.53	6.61	6.5	5.51	6.47	80.04	79.98	83.44	78.25
NAM	B73xHp301	10	175	5.09	5.17	4.6	5.26	5.88	6	6.8	6.69	75.54	75.46	92.56	87.82
NAM	B73xHp301	10	176	4.43	5.05	4.1	5.11	6.27	6.19	4.66	6.24	72.72	72.84	90.2	89.38
NAM	B73xHp301	10	178	4.49	5.12	4.3	5.14	6.02	6.04	6.19	6.57	77.57	77.28	81.28	85.22
NAM	B73xHp301	10	179	5.3	5.2	5.54	5.59	4.89	5.26	6.24	6.58	73.53	73.58	82.7	87.66
NAM	B73xHp301	10	180	3.95	5.01	4	5.14	5.17	5.48	4.31	6.18	73.97	74.01	74.43	74.76
NAM	B73xHp301	10	181	5.69	5.28	5.3	5.51	5.58	5.76	7.58	6.94	75.69	75.6	91.36	92.89
NAM	B73xHp301	10	182	4.59	5.11	4.43	5.24	5.44	5.55	4.47	6.28	70.13	70.46	77.76	83.46
NAM	B73xHp301	10	184	3.99	5	3.62	4.99	4.18	6.4	3.03	5.93	73.75	73.78	83.51	80.77
NAM	B73xHp301	10	185	4.9	5.14	4.87	5.38	4.99	5.5	4.86	6.23	71.62	71.83	68.15	72.57
NAM	B73xHp301	10	186	6	5.36	6.02	5.83	5.98	6.01	7.18	6.67	72.81	72.86	88.37	87.37
NAM	B73xHp301	10	187	5.37	5.19	3.99	5.03	5.89	5.97	7.28	6.88	73.16	73.3	82.49	87.38
NAM	B73xHp301	10	188	5.32	5.18	4.58	5.26	4.96	5.67	6.69	6.67	76.4	76.28	93.31	94.69
NAM	B73xHp301	10	189	5.27	5.22	4.82	5.36	6.51	6.39	5.78	6.52	73.08	73.17	82.56	82.48
NAM	B73xHp301	10	190	5.51	5.25	4.93	5.37	7.06	6.99	7.47	6.9	74.45	74.45	87.74	88.21
NAM	B73xHp301	10	191	4.57	5.07	4.18	5.03	5.79	5.97	8.77	7.08	78.45	78.13	99.07	93.51
NAM	B73xHp301	10	192	4.36	5.06	4.06	5.03	5.95	6.01	5.69	6.48	75.01	74.95	92.04	96.6
NAM	B73xHp301	10	193	5.14	5.19	4.65	5.29	6.53	6.31	6.11	6.56	74.73	74.71	90	88.67
NAM	B73xHp301	10	194	5.17	5.2	4.33	5.2	6.87	6.73	4.9	6.36	73.88	73.93	95.05	91.47
NAM	B73xHp301	10	195	5.28	5.17	4.58	5.27	4.84	5.88	6.45	6.66	71.6	71.78	72.26	67.06
NAM	B73xHp301	10	196	5.49	5.22	4.6	5.31	6.73	6.34	4.76	6.31	73.6	73.63	71.02	76.62
NAM	B73xHp301	10	197	.	.	.	.	5.82	5.95	.	.	.	.	.	.
NAM	B73xHp301	10	198	6.19	5.39	6.3	5.87	8.91	8.92	5.39	6.41	75.08	75.03	86.47	89.95
NAM	B73xHp301	10	200	.	.	.	.	3.45	5.05	.	.	.	.	.	.
NAM	B73xIl14H	11	1	5.01	4.63	3.96	4.92	5	5.58	6.05	6.43	73.61	73.59	73.34	78.36
NAM	B73xIl14H	11	2	3.97	4.63	3.26	4.69	6.14	6.12	6.1	6.46	71.64	71.69	70.68	73.76
NAM	B73xIl14H	11	3	4.56	4.63	3.99	4.91	6.33	6.21	4.85	6.24	70.15	70.28	66.42	67.39
NAM	B73xIl14H	11	4	.	.	3.46	4.05	.	.	.	.	.	.	.	.
NAM	B73xIl14H	11	5	4.68	4.63	3.94	4.91	5.87	5.94	4.89	6.21	73.02	73.04	84.18	88.03
NAM	B73xIl14H	11	6	5.11	4.63	4.33	5.07	6.19	6.16	4.91	6.22	71.15	71.24	75.34	71.94
NAM	B73xIl14H	11	7	4.69	4.63	4.71	5.21	5.25	5.47	5.21	6.29	73.09	73.07	86.34	83.68
NAM	B73xIl14H	11	8	4.43	4.63	3.85	4.82	5.45	5.96	6.09	6.43	70.98	71.12	87.82	85.61
NAM	B73xIl14H	11	9	4.55	4.63	4.25	5.08	6.08	6.07	3.14	5.91	70.52	70.66	67.06	72.03
NAM	B73xIl14H	11	10	4.32	4.63	4.46	5.1	6.24	6.17	4.8	6.25	69.36	69.57	67.37	63.28
NAM	B73xIl14H	11	11	5.68	4.63	5.61	5.46	5.7	5.87	6.97	6.45	75.45	75.28	84.91	85.47
NAM	B73xIl14H	11	12	4.11	4.63	4.5	5.08	6.28	6.17	6.04	6.41	70.39	70.54	78.23	80.8
NAM	B73xIl14H	11	13	5	4.63	5.05	5.3	5.67	5.96	6.78	6.48	75.57	75.39	105.84	106.97
NAM	B73xIl14H	11	14	3.06	4.63	2	4.31	6.53	6.34	5.72	6.44	72.39	72.39	74.7	80.61
NAM	B73xIl14H	11	15	4.85	4.63	3.77	4.75	7.2	6.86	6.62	6.53	70.05	70.2	44.95	43.11
NAM	B73xIl14H	11	16	4.48	4.63	3.8	4.86	4.66	5.19	5.92	6.42	71.59	71.72	64.98	62.73
NAM	B73xIl14H	11	17	5.26	4.63	4.24	4.96	5.58	5.7	7.47	6.81	71.59	71.67	86.45	81.74
NAM	B73xIl14H	11	18	4.58	4.63	4.22	4.98	5.15	5.89	6.27	6.47	71.11	71.22	79.94	80.44
NAM	B73xIl14H	11	20	4.47	4.63	3.68	4.76	4.73	5.71	6.79	6.57	75.17	75.18	77.35	81.08
NAM	B73xIl14H	11	21	4.38	4.63	3.29	4.71	5.31	5.68	4.25	6.24	68.73	68.9	47.27	46.54
NAM	B73xIl14H	11	22	4.67	4.63	4.31	4.99	7.15	6.53	6	6.39	74.68	74.62	66.29	71.05
NAM	B73xIl14H	11	23	4.2	4.63	3.5	4.77	5.12	5.49	4.92	6.15	73.43	73.42	63.54	68.75
NAM	B73xIl14H	11	24	4.97	4.63	4.4	5.05	4.94	5.11	6.55	6.49	71.76	71.81	70.29	71.61
NAM	B73xIl14H	11	25	4.8	4.63	4.57	5.04	6.38	6.26	7.42	6.56	71.98	72.07	94.46	89.71
NAM	B73xIl14H	11	26	4.28	4.63	3.64	4.8	5.27	5.76	5.94	6.43	72.24	72.31	79.18	77.86
NAM	B73xIl14H	11	27	3.77	4.63	3.29	4.69	5.33	5.68	4.74	6.23	71.45	71.55	77.75	73.14
NAM	B73xIl14H	11	28	4.43	4.63	3.51	4.77	5.84	5.98	4.43	6.15	71.73	71.83	62.49	68.38
NAM	B73xIl14H	11	29	4.39	4.63	4.24	5.02	6.38	6.21	5.58	6.34	70.86	71.01	86.94	85.44
NAM	B73xIl14H	11	30	.	.	.	.	4.82	5.44	.	.	.	.	.	.
NAM	B73xIl14H	11	31	.	.	2.05	3.63	5.46	5.85	.	.	.	.	.	.
NAM	B73xIl14H	11	32	4.64	4.63	3.47	4.82	5.01	5.53	4.66	6.23	71.12	71.2	70.91	66.68
NAM	B73xIl14H	11	33	3.52	4.63	2.29	4.28	4.92	5.33	4.57	6.21	70.9	71.02	87.75	89.06
NAM	B73xIl14H	11	34	4.82	4.63	4.59	5.13	5.58	5.7	5.88	6.39	70.94	71.01	76.66	81.86
NAM	B73xIl14H	11	35	.	.	2	3.74	4.17	4.22	.	.	.	.	.	.
NAM	B73xIl14H	11	36	5.61	4.63	4.83	5.12	6.15	6.08	7.7	6.75	69.5	69.7	67.62	71.22
NAM	B73xIl14H	11	37	4.39	4.63	4.08	4.96	5.2	5.81	5.1	6.28	70.3	70.44	71.01	67.21
NAM	B73xIl14H	11	38	3.75	4.63	2.85	4.53	4.24	5.58	6.65	6.61	70.14	70.33	61.4	64.56
NAM	B73xIl14H	11	41	4.35	4.63	3.86	4.92	7.1	6.42	5.31	6.34	70.82	70.89	68.33	69.31
NAM	B73xIl14H	11	43	4.28	4.63	3.68	4.85	5.63	5.93	5.37	6.35	71.81	71.9	64.76	61.04
NAM	B73xIl14H	11	44	5.34	4.63	4.14	4.92	5.21	5.45	7.05	6.58	74.62	74.55	90.52	92.34
NAM	B73xIl14H	11	45	.	.	.	.	2.75	4.12	.	.	.	.	.	.
NAM	B73xIl14H	11	46	4.81	4.63	4.31	5.02	5.84	5.92	6.15	6.42	71.25	71.37	75.2	72.78
NAM	B73xIl14H	11	47	5.12	4.63	4.61	5.09	8.22	8.56	5.65	6.31	71	71.12	77.51	82.18
NAM	B73xIl14H	11	48	.	.	3.87	4.15	.	.	.	.	.	.	.	.
NAM	B73xIl14H	11	49	3.31	4.63	2.33	4.39	5.03	5.58	3.41	6.19	70.52	70.67	71.12	72.6
NAM	B73xIl14H	11	51	4.8	4.63	4.66	5.14	4.94	5.58	6.2	6.45	76.15	75.94	76.48	75.36
NAM	B73xIl14H	11	52	4.89	4.63	4.42	5.07	5.67	5.87	5.78	6.37	71.52	71.64	65.91	60.75
NAM	B73xIl14H	11	53	4.16	4.63	3.86	4.87	5.74	5.92	5.97	6.43	70.58	70.76	70.73	67.28
NAM	B73xIl14H	11	54	4.64	4.63	5.34	5.36	5.8	5.86	6.45	6.49	73.17	73.15	90.34	94.11
NAM	B73xIl14H	11	55	4.04	4.63	3.29	4.66	4.79	5.19	4.56	6.31	69.38	69.55	74.76	80.23
NAM	B73xIl14H	11	56	3.86	4.63	3.26	4.75	5.05	5.29	5.06	6.25	69.44	69.65	57.48	59.7
NAM	B73xIl14H	11	57	5.73	4.63	5.17	5.3	7.04	6.71	7.38	6.65	72.55	72.56	83.27	86.41
NAM	B73xIl14H	11	58	4.33	4.63	3.67	4.81	5.93	5.96	5.28	6.31	69.25	69.48	63.01	59.17
NAM	B73xIl14H	11	59	5.02	4.63	4.16	4.93	4.37	5.68	6.82	6.56	76.74	76.52	104.14	104.13
NAM	B73xIl14H	11	61	3.94	4.63	3.8	4.9	6.21	6.06	5.01	6.29	71.25	71.35	70.33	67.17
NAM	B73xIl14H	11	62	4.65	4.63	3.69	4.83	5.63	6.02	3.85	6.12	79.44	78.97	108.47	109.97
NAM	B73xIl14H	11	63	3.63	4.63	2.94	4.67	5.41	5.73	2.75	5.77	70.94	71.07	84.81	86.21
NAM	B73xIl14H	11	64	3.62	4.63	2.75	4.7	5.8	5.89	3.49	6.01	72.49	72.51	82.84	78.34
NAM	B73xIl14H	11	65	4.67	4.63	3.5	4.79	6.88	6.46	4.36	5.97	72.06	72.13	87.44	84.71
NAM	B73xIl14H	11	67	4.58	4.63	4.36	5	5.69	5.91	6.22	6.41	75.47	75.36	77.58	78.45
NAM	B73xIl14H	11	68	4.63	4.63	4.82	5.23	5.39	5.97	5.72	6.35	74.79	74.65	59.44	60.5
NAM	B73xIl14H	11	69	4.81	4.63	3.27	4.68	6.05	6.05	5.73	6.41	71.46	71.5	81.5	78.31
NAM	B73xIl14H	11	70	4.68	4.63	3.88	4.85	6.25	6.22	6.67	6.49	75.56	75.39	100.53	101.63
NAM	B73xIl14H	11	71	4.21	4.63	4.26	5.07	5.57	5.58	4.36	6.17	71.31	71.38	75.35	70.53
NAM	B73xIl14H	11	72	4.67	4.63	4.45	5.08	5.26	5.66	5.09	6.25	71.56	71.61	70.59	75.14
NAM	B73xIl14H	11	73	4.53	4.63	3.8	4.86	5.56	5.81	5.51	6.34	72.3	72.35	98.33	94.87
NAM	B73xIl14H	11	74	3.99	4.63	3.02	4.6	5.84	5.98	4.21	6.09	71.73	71.82	65.93	60.3
NAM	B73xIl14H	11	75	3.96	4.63	3.55	4.84	6.42	6.4	3.53	6.04	71.45	71.51	90.47	92.36
NAM	B73xIl14H	11	76	3.68	4.63	3.62	4.9	4.9	5.41	3.57	6.12	73.45	73.41	93.58	97.64
NAM	B73xIl14H	11	77	4.4	4.63	3.97	4.96	5.88	5.96	2.42	5.72	71.55	71.61	75.75	80.08
NAM	B73xIl14H	11	78	.	.	.	.	5.95	6.01	.	.	.	.	.	.
NAM	B73xIl14H	11	79	4.37	4.63	4.01	4.98	6	6.01	2.97	5.76	69.6	69.8	75.43	72.95
NAM	B73xIl14H	11	80	4.62	4.63	4.33	5.07	5.24	5.75	4.71	6.18	71.82	71.88	93.42	89.26
NAM	B73xIl14H	11	81	4.5	4.63	4.5	5.12	6.64	6.41	5.07	6.3	69.52	69.68	72.68	67.73
NAM	B73xIl14H	11	82	4.23	4.63	3.51	4.79	6.02	6.04	5.48	6.3	71.81	71.91	85.76	82.43
NAM	B73xIl14H	11	83	.	.	.	.	5.2	5.61	.	.	.	.	.	.
NAM	B73xIl14H	11	84	4.67	4.63	4.16	5.03	5.31	5.75	3.38	5.84	69.19	69.4	45.36	51.17
NAM	B73xIl14H	11	85	4.9	4.63	4.02	4.86	5.45	5.75	7.42	6.71	72.93	72.92	68.48	70.87
NAM	B73xIl14H	11	86	4.03	4.63	3.86	4.87	5.51	5.74	4.34	6.1	67.33	67.64	57.7	59.49
NAM	B73xIl14H	11	87	3.97	4.63	3.63	4.77	5.67	5.96	3.41	6.06	75.57	75.37	90.89	88.63
NAM	B73xIl14H	11	88	4.97	4.63	3.89	4.95	4.74	5.5	5.22	6.33	71.01	71.06	63.04	63.75
NAM	B73xIl14H	11	89	4.15	4.63	3.79	4.83	5.57	5.67	5.81	6.41	70.15	70.29	80.81	79.65
NAM	B73xIl14H	11	90	3.76	4.63	3.06	4.65	5.79	6.07	4.35	6.17	69.72	69.91	73.28	75.17
NAM	B73xIl14H	11	91	4.64	4.63	3.45	4.59	6.57	6.18	8.08	6.82	74.57	74.44	87.86	90
[truncated: 2,889 more rows]
