# Supplementary material for: The Genetic Architecture of Maize Stalk Strength
Source: PLoS One. 2013 Jun 20;8(6):e67066. doi: 10.1371/journal.pone.0067066 (PMC3688621; doi:10.1371/journal.pone.0067066)
Supplement: Table S2 — RPR, DTA, and EHT BLUP and BLUE line means across the NCRPIS diversity panel. (TXT) [file pone.0067066.s008.txt]

PANEL	TAXON	ALL_RPR_BLUE	ALL_RPR_BLUP	MO_RPR_BLUE	MO_RPR_BLUP	NY_RPR_BLUE	NY_RPR_BLUP	ALL_DTA_BLUE	ALL_DTA_BLUP	ALL_EHT_BLUE	ALL_EHT_BLUP
NCRPIS	12E	4.27	4.67	9.64	9.17	3.47	4.13	70.22	70.66	85.18	81
NCRPIS	3167B	2.35	4.48	4.95	5.84	2.39	3.53	72.62	72.74	71.2	71.83
NCRPIS	A131	5.74	5.64	6.47	6.87	5.54	5.55	56.07	56.99	41.05	41.11
NCRPIS	A3G-3-1-3	4.62	5.62	6.5	6.63	4.09	4.7	69.84	70.66	54.54	57.66
NCRPIS	Ab18	4.9	4.87	8.01	8	4.35	4.69	63.66	63.99	65.82	70.22
NCRPIS	Ab24E	3.84	4.72	5.03	6.08	3.6	4.16	72.06	70.33	94.8	95.5
NCRPIS	Ab26A	4.23	6.89	6.66	7.17	3.63	4.71	61.03	61.49	61.95	62.47
NCRPIS	Ab608A	9.89	8.1	8.4	8.01	10.02	8.54	75.8	75.24	96.69	95
NCRPIS	Ab610	5.11	5.28	5.67	6.48	5.09	5.18	79.09	78.99	68.53	70.5
NCRPIS	Ab616	8.02	6.57	6.98	7.26	7.06	6.57	76.5	76.24	97.66	101.11
NCRPIS	AH83	2.32	2.64	5.01	5.97	2.25	2.96	67.43	65.99	88.61	87.33
NCRPIS	Ames10244	8.76	8.82	10.82	10.44	8.83	8.03	84.03	84.33	78.13	82.16
NCRPIS	Ames10247	2.52	3.37	4.56	5.7	2.1	3.02	79.19	80.49	84.48	87.71
NCRPIS	Ames10248	7.07	7.59	8.01	8.53	6.5	6.46	82.77	83.24	90.79	92.44
NCRPIS	Ames10249	5.17	6.17	8.12	7.86	4.45	4.99	71.36	72.24	86.9	89.66
NCRPIS	Ames10250	8.63	8.05	8.01	8.07	8.58	7.84	83.88	83.33	126.59	121.16
NCRPIS	Ames10251	6.23	7.21	7.04	7.44	5.92	6.07	74.96	75.33	106.18	109.33
NCRPIS	Ames10252	6.62	5.8	10.29	9.6	5.52	5.57	80.1	79.49	88.84	89.55
NCRPIS	Ames10253	6.42	6.37	7	7.1	6.29	6.09	78.99	79.24	98.47	93.88
NCRPIS	Ames10254	2.36	3.3	5.49	6.45	2.5	3.26	64.42	64.99	50.64	49.5
NCRPIS	Ames10255	5.81	7.96	7.35	7.35	4.68	5.5	75.62	73.99	77.39	76.44
NCRPIS	Ames10256	4.77	5.49	7.19	7.2	4.06	4.62	72.61	72.49	71.32	70.55
NCRPIS	Ames10257	4.66	4.91	8.15	7.88	3.88	4.45	75.77	76.49	88.15	89.5
NCRPIS	Ames10258	9.96	7.77	9.28	8.64	9.84	8.4	82.16	81.24	97.28	98.44
NCRPIS	Ames10259	6.7	6.97	9.4	8.72	5.52	5.78	82.44	80.74	80.45	81.77
NCRPIS	Ames10260	5.53	5.31	8.13	7.93	4.66	4.88	81.78	79.49	85.58	80.66
NCRPIS	Ames10261	3.99	3.43	6.99	6.77	3.42	3.88	75.95	75.66	79.86	75.33
NCRPIS	Ames10262	6.9	6.5	9.14	8.62	6.06	6.01	81.48	79.99	86.72	88.5
NCRPIS	Ames10263	10.06	8.58	10.87	10.06	9.37	8.38	94.85	93.99	46.05	51
NCRPIS	Ames10264	5.11	5.76	6.22	6.69	4.87	5.19	82.41	80.99	126.94	122.62
NCRPIS	Ames10265	7.92	6.63	9.15	8.97	7.33	6.77	77.61	77.24	70.06	67.33
NCRPIS	Ames10267	7.41	7.86	7.21	6.88	7.24	6.95	76.51	76.99	84.77	82.33
NCRPIS	Ames10269	3.58	3.38	9.09	8.71	2.1	3.02	67.69	68.99	93.94	89.5
NCRPIS	Ames10271	4.87	6.06	7.08	7.55	3.99	4.68	68.81	69.66	59.77	60.11
NCRPIS	Ames10272	6.74	6.72	6.17	6.55	6.89	6.58	76.65	76.33	99.3	98.22
NCRPIS	Ames10273	6.21	6.4	8.85	8.63	5.47	5.64	78.4	77.99	91.75	92.16
NCRPIS	Ames10274	9.04	5.64	11.46	10.88	7.21	6.56	69.45	69.49	77.96	76
NCRPIS	Ames10276	5.43	6.04	7.87	8.07	4.73	5.1	77.62	76.49	89.19	88.88
NCRPIS	Ames10277	7.27	6.75	8.42	8.85	6.89	6.55	74.98	74.74	89.65	89.33
NCRPIS	Ames10287	2.89	3.71	7.35	7.35	2.14	3.23	63.17	62.99	32.03	33.44
NCRPIS	Ames12725	6.57	6.25	10.79	9.89	5.8	5.82	83.69	82.99	110.38	106.44
NCRPIS	Ames12726	7.33	6.6	7.64	7.71	7	6.62	81.5	80.49	108.78	107.88
NCRPIS	Ames12727	6.59	6.13	8.31	8.06	6.21	6.01	71.13	72.74	74.87	74
NCRPIS	Ames12728	6.23	6.56	9.21	9.12	5.23	5.5	79.23	78.49	73.15	73.33
NCRPIS	Ames12729	6.07	6.87	7.6	7.89	5.35	5.66	79.34	77.99	74.91	72.11
NCRPIS	Ames12730	8.61	7.98	6.84	7.02	8.99	8.02	77.05	77.24	69.71	71.25
NCRPIS	Ames12731	3.88	5.33	6.45	6.83	3.12	4.1	74.78	74.74	62.15	62.66
NCRPIS	Ames12732	4.16	3.77	8.2	8.03	3.61	4.07	73.35	74.66	64.61	67.5
NCRPIS	Ames12733	4.94	5.25	5.48	6.71	4.92	5.09	77.7	78.49	78.65	77.66
NCRPIS	Ames12734	6.36	3.26	11.9	10.34	4.69	4.55	81.91	81.33	62.53	66.83
NCRPIS	Ames12735	6.36	6.2	6.63	6.87	6.32	6.07	82.09	81.99	42.28	43.38
NCRPIS	Ames12736	3.22	3.2	8.01	8.27	2.57	3.23	80.08	78.66	73.49	71.66
NCRPIS	Ames12737	7.07	7.02	11.75	10.13	5.71	5.9	78.71	79.24	90.22	89.88
NCRPIS	Ames12738	8.86	7.7	9.07	8.84	8.46	7.64	82.3	81.99	74.7	72.83
NCRPIS	Ames12739	10.18	8.59	9.85	8.92	9.84	8.7	82.48	82.49	86.45	89.88
NCRPIS	Ames12740	6.52	6.87	8.68	8.59	5.27	5.65	76.73	75.99	80.02	79
NCRPIS	Ames12814	3.71	4.6	6.05	6.5	3.05	3.84	67.91	67.99	82.2	78.11
NCRPIS	Ames12815	5.4	5.58	8.58	8.49	4.4	4.9	70.88	69.74	64.99	64.5
NCRPIS	Ames12817	5.82	5.57	8.16	7.67	5.29	5.39	60.41	62.33	62.5	64.77
NCRPIS	Ames12818	9.02	6.9	9.52	9.15	8.69	7.67	70.83	71.24	74.42	71.66
NCRPIS	Ames12819	5.15	5.73	7.8	8.3	4.03	4.64	66.79	66.74	80.22	75.77
NCRPIS	Ames12820	6.3	6.28	7.88	8.22	5.44	5.59	68.4	68.49	64.22	64.66
NCRPIS	Ames12821	2.61	3.18	2.54	4.18	2.18	2.99	71.69	70.66	64.18	63.83
NCRPIS	Ames12822	6.53	7.59	7.89	7.88	5.97	6.14	70.21	70.99	81.33	80.11
NCRPIS	Ames12823	6.66	7.51	5.87	6.37	7.06	6.8	66.26	67.99	63.01	61.5
NCRPIS	Ames12824	9.32	7.52	8.89	8.13	9.19	8.05	62.19	63.49	68.68	70
NCRPIS	Ames14111	6.68	6.42	7.04	7.38	6.56	6.31	77.91	77.49	88.96	86.66
NCRPIS	Ames14112	5.16	6.32	6.02	6.9	4.82	5.25	73.66	73.49	53.22	52
NCRPIS	Ames14113	4.42	3.44	10.48	9.65	3.42	3.77	69.3	69.49	79.34	80.33
NCRPIS	Ames14114	6.26	6.73	5.53	6.63	6.52	6.35	68.4	68.49	50.83	49.55
NCRPIS	Ames14115	4.65	5.04	9.27	8.7	3.44	4.24	68.68	68.24	62.66	64.33
NCRPIS	Ames14116	7.24	6.51	7.52	7.36	7.13	6.63	67.62	69.49	60.65	57.22
NCRPIS	Ames14211	5.38	4.66	8.68	8.34	4.72	4.85	59.98	60.49	44.74	44.77
NCRPIS	Ames14408	10.73	10.64	11.92	10.08	10.02	9.1	88.04	87.99	130.47	124.16
NCRPIS	Ames15929	4.05	4.49	9.04	8.42	3.6	4.16	68.33	69.74	78.69	80
NCRPIS	Ames18999	6.7	6.01	7.44	7.65	6.45	6.15	78.13	77.99	87.58	84.22
NCRPIS	Ames19000	5.05	5.66	5.11	5.68	5.15	5.34	67.5	68.24	51.84	53.66
NCRPIS	Ames19001	4.38	4.91	9.4	8.36	3.39	4.15	68.99	68.99	62.27	60.77
NCRPIS	Ames19002	4.83	5.94	6.95	7.17	3.99	4.71	71.47	72.99	46.12	50.11
NCRPIS	Ames19003	7	6.3	7.13	7.6	6.9	6.52	68.57	67.99	42.91	44
NCRPIS	Ames19004	5.18	6.85	5.24	5.92	5.15	5.54	68	67.99	80.42	77.38
NCRPIS	Ames19005	7.07	7.7	6.9	7.06	6.89	6.73	73.34	72.74	60.79	64.66
NCRPIS	Ames19006	6.98	6.48	7.64	7.76	6.74	6.41	70.42	69.49	67.31	66.66
NCRPIS	Ames19007	8.97	9.11	12.5	11.31	8.51	8.01	72.61	73.33	82.5	81.16
NCRPIS	Ames19008	6.74	6.52	11.29	10.68	5.53	5.7	70.86	70.99	75.21	77.33
NCRPIS	Ames19009	6.54	7.23	8.85	8.6	5.55	5.87	76.78	74.49	34.34	37.22
NCRPIS	Ames19010	2.59	2.6	5.2	5.88	2.27	3.02	66.11	65.99	44.2	46.25
NCRPIS	Ames19011	5.31	5.31	6.56	6.66	5.07	5.23	63.59	64.49	64.22	66.66
NCRPIS	Ames19012	6.83	7.03	7.06	7.02	6.62	6.46	71.03	70.99	71.07	70.88
NCRPIS	Ames19013	5.46	5.63	6.18	6.87	5.11	5.25	73.54	73.33	69.2	68.5
NCRPIS	Ames19014	6.5	6.14	8.12	7.95	5.97	5.88	65.1	66.74	55.42	54
NCRPIS	Ames19015	4.89	6.44	6.82	7.08	4.35	5.02	74.85	72.99	71.66	75.88
NCRPIS	Ames19016	6.79	7.43	7.57	7.61	6	6.18	62.77	64.74	53.03	50.11
NCRPIS	Ames19017	7.7	6.79	9.53	8.97	7	6.6	74.54	74.33	51.5	55.33
NCRPIS	Ames19019	5.76	5.47	8.43	8.22	5.09	5.27	69.64	69.74	76.86	78.11
NCRPIS	Ames19283	9.56	7.2	9.51	8.87	9.36	8.13	66.48	67.24	67.08	64.44
NCRPIS	Ames19284	10.64	9.31	9.94	9.48	10.3	9.02	68.23	68.24	58.28	57.77
NCRPIS	Ames19287	6.86	6.92	6.99	7.34	6.67	6.46	69.01	68.24	69.04	72.77
NCRPIS	Ames19288	4.47	5.23	5.51	6.05	4.39	4.77	65.46	65.49	58.81	56
NCRPIS	Ames19290	6.69	5.44	8.63	8.54	5.54	5.51	67.42	66.99	48.24	49.16
NCRPIS	Ames19292	3.6	4.74	6.23	6.25	2.8	3.68	68.67	67.99	77.09	77.77
NCRPIS	Ames19293	4.58	5.36	5.94	6.71	4.57	4.88	67.43	66.99	81.86	77.77
NCRPIS	Ames19308	5.84	5.58	8.33	8.32	5.12	5.29	66.03	66.24	61.92	59.77
NCRPIS	Ames19309	5.66	5.65	6.09	6.77	5.67	5.61	63.05	63.99	57.34	54
NCRPIS	Ames19310	4.37	6.13	3.62	4.39	4.73	5.16	59.14	58.74	47.26	52.22
NCRPIS	Ames19311	6.76	6.98	9.51	8.75	6.1	6.13	59.22	60.33	43.77	45.83
NCRPIS	Ames19313	9.25	6.46	10.86	10.28	8.69	7.54	64.07	64.33	50.58	47.44
NCRPIS	Ames19314	4.41	4.87	6.47	7.2	4.25	4.63	77.29	76.24	76.07	77.16
NCRPIS	Ames19316	6.26	6.03	6.52	7	6.26	6	54.45	55.24	35.58	40.88
NCRPIS	Ames19318	5	3.79	9.8	9.26	4.28	4.47	67.19	67.33	43.6	44.66
NCRPIS	Ames19319	3.56	5.73	5.01	5.85	3.29	4.28	69.98	69.99	61.14	56.77
NCRPIS	Ames19321	8.12	8.12	6.62	7.26	8.53	7.87	68.52	69.33	71.89	67.44
NCRPIS	Ames19323	5.44	5.61	7.59	7.53	4.92	5.1	75.18	75.49	89.76	87.44
NCRPIS	Ames19324	4.89	6.21	7.86	7.94	4.33	4.94	68.33	67.99	60.67	62.22
NCRPIS	Ames19326	6	6.51	5.25	6.2	6.27	6.14	62.39	62.66	64.9	69.33
NCRPIS	Ames19327	7.06	6.76	8.18	8.19	6.72	6.46	78.46	78.74	113.24	108.22
NCRPIS	Ames19328	5.8	6.77	8.23	7.46	4.99	5.44	68.94	69.49	63.64	68.11
NCRPIS	Ames19330	5.97	4.52	9.79	9.35	4.63	4.79	57.52	56.74	31.7	33.19
NCRPIS	Ames20116	10.09	9.29	11.61	10.84	9	8.24	80.92	79.49	117.19	115.05
NCRPIS	Ames20118	6.18	5.75	8.77	8.77	5.5	5.55	73.51	73.99	78.65	81.66
NCRPIS	Ames20119	6.52	6.9	7.94	7.48	5.94	6.02	64.89	65.49	48.76	52.29
NCRPIS	Ames20120	6.19	5.68	6.44	6.97	6.04	5.86	63.45	64.99	60.73	65.22
NCRPIS	Ames20136	4.19	5.51	7.04	7.6	3.38	4.22	74.94	74.74	78.31	75.33
NCRPIS	Ames20137	8.32	8.83	7.9	7.61	8.07	7.57	70.77	70.74	93.67	88.94
NCRPIS	Ames20140	5.91	5.56	10.24	9.99	4.86	5.07	55.17	55.99	43.19	48.16
NCRPIS	Ames20190	5.6	7.11	5.39	6.31	5.55	5.85	54.09	53.99	24.58	30.22
NCRPIS	Ames20191	4.86	5.29	6.12	6.87	4.56	4.9	57.09	57.74	33.57	37.33
NCRPIS	Ames21095	5.78	6.26	7.31	7.32	5.23	5.5	74.14	73.49	86.31	83.16
NCRPIS	Ames21096	6.21	6.14	9.97	9.25	5.33	5.51	76.03	75.74	109.92	107
NCRPIS	Ames21512	3.64	4.01	9.72	9.01	2.57	3.42	77.23	76.74	66.74	64.11
NCRPIS	Ames22012	3.46	4.83	4.36	5.84	3.48	4.15	51.41	53.33	41.73	39.88
NCRPIS	Ames22013	3.22	3.04	4.38	5.36	2.26	3.04	52.18	52.33	34.15	34.5
NCRPIS	Ames22014	3.78	3.57	10.26	9.8	2.52	3.42	60.1	60.74	28.59	28.11
NCRPIS	Ames22015	2.59	2.67	5.9	6.15	2.27	2.98	54.95	55.99	8.03	14.16
NCRPIS	Ames22016	3.4	4.23	5.59	6.42	2.91	3.68	56.3	56.99	24.7	30.33
NCRPIS	Ames22018	2.32	3.45	3.98	5.03	2.17	3.07	56.69	56.99	40.85	38
NCRPIS	Ames22020	2.95	2.52	5.04	5.41	2.24	3.05	56.11	57.49	40.33	36.77
NCRPIS	Ames22021	2.64	2.55	6.4	6.8	2.5	3.13	55.87	58.24	25.44	29.05
NCRPIS	Ames22022	3.64	4.11	5.37	5.8	3.51	3.98	62.26	62.66	35.18	38.5
NCRPIS	Ames22023	3.38	4.1	5.9	6.49	2.42	3.4	62.15	61.24	50.01	53.88
NCRPIS	Ames22024	2.8	3.22	6.45	6.87	2.25	3.15	64.02	64.33	21.27	22
NCRPIS	Ames22025	3.13	4.06	6.74	6.99	2.45	3.45	61.05	60.99	36.61	38.88
NCRPIS	Ames22026	3.48	4.06	4.7	5.75	3.22	3.93	64.15	64.33	38.96	39.16
NCRPIS	Ames22027	4.6	4.49	6.18	6.64	4.07	4.42	63.64	64.33	31.9	35
NCRPIS	Ames22028	2.83	3	2.04	3.77	2.45	3.17	59.88	60.24	31.51	35.44
NCRPIS	Ames22030	2.8	4.17	6.08	6.53	2.23	3.35	60.46	62.24	43.6	45.66
NCRPIS	Ames22031	2.46	2.75	3.33	4.65	2.09	2.9	54.07	55.49	33.63	35
NCRPIS	Ames22032	8.04	5.87	10.61	9.86	6.82	6.36	59.51	58.49	21.72	23.44
NCRPIS	Ames22033	3.85	2.81	10.61	9.97	2.79	3.42	59.82	60.99	61.12	62.66
NCRPIS	Ames22034	3.09	2.88	3.99	5.24	2.4	3.08	52.35	53.24	22.63	22.88
NCRPIS	Ames22035	3.21	2.32	2.68	4.28	2.87	3.31	55.46	57.49	25.16	30.77
NCRPIS	Ames22036	3.04	2.71	10.46	9.91	2.17	2.94	54.56	56.24	23.8	28.66
NCRPIS	Ames22037	5.3	2.75	11.06	10.32	3.48	3.7	50.96	51.49	22.29	23
NCRPIS	Ames22041	2.61	3.15	3.99	5.44	2.37	3.18	54.33	55.49	11.41	17.44
NCRPIS	Ames22042	2.32	2.31	12.13	11.1	2.04	2.9	59.45	58.99	39.33	37.22
NCRPIS	Ames22043	2.82	2.32	4.23	5.26	2.2	2.95	54.38	53.24	28.56	29.33
NCRPIS	Ames22044	2.71	2.91	2	3.43	2.37	3.13	55.45	57.74	24.59	29.16
NCRPIS	Ames22045	5.05	2.76	12.35	10.99	3.37	3.64	55.3	55.66	46.11	47
NCRPIS	Ames22046	3.42	4.7	5.89	6.01	2.81	3.7	54.69	55.99	24.12	29.77
NCRPIS	Ames22047	3.23	2.39	3.33	4.45	2.68	3.2	57.34	58.24	48.61	46
NCRPIS	Ames22048	2.41	2.39	4.72	5.6	2.04	2.82	60.44	60.49	27.33	32.88
NCRPIS	Ames22049	2.48	3.24	3.33	4.78	2.03	2.91	60.25	61.49	41.15	43.88
NCRPIS	Ames22050	2.59	2.9	7.5	7.79	2.41	3.09	56.17	57.66	21.72	23.44
NCRPIS	Ames22051	3.1	3.65	5.57	6.2	2.58	3.48	65.08	64.74	50.23	51.66
NCRPIS	Ames22052	2.62	3.17	4.13	5.19	2.11	3.01	66.21	65.66	24.68	21.66
NCRPIS	Ames22053	2.45	3.1	5.09	5.97	2.25	3.15	64.14	64.24	39.62	37.5
NCRPIS	Ames22054	3.24	2.76	2.86	4.34	2.76	3.3	52.93	52.99	16.39	21.66
NCRPIS	Ames22056	2.39	2.8	2	3.85	2.53	3.23	55.51	56.24	24.11	24.36
NCRPIS	Ames22057	2.39	2.99	2.2	3.94	2.02	3.03	57.88	58.49	32.85	33
NCRPIS	Ames22058	2.33	2.33	4.37	5.74	2.2	2.84	57.28	59.49	30.6	35.08
NCRPIS	Ames22059	3.67	3.28	10.12	9.22	2.75	3.46	58.93	59.49	28.68	34.16
NCRPIS	Ames22061	3.17	4.05	7.94	8.19	2.19	3.19	61.82	62.24	61.3	61.83
NCRPIS	Ames22062	5.14	5.29	6.31	6.86	4.99	5.16	61.29	60.99	48.64	45.55
NCRPIS	Ames22063	2.56	3.05	7.99	7.67	2.36	3.23	60.65	61.74	44.32	43.33
NCRPIS	Ames22064	3.44	3.81	6.72	6.84	2.48	3.38	60.24	60.74	57.46	54.44
NCRPIS	Ames22065	4.29	3.78	7.35	8.13	3.54	4.07	59.1	59.66	41.58	41.66
NCRPIS	Ames22066	2.78	3.25	8.02	8.32	2.2	3.1	58.56	60.74	35.46	32.22
NCRPIS	Ames22067	2.39	2.97	2.01	3.68	2.1	3.04	51.23	51.74	21.3	19.04
NCRPIS	Ames22439	2.41	2.77	3.94	4.91	2.17	3.03	60.99	62.33	49.96	47.5
NCRPIS	Ames22440	6.25	5.58	9.67	9.15	5.42	5.44	71.36	72.24	80.51	83.33
NCRPIS	Ames22441	7.27	6.52	9.18	8.94	6.41	6.22	62.88	63.24	37.26	38.33
NCRPIS	Ames22442	4.63	6.04	5.74	6.62	4.24	4.82	65.48	64.49	58.7	54.44
NCRPIS	Ames22443	4.8	5.45	7	7.57	3.99	4.58	58.86	59.99	39.81	39.11
NCRPIS	Ames22747	4.8	4.93	5.86	6.5	4.57	4.82	52.35	53.24	31.46	36.88
NCRPIS	Ames22748	8.35	8.29	8.6	8.41	7.94	7.4	72.33	71.74	54.02	58.77
NCRPIS	Ames22749	2.76	4.11	5.57	6.4	2.11	3.28	64.51	65.33	46.69	47.66
NCRPIS	Ames22750	5.77	6.6	8.56	8	4.89	5.37	69.42	68.74	51.6	48.44
NCRPIS	Ames22751	6.79	6.05	7.21	7.47	6.48	6.15	67.08	66.99	72.58	68.77
NCRPIS	Ames22752	6.11	6.79	7.98	7.64	5.51	5.73	69.53	70.33	65.66	61.44
NCRPIS	Ames22753	8.29	6.74	10.92	9.72	7.44	6.89	67.23	66.66	67.82	70.16
NCRPIS	Ames22754	8.23	7.12	8.79	8.16	7.73	7.11	69.9	71.24	52.88	53.66
NCRPIS	Ames22755	5.84	6.62	8.22	8.33	5.04	5.48	65.85	65.74	57.89	56.5
NCRPIS	Ames22756	2.69	4.05	3.61	4.83	2.58	3.49	66.43	65.74	92.23	93.44
NCRPIS	Ames22757	5.09	4.67	8.16	7.92	4.44	4.67	62.96	62.49	69.26	68.55
NCRPIS	Ames22760	7.41	7.36	11.13	10.07	6.16	6.24	78.44	77.74	112.07	113.44
NCRPIS	Ames22761	4.87	4.24	8.52	8.33	4.03	4.42	82.41	80.99	108.89	110
NCRPIS	Ames22762	10.05	8.78	7.32	7.72	10.17	8.82	69.71	69.74	92.97	96.55
NCRPIS	Ames22763	9.31	10.57	11.27	10.37	9.31	8.67	83.99	83.33	131.46	130.88
NCRPIS	Ames22766	3.68	3.77	7.18	7.4	3.27	3.8	78.47	77.99	95.49	99
NCRPIS	Ames22792	7.34	6.41	7.71	8.07	7.12	6.57	63.89	62.24	36.47	38.75
NCRPIS	Ames22793	2.54	3.4	5.25	6.34	2.55	3.33	58.4	58.99	42.8	45.88
NCRPIS	Ames22794	4.74	5.73	6.39	7.43	4.3	4.85	59.21	59.24	59.69	56.27
NCRPIS	Ames2326	2.71	2.92	3.95	5.26	2.36	3.16	58.03	58.49	45.32	43.33
NCRPIS	Ames2327	6.22	6.6	10.96	10.18	5.18	5.52	64.72	64.99	64.1	60.55
NCRPIS	Ames2328	7.9	6.49	9.1	8.77	7.55	6.82	61.43	61.74	48.75	51.66
NCRPIS	Ames2329	6.9	6.45	7.98	7.56	6.1	6.06	73.03	72.99	72.12	68.33
NCRPIS	Ames2330	2.48	4.92	3.87	5.09	2.34	3.56	60.27	60.74	62.5	65
NCRPIS	Ames2331	3.82	3.79	8.68	8.45	2.52	3.38	64.1	63.74	70.4	65.77
NCRPIS	Ames2332	6.6	6.73	7.01	7.02	6.17	6.12	63.82	63.49	56.96	59.77
NCRPIS	Ames2333	4.59	5.06	7.18	7.5	4.25	4.66	65.82	67.74	70.69	74.77
NCRPIS	Ames2335	7.25	5.87	9.59	9.16	6.41	6.12	66.3	66.49	74.09	71.5
NCRPIS	Ames2336	3.93	4.81	9.57	9.38	3.34	4.02	65.18	66.33	40.84	39
NCRPIS	Ames2337	6.52	6.53	7.24	7.51	6.29	6.17	65.07	65.33	67.82	64.16
NCRPIS	Ames2338	6.91	6.15	8.14	8.04	5.53	5.63	63.63	64.49	71.32	70.55
NCRPIS	Ames23389	3.87	3.93	5.93	6.16	3.51	3.97	56.02	57.24	42.35	40.88
NCRPIS	Ames2339	5.16	5.31	6.58	6.78	4.88	5.09	72.17	71.24	84.61	85.44
NCRPIS	Ames23391	2.95	2.81	12	11.21	2.28	3.05	56.98	57.99	44.25	42.22
NCRPIS	Ames23392	3.82	4.88	6.61	6.77	2.95	3.87	56.15	57.74	34.2	31.55
NCRPIS	Ames23393	5.78	5.91	8.16	7.92	5.07	5.3	58.27	57.99	36.47	36.75
NCRPIS	Ames23394	2.94	3.37	6.79	7.18	2.51	3.35	57.08	58.99	54.13	50.44
NCRPIS	Ames23395	5.21	5.87	8.5	8.52	4.2	4.79	55.63	56.74	51.73	53.55
NCRPIS	Ames23396	7.43	7.02	7.43	7.41	7.24	6.82	55.74	57.66	41.65	45.83
NCRPIS	Ames23397	3.79	4.95	5.39	5.78	3.54	4.23	55.27	55.74	55.83	56.97
NCRPIS	Ames23398	3.74	3.07	7.2	7.57	3.08	3.65	61.29	61.33	70.06	67.33
NCRPIS	Ames23399	5.23	5.84	6.54	6.51	4.8	5.17	60.68	60.66	48.27	49.83
NCRPIS	Ames2340	3.17	4.39	5.11	5.62	2.69	3.67	69.33	69.66	66.85	66.22
NCRPIS	Ames23400	6.49	5.79	11.56	10.96	5.17	5.34	62.51	61.74	54.5	57
NCRPIS	Ames23401	5.12	6.18	7.19	7.13	4.28	4.93	59.59	59.24	45.74	50.66
NCRPIS	Ames23402	8.42	8.03	6.82	6.8	8.6	7.72	64.49	64.49	43.19	43.33
NCRPIS	Ames23403	5.14	5.83	8.52	8.18	4.22	4.8	57.87	56.74	34.78	33.11
NCRPIS	Ames23404	3.96	4.84	6.54	6.7	3	3.93	58.48	58.99	50.81	47.66
NCRPIS	Ames23405	4.73	5.47	9.74	9.18	3.69	4.42	66.28	65.74	54.88	51.66
NCRPIS	Ames23406	3.65	4.45	6.7	7.59	3.23	3.95	58.81	59.49	44.97	50
NCRPIS	Ames23407	8.38	7.56	8.84	8.64	7.81	7.2	65.51	65.74	81.63	77.55
NCRPIS	Ames23408	7.49	6.51	10.76	10.26	6.45	6.24	58.52	60.24	31.39	33.44
NCRPIS	Ames23409	2.99	2.71	8.71	8.43	2.04	2.84	63.14	63.49	62.96	60.44
NCRPIS	Ames2341	5.92	6.88	8.17	7.95	5.18	5.6	66.82	66.99	84.66	82.5
NCRPIS	Ames23410	3.85	4.54	7.51	7.91	2.88	3.81	63.95	63.99	74.58	70.13
NCRPIS	Ames23413	5.03	5.45	6.65	6.92	4.81	5.01	66.01	65.49	67.31	71.66
NCRPIS	Ames23414	4.04	4.27	7.54	7.52	3.44	4.07	58.92	59.74	68.45	68.77
NCRPIS	Ames23415	5.59	5.82	5.63	6.1	5.68	5.67	64.06	63.74	49.8	48.22
NCRPIS	Ames23417	5.05	5.92	7.49	7.59	4.57	5.02	58.39	59.49	68.17	68.5
NCRPIS	Ames23418	5.51	5.22	9.01	8.41	4.66	4.92	58.53	58.99	45.09	44.11
NCRPIS	Ames23419	3.53	5.23	5.39	6.19	3.11	4	63.81	63.24	66.72	68.55
NCRPIS	Ames23420	3.59	4.59	4.94	6.12	3.47	4.1	60.77	61.24	29.79	32.44
NCRPIS	Ames23421	4.97	5.4	7.98	7.73	4.05	4.66	61.78	62.49	40.85	42
NCRPIS	Ames23422	5.25	5.43	8.92	8.16	4.35	4.77	62.78	61.24	74.98	73.11
NCRPIS	Ames23423	3.84	4.78	7.11	7.39	3.13	4.01	59.29	60.49	42.82	47.22
NCRPIS	Ames23424	6.69	6.86	6.9	6.87	6.51	6.33	60.61	60.99	69.59	70
NCRPIS	Ames23425	2.4	2.44	8.03	8.04	2.09	2.9	56.82	57.49	31.62	36.66
NCRPIS	Ames23426	2.39	3.38	4.45	5.43	2.37	3.21	64.72	64.99	65.94	69
NCRPIS	Ames23427	4.8	5.01	5.96	6.96	4.52	4.82	61.42	61.99	53.91	50.66
NCRPIS	Ames23428	5.7	4.79	10.17	9.72	4.61	4.83	59.18	60.99	41.21	43.44
NCRPIS	Ames23429	3.88	4.19	7.41	7.36	3.04	3.78	57.07	56.24	54.47	58.44
NCRPIS	Ames23430	2.83	2.66	5.12	5.54	2.18	2.96	64.21	64.99	50.17	51.04
NCRPIS	Ames23431	5.67	5.7	6.85	6.89	5.13	5.32	59.01	59.24	47.72	50.66
NCRPIS	Ames23433	4.99	6.32	4.81	5.92	5.2	5.43	54.13	55.49	59	61.72
NCRPIS	Ames23434	3.09	4.33	4.78	5.99	2.93	3.79	56.03	56.74	46.13	45.3
NCRPIS	Ames23435	5.79	6.62	7.93	8.14	4.98	5.4	62.88	63.24	49.1	47
NCRPIS	Ames23436	3.97	4.49	7.28	7.7	3.58	4.19	60.24	60.74	49.69	51.33
NCRPIS	Ames23437	6.51	5.85	7.41	7.57	6.3	6.01	57.99	59.24	46.6	49
NCRPIS	Ames23438	3.4	4.3	4.57	5.27	2.79	3.69	60.47	61.24	69.89	69
NCRPIS	Ames23439	2.43	3.94	4.26	5.39	2.49	3.34	57.42	56.99	42.8	41.88
NCRPIS	Ames23440	4.33	4.65	7.95	7.76	3.6	4.23	58.01	58.66	30.54	35
NCRPIS	Ames23441	3.99	5.13	4.92	5.7	4.06	4.54	57.48	57.49	48.09	52.02
NCRPIS	Ames23442	5.13	5.59	6.18	6.78	4.86	5.12	56.3	56.99	45.27	46.25
NCRPIS	Ames23443	4.26	4.92	5.01	5.56	4.26	4.7	58.02	57.24	38.79	42
NCRPIS	Ames23444	2.88	4	7.06	6.87	2	3.2	62.35	61.99	74.82	78
NCRPIS	Ames23445	3.79	5.46	5.79	6.18	3.54	4.29	61.72	61.24	38.44	42.66
NCRPIS	Ames23446	3.98	3.19	9.72	9.38	2.84	3.39	57.81	57.74	26.43	30.66
NCRPIS	Ames23447	5.67	4.8	8.1	8.15	5.29	5.21	54.02	55.24	30.65	35.11
NCRPIS	Ames23448	4.29	4.63	6.34	6.66	3.95	4.36	56.37	57.49	44.73	44.33
NCRPIS	Ames23449	3.86	4.17	8	8.19	3.45	4.06	59.45	60.99	41.65	40.77
NCRPIS	Ames23450	4.35	5.53	5.15	6.3	4.17	4.69	59.88	62.24	23.32	28
NCRPIS	Ames23451	4.54	5.03	7.05	7.2	3.91	4.43	58.14	58.74	32.26	37.66
NCRPIS	Ames23452	3.55	4.46	5.59	6.15	3.32	4	55.6	55.74	37.19	39.66
NCRPIS	Ames23455	3.42	3.45	6.35	6.56	2.92	3.54	57.74	58.99	55.95	57.66
NCRPIS	Ames23456	6.68	6.56	10.99	10.24	5.72	5.81	60.85	62.49	62.18	62.69
NCRPIS	Ames23457	7.7	6.9	9.33	9.1	7.16	6.74	60.82	62.99	47.27	45.77
NCRPIS	Ames23458	6.77	6.03	7.15	6.99	6.66	6.26	62.35	62.74	40.5	38.38
NCRPIS	Ames23459	3.73	4.48	5.62	5.75	3.3	3.98	68.83	69.74	64.1	62.55
NCRPIS	Ames23460	4.97	5.24	6.02	7.05	4.78	4.99	58.31	58.99	52.19	53
NCRPIS	Ames23461	4.12	4.36	8.58	8.78	3.23	3.88	63.58	61.99	52.02	54.83
NCRPIS	Ames23463	3.02	4.47	3.64	4.69	3.17	3.88	63.91	63.24	79.54	77.94
NCRPIS	Ames23464	4.43	4.94	7.96	7.25	3.79	4.33	64.36	65.24	48.87	53.77
NCRPIS	Ames23465	4.12	5.09	7.28	7.51	3.65	4.27	59.92	60.74	64.61	67.88
NCRPIS	Ames23466	2.95	4.68	5.07	5.7	2.39	3.51	64.11	63.74	72.06	69.27
NCRPIS	Ames23467	3.77	4.96	6.95	7.56	2.98	3.97	61.3	61.74	52.43	50.77
NCRPIS	Ames23468	6.13	5.3	9.39	8.62	5.52	5.46	62.3	63.24	66.36	68.27
NCRPIS	Ames23469	4.73	5.97	4.91	5.46	4.73	5.15	64.87	64.49	64.33	68.77
NCRPIS	Ames23470	5.15	6.23	5.31	5.94	5.17	5.44	67	67.74	61.56	63.55
NCRPIS	Ames23471	5.48	6.13	6.22	7.32	5.28	5.49	69.45	69.49	67.42	64.77
NCRPIS	Ames23473	4.2	4.62	9.75	9.39	3.47	4.15	64.38	64.24	53.25	57.11
NCRPIS	Ames23474	7.18	6.94	7.74	7.68	6.76	6.55	66.36	66.49	66.05	69.44
NCRPIS	Ames23475	3.18	4.2	8.97	8.63	2.31	3.39	63.92	63.24	53.95	56.16
NCRPIS	Ames23476	9.4	8.75	11.09	10.21	8.1	7.7	57.63	59.24	58.26	59.88
NCRPIS	Ames23477	8.38	6.81	11.07	10.06	6.68	6.46	60.14	61.49	58.37	63
NCRPIS	Ames23478	6.23	5.6	9.04	8.75	5.48	5.47	61.49	62.49	61.77	61.11
NCRPIS	Ames23479	3.81	5.03	5.21	6.04	3.46	4.17	63.1	63.99	62.5	59
NCRPIS	Ames23480	6.27	6.97	8.54	8.1	5.73	5.86	66.67	65.24	57.92	60.55
NCRPIS	Ames23481	5.55	6.18	5.28	6.16	5.65	5.72	63.66	63.99	59.63	58.22
NCRPIS	Ames23482	4.33	4.56	9.26	8.66	3.25	3.97	57	57.66	35.37	38.75
NCRPIS	Ames23483	5.4	5.57	7.14	7.46	5.21	5.29	56.75	58.24	39.42	42
NCRPIS	Ames23484	2.64	2.78	10.68	10.09	2.35	3.07	60.06	58.99	12.27	15
NCRPIS	Ames23485	5.99	5.82	8.99	8.64	5.17	5.36	58.4	58.99	40.73	40.88
NCRPIS	Ames23486	4.26	4.28	7.12	7.11	3.78	4.21	60.3	59.74	50.55	48.33
NCRPIS	Ames23488	3.89	4.63	6.1	6.3	3.52	4.17	60.16	60.66	55.11	56.83
NCRPIS	Ames23490	5.62	5.74	7.95	8.2	4.96	5.19	56.14	55.66	35.01	35.33
NCRPIS	Ames23491	7.24	8.07	7.21	7.67	6.92	6.82	59.38	60.49	47.6	52.44
NCRPIS	Ames23492	5.5	3.35	12.89	11.17	3.66	4.04	57.76	58.99	33.52	36.88
NCRPIS	Ames23493	6.83	6.22	10.91	9.69	5.98	5.91	64.51	63.99	60.44	58
NCRPIS	Ames23494	4.7	4.87	11.08	10.51	3.68	4.32	65.85	65.49	62.74	59
NCRPIS	Ames23495	7.48	8.04	10.7	9.92	6.35	6.47	64.96	64.99	50.2	48.88
NCRPIS	Ames23496	4.82	6.09	3.15	4.65	5.24	5.44	64.99	64.74	66.85	62.55
NCRPIS	Ames23497	2.91	4.04	4.67	5.78	2.35	3.31	57.05	56.99	40.85	45
NCRPIS	Ames23498	7.44	6.75	9	8.51	6.74	6.44	58.51	59.74	46.8	51.77
NCRPIS	Ames23499	5.64	5.78	9.47	8.72	4.63	5.04	54.43	55.99	43.88	40.77
NCRPIS	Ames23500	8.15	8.05	9.51	9.22	7.5	7.14	56.59	57.24	32.62	37
NCRPIS	Ames23501	5.54	5.76	8	7.91	4.71	5.09	58.86	59.49	48.87	51.77
NCRPIS	Ames23502	2.79	3.9	5.22	6.01	2.37	3.34	59.49	60.66	51.5	53.33
NCRPIS	Ames23503	4.84	5.71	5.62	6.33	4.55	4.99	72.97	70.99	89.53	89.22
NCRPIS	Ames23504	5.87	6.25	8.24	8.51	4.99	5.31	62.92	64.74	58.49	61.11
NCRPIS	Ames23505	5.78	6.14	5.67	6.34	5.87	5.86	59.16	58.99	61.12	64.66
NCRPIS	Ames23506	2.38	2.83	5.45	6.04	2.37	3.17	52.7	54.24	25.16	24.33
NCRPIS	Ames23507	2.39	3.03	4.39	5.89	2.49	3.21	52.43	53.33	23.15	23.83
NCRPIS	Ames23508	2.46	3.04	6.6	7.13	2.42	3.1	52.99	53.66	15.08	15
NCRPIS	Ames23509	2.59	2.76	3.91	5.51	2.32	2.99	56.69	55.74	36.72	35
NCRPIS	Ames23510	2.3	2.32	7.19	7.15	2.57	3.18	51.3	53.66	27.7	28.83
NCRPIS	Ames23922	4.3	4.31	9.1	8.55	3.6	4.15	60.94	61.74	47.72	47.66
NCRPIS	Ames23923	6.03	5.29	9.45	8.83	5.27	5.3	73.79	74.33	110.24	104.44
NCRPIS	Ames23924	8.19	8.6	10.43	9.7	7.24	7.09	79.5	79.49	91.13	93.77
NCRPIS	Ames24575	4.87	5.4	6.67	6.9	4.23	4.72	69.57	69.49	94.69	91.22
NCRPIS	Ames24576	2.9	3.07	10.79	10.43	2.45	3.16	67.81	67.33	58.99	60
NCRPIS	Ames24577	3.27	2.93	9.21	8.82	2.25	3.06	66.87	67.99	64.22	66.66
NCRPIS	Ames24585	3.13	4.37	6.22	7.14	2.79	3.66	59.73	58.99	24.7	26.33
NCRPIS	Ames24589	4.55	5.23	8.75	8.38	3.62	4.36	76.74	75.24	100.49	96.33
NCRPIS	Ames24590	4.52	5.2	9.82	9.4	3.41	4.16	68.96	68.49	62.52	66.55
NCRPIS	Ames24704	3	3.86	5.2	6.19	2.7	3.57	59.48	61.99	37.18	40.44
NCRPIS	Ames24705	6.83	6.21	11.52	10.35	5.49	5.61	68.3	68.99	67.99	67.05
NCRPIS	Ames24706	3.57	4.36	8.6	8.25	2.48	3.5	58.74	58.66	45.14	47.16
NCRPIS	Ames24707	4.33	4.89	6.69	6.66	3.88	4.45	60.02	58.99	42.02	46.13
NCRPIS	Ames24708	2.66	4.21	4.79	5.4	2.01	3.28	60.71	60.24	43.41	44.66
NCRPIS	Ames24709	4.16	6.1	4.71	5.44	3.79	4.66	62.09	62.49	52.42	52.22
NCRPIS	Ames24710	5.77	5.41	8.1	8.08	5.05	5.2	66.76	66.49	65.59	67.88
NCRPIS	Ames24711	6	6.23	7.8	7.44	5.64	5.73	61.69	63.74	51.97	50.11
NCRPIS	Ames24712	8.55	7.5	11.22	10.14	7.54	7.03	62.38	63.49	50.45	55.27
NCRPIS	Ames24713	6.98	6.68	7.26	7.24	6.83	6.49	64.74	64.24	67.65	66
NCRPIS	Ames24714	4.06	5.07	7.18	7.18	3.35	4.14	55.51	57.74	49.99	47.44
NCRPIS	Ames24715	7.78	7.5	7.16	7.33	8.1	7.4	59.87	60.74	43.88	46.11
NCRPIS	Ames24716	6.28	7.23	6.61	6.36	6.06	6.18	68.73	67.99	62.35	62.44
NCRPIS	Ames24717	5.45	5.63	5.79	6.22	5.55	5.49	67.06	68.99	67.65	70
NCRPIS	Ames24718	4.78	5.99	6.07	6.59	4.18	4.8	65.63	66.66	60.85	58.16
NCRPIS	Ames24719	4.25	5.51	7.13	7.69	3.45	4.31	64.27	64.24	58.49	58.11
NCRPIS	Ames24720	2.81	4.1	6.34	7.22	2.36	3.39	64.13	63.49	63.99	66.44
NCRPIS	Ames24721	5.81	5.46	6.64	7.09	5.49	5.48	60.94	62.49	63.53	65
NCRPIS	Ames24722	6.52	6.28	8.41	8.32	6.16	6.04	61.17	60.74	45.49	44.5
NCRPIS	Ames24723	3.79	4.7	6.11	5.91	3.42	4.06	60.42	61.49	64.9	68.33
NCRPIS	Ames24724	2.81	2.65	5.74	6.34	2.23	3.02	58.93	59.49	31.91	29.33
NCRPIS	Ames24725	3.16	4.55	4.32	5.13	3.02	3.85	58.86	58.74	43.94	43
NCRPIS	Ames24726	6.8	5.08	9.87	9.06	6.05	5.75	65.15	64.99	58	59.5
NCRPIS	Ames24727	7.02	6.05	10.46	9.45	6	5.9	65.42	66.24	63.19	63.66
NCRPIS	Ames24729	4.06	4.32	7.14	7	3.7	4.24	59.17	60.49	72.29	70.5
NCRPIS	Ames24730	3.68	4.92	5.11	5.95	3.46	4.16	70.62	69.24	46.52	50.16
NCRPIS	Ames24732	2.83	4.37	7.08	7.68	2.11	3.28	57.85	59.74	68.34	64.66
NCRPIS	Ames24733	7.28	7.13	7.96	7.76	6.93	6.65	61.56	63.24	38.33	37.55
NCRPIS	Ames24734	4.48	4.83	6.48	6.39	4.26	4.6	58.47	58.74	67.19	63.55
NCRPIS	Ames24735	5.33	4.97	6.88	6.64	5.1	5.15	66.82	66.99	82.2	86.11
NCRPIS	Ames24736	5.55	5.77	5.68	6.53	5.64	5.61	61.56	61.99	53.73	50.5
NCRPIS	Ames24737	3.74	4.56	5.91	6.59	3.33	3.97	64.45	64.74	62.96	61.44
NCRPIS	Ames24738	5.39	5.45	5.93	6.2	5.41	5.43	60.51	60.99	41.31	39.44
NCRPIS	Ames24739	3.21	4.19	6.17	6.84	2.41	3.35	59.86	60.99	69.03	71.33
NCRPIS	Ames24740	9.85	7.29	9.97	8.75	9.45	8.1	68.71	69.49	75.21	78.33
NCRPIS	Ames24741	3.8	5.36	5.05	5.75	3.54	4.27	56.4	57.24	52.81	52.77
NCRPIS	Ames24742	5.37	5.55	6.77	7.29	4.68	5.03	62.09	62.49	45.89	46.88
NCRPIS	Ames24743	5.76	5.88	5.75	6.12	5.75	5.7	65.34	64.49	47.15	44.11
NCRPIS	Ames24744	5.78	6.34	5.66	6.9	5.89	5.87	61.95	62.99	73.32	74.5
NCRPIS	Ames24745	4.84	5.32	6.02	6.78	4.72	5.02	62.2	63.24	50.94	47.11
NCRPIS	Ames24746	5.13	5.4	8.01	7.96	3.94	4.57	67.86	68.74	68.02	64.36
NCRPIS	Ames24747	7.38	7.08	7.76	7.85	7.16	6.73	68.8	68.49	59.76	63.33
NCRPIS	Ames24748	7.75	7.28	8.16	8.08	7.46	7	64.63	64.66	51.45	50
NCRPIS	Ames24749	3.82	4.97	7.21	7.64	3.04	3.94	66.1	66.24	59.25	60.84
NCRPIS	Ames24750	7.98	6.25	8.89	8.75	7.68	6.95	65.82	65.49	72.27	72.44
NCRPIS	Ames24751	6.73	5.66	9.07	8.11	6.06	5.84	62.61	62.99	74.61	72.66
NCRPIS	Ames24752	4.87	5.98	5.01	5.75	4.86	5.24	58.39	58.74	43.83	45.88
NCRPIS	Ames24989	6.69	6.18	7.38	7.28	6.52	6.22	68.76	67.99	61.64	61.16
NCRPIS	Ames25177	7.41	4.87	11.52	10.22	5.99	5.66	81.3	80.74	75.79	76.88
NCRPIS	Ames25179	6.7	6.07	7.13	6.89	6.53	6.17	74.19	74.74	93.46	90.51
NCRPIS	Ames25182	8.62	8.08	9.75	9.36	7.93	7.37	75.22	73.99	105.36	100
NCRPIS	Ames25218	6.89	6.83	11.01	9.87	5.56	5.78	75.01	74.74	95.8	93.44
NCRPIS	Ames25219	5.37	5.59	6.46	6.55	5.21	5.35	64.1	63.99	40.33	43.5
NCRPIS	Ames25220	4.55	5.15	5.67	6.47	4.48	4.82	66.3	66.49	42.03	43.44
NCRPIS	Ames25221	4.58	5.42	7.47	7.54	3.96	4.52	65.99	65.74	50.32	46.77
NCRPIS	Ames2523	4.5	4.22	8	7.9	3.89	4.25	69.45	69.49	84.27	82.22
NCRPIS	Ames25372	4.08	4.88	5.44	6.35	3.53	4.2	71.48	71.24	94.11	92.66
NCRPIS	Ames25373	5.84	5.38	7.77	7.96	5.32	5.36	74.37	73.99	94.46	97
NCRPIS	Ames25374	7.2	6.26	10.43	9.4	5.95	5.9	71.03	70.99	88.04	83.77
NCRPIS	Ames25559	5.31	6.44	7.81	7.88	4.6	5.13	69.45	69.49	52.53	49.33
NCRPIS	Ames26004	2.62	2.6	2.57	4.24	2.13	2.92	64.58	65.74	44.51	49.55
NCRPIS	Ames26021	7.06	7.1	7.36	7.67	6.85	6.59	69.98	69.99	67.54	71.88
NCRPIS	Ames26022	7.89	6.69	8.69	8.95	7.57	6.96	64.53	66.74	63.87	67.33
NCRPIS	Ames26028	5.85	5.91	6.37	7.16	5.71	5.71	72.42	72.99	106.31	101.88
NCRPIS	Ames26114	4.64	5.08	7.85	7.82	3.97	4.52	75.44	73.33	77.41	76.11
NCRPIS	Ames26115	7.99	7.44	8.77	8.29	7.45	7.06	68.78	69.74	72.6	76.33
NCRPIS	Ames26116	6.86	6.96	8.28	8.05	6.4	6.31	74.13	73.24	98.47	98.88
NCRPIS	Ames26117	4.57	4.62	8.43	8.57	3.69	4.2	78.04	76.33	98.96	95.22
NCRPIS	Ames26118	2.86	3.97	7.11	7.3	2.22	3.25	76.32	75.99	66.74	66.11
NCRPIS	Ames26119	4.27	5.47	7.6	8.19	3.4	4.26	73.4	73.24	77.36	76.75
NCRPIS	Ames26120	4.11	3.8	7.23	7.89	3.32	3.91	70.51	70.49	69.98	70.11
NCRPIS	Ames26121	2.55	3.65	5.34	6.4	2.37	3.32	72.81	72.99	75.9	72
NCRPIS	Ames26122	9.12	8.14	7.26	7.59	9.13	8.18	74.45	74.24	76.15	77.55
NCRPIS	Ames26123	2.97	6.84	2	3.58	3.93	4.84	77.82	79.24	65.36	68.77
NCRPIS	Ames26124	5.28	5.32	8.09	8.22	4.02	4.63	70.1	69.33	69.94	68.33
NCRPIS	Ames26125	2.38	3.8	6.83	6.17	2.22	3.28	72.88	72.74	80.17	80.77
NCRPIS	Ames26126	4.74	6.06	5.31	6.16	4.26	4.87	74.72	74.49	89.54	90
NCRPIS	Ames26127	5.71	6.3	6.36	6.69	5.57	5.65	71.39	71.49	103.51	104.77
NCRPIS	Ames26128	3.89	4.94	4.38	5.61	3.98	4.51	66.91	66.99	58.27	54.33
NCRPIS	Ames26129	7.53	6.43	10.8	9.86	6.53	6.24	70.24	70.24	91.48	95.11
NCRPIS	Ames26130	2.62	4.42	4.74	5.61	2.29	3.42	79.72	79.24	107.29	104.44
NCRPIS	Ames26131	6.28	5.79	7.14	7.16	6.07	5.88	79.67	79.74	103.67	98.66
NCRPIS	Ames26132	8.89	6.91	9.63	9.57	8.58	7.47	70.18	69.24	90.33	85.99
NCRPIS	Ames26133	9.19	6.83	11.12	10.27	6.81	6.48	78.14	77.49	67.59	65.44
NCRPIS	Ames26134	9.22	4.97	11.66	10.54	7.76	6.72	66.03	66.24	67.45	71.66
NCRPIS	Ames26135	5.38	5.98	7.2	7.44	4.78	5.19	72.34	72.24	66.87	66.66
NCRPIS	Ames26136	3.38	5.22	4.73	5.42	2.88	3.84	74.87	74.49	81.48	82.44
NCRPIS	Ames26137	6.31	5.67	9.29	8.64	5.2	5.33	67.88	67.99	76.46	78.54
NCRPIS	Ames26138	5.63	5.21	10.85	9.82	4.29	4.75	68.4	68.49	69.26	69.55
NCRPIS	Ames26253	7.83	6.76	8.14	8	7.44	6.85	92.35	91.24	118.6	115.41
NCRPIS	Ames26604	4.54	4.87	9.57	9	3.68	4.25	70.67	72.24	109.52	110.11
NCRPIS	Ames26741	6.48	6.33	10.71	9.67	5.07	5.42	70.71	70.99	65.36	63.77
NCRPIS	Ames26742	4.85	4.83	6.7	6.91	4.55	4.77	71.87	70.24	101.1	97.44
NCRPIS	Ames26743	2.71	3.34	5.69	6.44	2.48	3.31	69.45	69.49	78.42	82.44
NCRPIS	Ames26744	7.76	7.52	8.22	8.1	6.43	6.42	67.95	68.24	72.17	76.05
NCRPIS	Ames26745	3.88	3.32	10.9	9.91	2.3	3.24	68.66	68.74	55.05	57.77
NCRPIS	Ames26746	5.27	5.93	7.26	7.44	4.72	5.13	68.15	67.74	87.57	88.33
NCRPIS	Ames26747	3.49	5.09	6.17	6.51	2.94	3.95	68.23	69.24	88.04	87.77
NCRPIS	Ames26748	3.15	3.86	8.85	8.65	2.17	3.13	68.61	68.49	92.85	90.44
NCRPIS	Ames26749	6.4	6.81	5.53	6.14	6.65	6.42	72.44	72.33	89.13	89.83
NCRPIS	Ames26750	4.15	5.46	4.3	5.24	4.34	4.77	69.98	69.99	74.52	75.66
NCRPIS	Ames26751	5.76	5.8	7.15	8.02	5.35	5.47	72.23	71.99	61.35	60.88
NCRPIS	Ames26752	7.31	6.37	11.97	10.34	5.51	5.69	78.58	78.24	80.14	80.83
NCRPIS	Ames26753	4.75	5.31	8.41	8.02	3.57	4.31	67.09	67.24	95.26	93.55
NCRPIS	Ames26754	2.47	3.4	5.56	6.16	2.15	3.15	67.17	67.33	95.01	92.66
NCRPIS	Ames26755	5.97	5.74	7.53	8.14	5.65	5.64	69.71	67.99	59.18	62.77
NCRPIS	Ames26756	2.27	3.23	2	3.78	2.23	3.17	67.72	66.33	42.39	43.5
NCRPIS	Ames26757	7.62	6.52	10.28	9.7	6.55	6.33	69.19	69.24	61.43	62.22
NCRPIS	Ames26758	6.08	6.41	5.89	6.63	6.17	6.06	64.78	65.24	64.04	65.5
NCRPIS	Ames26760	7.43	6.33	7.96	8.41	6.94	6.51	63.56	63.99	63.83	67.66
NCRPIS	Ames26761	9.45	5.89	12.38	10.97	8.5	7.32	64.19	64.49	51.14	51
NCRPIS	Ames26762	2.64	3.49	3.03	4.6	2.48	3.39	65.34	66.33	59.41	57
NCRPIS	Ames26763	5.8	5.49	10.53	9.62	4.54	4.91	69.56	68.99	87.43	89
NCRPIS	Ames26764	6.92	6.91	8.21	8.13	6.5	6.35	66.3	66.49	74.53	76.66
NCRPIS	Ames26765	3.19	4.4	6.9	7.29	2.48	3.53	67.61	67.74	65.05	61
NCRPIS	Ames26766	5.2	5.46	6.62	6.77	4.88	5.13	66.17	66.66	65.43	62.11
NCRPIS	Ames26767	5.48	5.5	8.47	8.7	4.52	4.91	64.54	65.33	76.76	73.83
NCRPIS	Ames26768	2.85	3.1	5.02	6.04	2.14	3.09	61.06	61.99	73.35	70.83
NCRPIS	Ames26769	3.04	3.7	8.28	8.02	2.47	3.34	69.34	67.66	57.2	58
NCRPIS	Ames26770	5.14	6.1	8.43	8.25	4.17	4.84	69.19	69.24	50.81	48.66
NCRPIS	Ames26771	6.36	5.76	8.43	8.53	5.67	5.65	72.66	72.74	86.27	89.05
NCRPIS	Ames26772	4.17	5.42	5.71	5.87	3.82	4.55	66.03	66.24	52.7	56.5
NCRPIS	Ames26773	5.56	5.99	6.54	7.08	5.38	5.52	77.63	75.33	103.56	100.83
NCRPIS	Ames26774	4.47	4.93	6.3	6.62	3.85	4.42	74.53	73.49	85.36	88.77
NCRPIS	Ames26775	6.88	6.79	10.44	9.86	5.97	6.02	66.69	65.74	39.1	40.77
NCRPIS	Ames26776	5.13	5.9	8.65	8.67	4.32	4.85	73.14	73.74	92.54	88.13
NCRPIS	Ames26777	4.22	4.86	5.12	6	4.22	4.63	76.27	74.99	65.82	65.22
NCRPIS	Ames26778	2.39	2.3	4.35	5.39	2.3	3	67.79	67.66	67.65	72
NCRPIS	Ames26779	3.98	4.53	6.4	6.63	3.38	4.02	70.24	71.24	67.54	67.88
NCRPIS	Ames26780	7.08	6.31	11.18	10.27	5.87	5.89	70.47	70.49	102.93	106.22
NCRPIS	Ames26781	5.42	5.1	6.86	6.75	5.12	5.18	72.51	71.33	94.09	96.5
NCRPIS	Ames26782	4.53	5.77	6.19	7.03	4.13	4.78	74.45	74.24	70.06	72.33
NCRPIS	Ames26783	5.96	6.2	5.76	6.7	6.08	5.96	68.03	67.24	39.4	43.22
NCRPIS	Ames26784	5.24	5.06	10.26	9.87	3.97	4.53	63.88	64.33	60.26	60.83
NCRPIS	Ames26785	6.41	6.32	8.62	8.33	5.48	5.61	67.62	66.99	75	70.55
NCRPIS	Ames26786	6.93	7.73	9.16	8.53	6.05	6.21	69.96	69.24	85.52	82.22
NCRPIS	Ames26787	2.54	2.26	2.73	4.35	2	2.83	66.12	66.33	77.45	76.5
NCRPIS	Ames26788	5.1	4.67	7.01	7.05	4.85	4.94	74.54	74.24	79.34	79.33
NCRPIS	Ames26789	5	5.91	5.64	6.66	4.78	5.15	75.77	75.49	77.27	76.33
NCRPIS	Ames26790	5.33	5.63	6.84	6.87	4.72	5.11	82.17	81.99	103.59	98.66
NCRPIS	Ames26791	5.87	6.01	6.49	7.03	5.28	5.47	71.82	71.74	85.22	85
NCRPIS	Ames26792	7.18	6.75	8.86	8.73	6.59	6.38	83.32	81.74	100.39	94.88
NCRPIS	Ames26793	4.8	5.09	6	6.77	4.6	4.87	67	67.24	76.88	74.44
NCRPIS	Ames26794	2.93	3.04	5.92	6.7	2.28	3.17	67.3	67.99	44.46	46.5
NCRPIS	Ames26795	5.55	6.37	9.11	8.95	4.54	5.11	72.86	73.99	48.67	52.33
NCRPIS	Ames26796	5.96	6.48	8.01	8.04	4.82	5.27	69.38	69.74	70.16	67.11
NCRPIS	Ames26797	5.23	6.03	7.26	7.56	4.27	4.91	71.06	70.99	75.27	75.66
NCRPIS	Ames26798	4.65	3.5	7.94	8	3.91	4.14	65.55	65.99	63.35	59.66
NCRPIS	Ames26799	6.18	6.96	5.75	6.3	6.21	6.19	79.46	77.49	66.76	68.66
NCRPIS	Ames26800	8.51	7.82	12.21	10.74	6.9	6.73	71.08	71.74	53.85	55.88
NCRPIS	Ames26801	6.21	5.84	6.56	6.82	6.14	5.95	64.69	63.33	59.75	58.33
NCRPIS	Ames26802	6.7	5.75	7.94	7.61	6.27	6.01	67.06	66.74	72.29	73.77
NCRPIS	Ames26803	6.44	6.7	11.01	9.94	5.15	5.53	67.22	65.99	52.19	55
NCRPIS	Ames26804	7.12	6.31	7.37	7.64	7.07	6.58	67.88	67.99	53.1	50.88
NCRPIS	Ames26805	4.88	5.42	6.53	6.98	4.56	4.9	71.87	71.99	84.61	82
NCRPIS	Ames26806	7.22	6.75	6.28	6.8	7.37	6.87	78.08	76.99	71.2	71.44
NCRPIS	Ames26808	3.26	4.99	4.9	5.72	2.98	3.86	65.46	65.66	89.07	88.77
NCRPIS	Ames26909	11.03	9.74	11.96	11.17	10.11	8.93	72.13	71.74	72.35	70.55
NCRPIS	Ames27017	8.33	6.64	8.5	8.23	8.16	7.22	58.41	60.49	41.51	44.38
NCRPIS	Ames27018	6.54	6.61	9.68	8.98	5.52	5.72	61.3	61.74	62.84	59.33
NCRPIS	Ames27019	8.61	7.73	9.13	8.56	8.22	7.48	63.13	63.74	82.2	82.11
NCRPIS	Ames27020	6.69	6.4	7.49	7.55	6.3	6.13	63	63.99	58.75	59.36
NCRPIS	Ames27021	6.92	6.75	10.21	9.51	5.89	5.95	65.21	63.49	58.71	59.55
NCRPIS	Ames27024	2.49	2.55	7.2	7.06	2.32	2.97	51.72	52.99	40.03	37.97
NCRPIS	Ames27025	3.02	3.49	7.27	8.01	2.2	3.23	51.89	51.74	35.24	32.55
NCRPIS	Ames27026	5.03	5.42	7.59	7.92	4.6	4.93	51.3	52.24	32.6	31
NCRPIS	Ames27028	4.71	3.59	8.98	8.57	3.35	3.86	57.62	57.74	39.2	36.55
NCRPIS	Ames27029	2.43	3.71	3.83	5.17	2.26	3.29	49.78	50.74	29.1	28.77
NCRPIS	Ames27031	5.36	6.02	8.72	8.42	4.3	4.91	57.59	57.49	47.37	48
NCRPIS	Ames27032	5.07	5.49	7.67	7.67	4.6	4.94	56.56	55.49	38.26	37.55
NCRPIS	Ames27033	5.74	5.91	8.3	8.14	4.45	4.94	57.85	58.99	43.02	42.11
NCRPIS	Ames27034	5.86	6.18	9.21	8.88	4.96	5.3	58.14	58.74	45.76	44.33
NCRPIS	Ames27035	3.95	5.22	5.08	5.85	3.93	4.5	55.68	57.49	35.61	40.44
NCRPIS	Ames27036	3.84	3.79	6.21	7.01	3.43	3.9	55.44	55.49	57.92	60.55
NCRPIS	Ames27038	5.37	5.4	6.23	6.68	5.18	5.28	53.61	54.74	35.49	33.77
NCRPIS	Ames27039	6.36	6.53	9.25	8.93	5.71	5.77	56.53	55.24	24.86	22.33
NCRPIS	Ames27040	6.09	6.5	7.38	7.64	5.79	5.85	58.93	59.49	51.27	54.11
NCRPIS	Ames27041	5.58	5.73	7.47	7.56	5.09	5.27	55.24	55.99	53.35	54.44
NCRPIS	Ames27042	2.79	4.13	4.43	5.57	2.72	3.64	58.66	59.24	61.81	59.33
NCRPIS	Ames27043	5.02	5.96	5.74	5.96	4.95	5.25	56.09	55.99	53.91	50.66
NCRPIS	Ames27044	4.4	5.45	4.3	5.26	4.65	4.99	56.86	56.99	46.31	44
NCRPIS	Ames27045	3.03	4.22	3.45	4.9	2.23	3.3	54.07	53.49	36.06	38.44
NCRPIS	Ames27046	3.3	4.17	4.9	5.75	2.7	3.61	57.55	58.99	43.6	48.66
NCRPIS	Ames27047	3.77	4.01	6.38	6.83	3.26	3.87	60.24	60.74	58.03	54.55
NCRPIS	Ames27048	6.87	6.34	9.21	8.63	6.46	6.2	54.24	54.49	37.01	34.77
NCRPIS	Ames27049	3.02	4.1	5.99	6.36	2.21	3.36	58.23	58.99	36.6	38.44
NCRPIS	Ames27050	3.04	4.1	5.5	6.29	2.26	3.31	54.46	54.49	49.55	50.44
NCRPIS	Ames27051	9.36	8.1	8.28	8.18	9.34	8.2	62.84	64.99	44.28	41.33
NCRPIS	Ames27052	5.41	5.87	7.26	7.7	4.77	5.09	64.55	66.49	41.99	40.11
NCRPIS	Ames27053	9.3	7.8	11.76	10.72	8.18	7.41	66.33	67.33	65.7	65.22
NCRPIS	Ames27056	5.28	5.24	10.24	9.55	4.09	4.59	53.4	54.24	47.61	49.55
NCRPIS	Ames27057	4.5	5.98	4.19	5.28	4.89	5.26	57.61	58.24	31	34.44
NCRPIS	Ames27062	5.74	6.73	9.02	9	4.74	5.28	80.07	79.99	116.38	117.11
NCRPIS	Ames27064	7.32	7.06	7.07	7.42	7.32	6.89	75.29	73.24	51.6	55.66
NCRPIS	Ames27065	6	6.01	6.72	6.83	5.83	5.77	68.67	68.74	92.74	89.33
NCRPIS	Ames27066	4.5	4.76	5.43	6.02	4.37	4.73	66.24	66.99	75.57	72.33
NCRPIS	Ames27067	2.72	3.72	4.49	5.89	2.68	3.52	54.98	55.74	42.04	40.88
NCRPIS	Ames27068	9.59	7.35	11.12	10.26	8.83	7.73	65.76	64.99	41.99	41.11
NCRPIS	Ames27069	7.75	6.44	8.13	8.36	7.58	6.92	63.91	63.74	71.28	70.33
NCRPIS	Ames27070	7.43	6.49	8.67	8.34	6.9	6.53	51.85	52.99	36.72	33.22
NCRPIS	Ames27071	7.33	7	11.91	10.99	5.77	5.97	96.28	94.33	104.08	107.33
NCRPIS	Ames27072	10.43	9.63	10.99	9.44	9.35	8.43	88.93	87.99	125.96	123.55
NCRPIS	Ames27074	8.18	7.34	9.01	8.72	7.57	7.06	103.21	100.66	89.47	93.16
NCRPIS	Ames27075	9.31	10.46	11.31	10.29	7.05	7.37	86.16	84.99	139.56	134.75
NCRPIS	Ames27076	7.6	7.76	6.17	6.72	7.66	7.21	102.47	101.33	100.62	103.75
NCRPIS	Ames27077	10.07	7.54	11.22	10.18	9.53	8.31	95.24	93.99	130.89	127.83
NCRPIS	Ames27078	3.39	4.22	5.08	5.98	3.28	3.92	109.57	108.66	106.83	105
NCRPIS	Ames27079	6	8.09	6.2	6.65	5.6	6.05	79.58	79.99	85.18	85
NCRPIS	Ames27080	5.54	3.33	10.84	9.71	3.8	4.04	87.93	86.33	88.1	86.83
NCRPIS	Ames27081	8.56	7.61	7.56	7.86	8.7	7.7	78.21	77.99	118.61	117.66
NCRPIS	Ames27082	6.44	6.51	7.03	6.96	6.2	6.12	78.16	78.49	96.94	99.99
NCRPIS	Ames27083	5.49	5.62	7.83	8.02	5.04	5.21	76.04	76.99	87.15	90.66
NCRPIS	Ames27084	5.56	6.44	5.7	6.07	5.58	5.7	88.63	86.99	145.88	139.88
NCRPIS	Ames27085	8.8	8.87	9.59	9.08	7.71	7.43	81.56	80.99	101.76	102.66
NCRPIS	Ames27086	9.91	9.35	10.46	9.89	9.23	8.41	83.99	82.74	92.51	92.11
NCRPIS	Ames27087	4.34	5.47	4.52	5.47	4.47	4.92	73.19	71.74	61.24	58.77
NCRPIS	Ames27088	5.94	6.52	7.58	7.41	5.43	5.64	87.65	86.99	95.32	90.83
NCRPIS	Ames27089	10.46	9.7	8.35	8.06	11	9.46	89.84	88.49	73.49	72.66
NCRPIS	Ames27090	10.97	9.48	11.1	10.59	9.83	8.73	97.79	95.99	114.73	116.66
NCRPIS	Ames27091	11.61	9.66	11.91	10.32	10.49	9.15	85.57	84.99	123.33	122.5
NCRPIS	Ames27093	9.68	6.91	12.6	10.83	8.97	7.69	86.04	85.99	100.84	103.19
NCRPIS	Ames27094	8.38	7.47	7.79	7.91	8.37	7.53	86.56	85.74	93.08	92.66
NCRPIS	Ames27095	7.67	7.5	6.82	6.92	7.77	7.23	86.8	85.66	104.42	104.66
NCRPIS	Ames27096	4.18	4.75	10.32	9.63	3.09	3.95	80.96	79.99	85.41	83.22
NCRPIS	Ames27097	5.1	5.32	5.68	5.97	5.09	5.22	77.63	77.99	72.42	76.11
NCRPIS	Ames27098	7.9	6.86	8.91	8.34	6.86	6.53	84.76	83.74	103.34	100.33
NCRPIS	Ames27099	8.93	7.59	11.29	10.31	8.14	7.41	95.7	94.49	105.74	104.16
NCRPIS	Ames27100	9.07	7.59	10.09	9.04	8.35	7.52	86.56	85.74	99.04	95.44
NCRPIS	Ames27101	6.93	7.84	8.68	8.45	6.21	6.34	76.93	76.99	109	109.11
NCRPIS	Ames27102	11.24	9.23	11.1	10.97	9.23	8.43	84.62	84.66	97.47	95
NCRPIS	Ames27104	4.81	5.29	10.63	9.73	3.81	4.4	53.37	53.24	43.64	46
NCRPIS	Ames27105	4.33	4.77	7.27	7.01	3.79	4.33	56.56	55.24	41.4	40.88
NCRPIS	Ames27106	4.87	5.99	6.6	7.08	4.19	4.82	55.68	57.99	44.19	40.33
NCRPIS	Ames27107	4.11	4.6	8.84	8.6	3.52	4.12	54.34	55.74	43.94	49
NCRPIS	Ames27108	5.06	5.77	8.69	8.93	4.14	4.75	79.1	78.66	84.11	80.5
NCRPIS	Ames27109	6.35	6.83	7.75	7.89	5.25	5.6	70.23	70.24	75.73	73.55
NCRPIS	Ames27110	8.1	7.76	9.1	8.47	7.43	7.04	82.28	80.24	71.78	74
NCRPIS	Ames27111	4.5	6.06	4.35	5.19	4.69	5.11	54.63	56.24	44.51	41.55
NCRPIS	Ames27112	8.08	7.3	8.57	8.64	7.73	7.19	69.72	69.74	56.31	61
NCRPIS	Ames27113	7.42	8.31	5.65	6.24	7.63	7.28	84.24	82.66	74.18	76.33
NCRPIS	Ames27114	7.61	6.82	9.72	9.03	6.82	6.5	71.03	71.66	84.52	83.33
NCRPIS	Ames27115	3.42	4.62	9.14	8.44	2.57	3.61	64.16	65.24	55.28	58
NCRPIS	Ames27116	6.94	7.64	6.65	6.83	6.8	6.67	76.43	77.74	66.85	68.22
NCRPIS	Ames27117	2.52	3.45	5.34	5.6	2.36	3.25	61.82	62.24	49.6	52.22
NCRPIS	Ames27118	3.45	4.49	5.02	5.62	2.57	3.51	62.32	62.49	63.19	60.66
NCRPIS	Ames27119	2.72	4.56	6.19	6.57	2.11	3.39	60.56	60.49	26.21	31.16
NCRPIS	Ames27121	8.14	7.81	7.5	7.68	8.11	7.44	77.38	75.49	71.39	69.11
NCRPIS	Ames27122	7.43	6.33	8.81	8.8	6.76	6.44	72.35	72.24	46.37	51
NCRPIS	Ames27123	6.5	6.42	9.96	9.24	5.19	5.52	79.95	80.24	60.95	63.5
NCRPIS	Ames27124	7.37	6.63	10.33	9.59	6.53	6.35	80.72	80.49	96.29	98.77
NCRPIS	Ames27125	5.23	6.27	7.3	7.36	4.4	5	86.27	84.49	73.44	76
NCRPIS	Ames27126	2.95	3.23	6.09	6.32	2.33	3.09	71.56	71.49	71.6	69.83
NCRPIS	Ames27128	11.54	9.09	9.59	9.38	11.51	9.87	91.44	91.49	119.25	120.5
NCRPIS	Ames27129	10.19	8.92	12.51	11	9.34	8.49	91.56	90.49	146.8	141.77
NCRPIS	Ames27130	4.4	4.71	6.13	6.92	4	4.5	74.6	75.24	99.29	95.99
NCRPIS	Ames27131	5.75	6.3	7.55	7.68	5.39	5.58	78.81	78.49	93.55	93.11
NCRPIS	Ames27132	8.48	7.69	9.78	9.31	7.29	7	79.2	78.74	127.94	127.38
NCRPIS	Ames27133	4.6	5.24	6.24	6.5	3.69	4.35	78.22	76.74	67.19	69.55
NCRPIS	Ames27134	7.09	6.08	7.95	7.88	6.63	6.24	85.42	86.33	71.52	70.83
NCRPIS	Ames27135	5.22	5.64	8.71	8.27	4.65	4.99	55.37	56.74	43.2	47.27
NCRPIS	Ames27136	5.31	6.01	7.25	7.18	4.73	5.15	73.85	74.24	112.56	112.55
NCRPIS	Ames27137	6.16	5.3	8.3	8.29	5.66	5.53	67.82	67.99	64.65	62.11
NCRPIS	Ames27138	6.42	6.29	7.99	8.5	5.56	5.66	70.7	69.99	70.76	73.77
NCRPIS	Ames27139	8.27	8.33	6.81	7.02	8.42	7.85	85.39	82.99	109.07	105.44
NCRPIS	Ames27140	7.56	5.87	9.32	9.06	7.13	6.53	66	66.49	61.12	60.66
NCRPIS	Ames27141	11.01	7.58	12.37	10.92	10.23	8.69	70.13	69.99	51.62	56.11
NCRPIS	Ames27142	6.63	5.83	8.86	8.39	6.24	5.95	66.3	66.49	73.62	72.77
NCRPIS	Ames27143	4.49	5.82	6.75	6.81	3.93	4.64	69.76	70.66	72.58	68.77
NCRPIS	Ames27144	4.58	4.71	6.53	7.1	4.38	4.64	73.66	73.49	69.54	70.83
NCRPIS	Ames27145	6.88	7.6	7.26	7.39	6.6	6.51	82.88	82.24	52.42	54.22
NCRPIS	Ames27146	7.76	8.55	8.48	8.25	7.11	7.03	79.72	80.99	70.75	72
NCRPIS	Ames27147	8.2	6.61	10.31	9.09	7.46	6.9	72.59	71.66	67.59	64.66
NCRPIS	Ames27149	8.18	8.31	6.27	6.51	8.67	7.9	73.3	72.99	65.82	69.22
NCRPIS	Ames27150	7.16	7.53	4.37	5.38	7.67	7.17	70.81	69.24	65.82	65.22
NCRPIS	Ames27151	7.08	7.15	5.89	6.76	7.31	6.84	67.1	67.74	71.5	72.55
NCRPIS	Ames27152	7.14	7.83	4.57	5.48	7.59	7.15	69.4	69.99	70.22	72.33
NCRPIS	Ames27153	4.34	3.41	6.93	7.59	3.05	3.6	69.24	68.33	54.06	53.08
NCRPIS	Ames27154	5.62	6.56	5.78	6.15	5.63	5.74	71.8	72.49	80.65	77.11
NCRPIS	Ames27155	3.84	5.59	3.81	4.86	4.07	4.69	80.72	79.24	87.93	89.66
NCRPIS	Ames27156	4.88	5.12	7.75	7.95	4.43	4.75	79.22	77.24	81.26	82
NCRPIS	Ames27157	6.44	6.19	6.93	7.31	6.31	6.08	79.77	79.49	87.48	90.88
NCRPIS	Ames27158	4.39	5.61	5.93	6.73	3.61	4.45	69.46	68.66	56.89	54.55
NCRPIS	Ames27159	6.19	6.8	10.06	9.33	5.31	5.58	71.35	71.49	74.3	72.44
NCRPIS	Ames27160	7.57	7.45	6.56	6.73	7.62	7.19	71.45	70.24	75.33	77.44
NCRPIS	Ames27161	5.62	6.55	9.18	8.58	4.59	5.2	68.26	68.74	92.28	90.88
NCRPIS	Ames27162	3.6	3.27	7.31	7.39	2.9	3.58	76	75.33	70.06	72.33
NCRPIS	Ames27163	4.94	5.69	7.02	7.47	4.51	4.91	80.15	78.99	92.91	89.5
NCRPIS	Ames27164	10.44	8.7	9.52	8.77	10.27	8.85	85.51	84.74	70.63	66
NCRPIS	Ames27165	5.95	5.91	6.02	6.31	6.04	5.89	82.31	80.33	93.01	88.66
NCRPIS	Ames27166	9.37	7.78	12.16	10.98	8.28	7.58	81.87	79.74	70.95	70.5
NCRPIS	Ames27167	10.35	9.42	11.57	10.41	9.26	8.42	70.98	69.99	80.83	82.77
NCRPIS	Ames27168	8.05	8.27	6.7	6.99	8.5	7.84	76.2	75.33	69.07	66
NCRPIS	Ames27169	8.31	8.1	9.09	8.97	7.66	7.27	80.41	79.74	81.28	83.22
NCRPIS	Ames27170	6.58	4.07	11.99	10.18	4.89	4.83	79.48	78.66	73.32	70.5
NCRPIS	Ames27171	5	5.97	7.31	7.7	4.46	4.99	78.4	77.99	59.42	63.44
NCRPIS	Ames27172	9.77	9.98	11.62	10.47	8.67	8.28	79.48	79.99	80.52	82.66
NCRPIS	Ames27173	6.32	6.86	8.4	8.53	5.48	5.78	81.51	82.24	71.32	70.55
NCRPIS	Ames27174	4.45	4.81	8.87	8.58	3.73	4.29	71.72	72.99	93.65	89.22
NCRPIS	Ames27175	3.95	5.97	5.84	6.27	3.55	4.47	71.52	70.66	73.61	70.77
NCRPIS	Ames27176	7.84	7.05	10.32	10.15	6.95	6.64	79.67	78.99	69.91	71.19
NCRPIS	Ames27177	7.87	6.68	8.49	8.43	7.61	6.92	71.95	71.24	64.27	66
NCRPIS	Ames27178	5.65	6.72	6.02	6.64	5.25	5.58	66.3	66.49	55.17	55.88
NCRPIS	Ames27179	7.52	7.01	7.87	7.91	7.28	6.82	83.73	83.49	86.51	89.27
NCRPIS	Ames27180	8.37	7.43	8.72	8.9	8.11	7.32	73.44	74.24	56.05	60.66
NCRPIS	Ames27181	5.95	5.8	10.06	9.18	5.04	5.28	75.33	75.33	80.94	81.88
NCRPIS	Ames27182	7.58	6.71	7.76	7.77	7.48	6.87	68.48	68.24	98.01	95.44
NCRPIS	Ames27183	4.22	5.4	6.7	7.46	3.75	4.44	66.87	65.24	48.66	45.44
NCRPIS	Ames27184	6.42	6.11	6.63	6.57	6.5	6.11	70.39	68.99	69.49	65.77
NCRPIS	Ames27185	5.87	5.78	8.53	8.54	5.22	5.37	69.26	69.99	79.67	82.22
NCRPIS	Ames27187	2.61	2.98	3.97	5.08	2.05	2.91	70.95	69.99	73.27	70.44
NCRPIS	Ames27188	7.27	7.56	8.13	7.8	6.78	6.64	71.62	72.49	85.36	83.66
NCRPIS	Ames27189	9.36	9.12	9.74	9.31	8.76	8.04	84.72	83.99	113.36	108.33
NCRPIS	Ames27190	6.29	6.71	9.69	9.02	5.42	5.68	76.56	76.24	68.72	68.11
NCRPIS	Ames27191	9.35	7.81	9.62	8.91	8.9	7.93	71.47	70.49	54.77	59.5
NCRPIS	Ames27192	7.71	7.25	8.18	8.14	7.25	6.89	72.73	72.33	46.94	49.11
NCRPIS	Ames27193	4.06	3.72	6.31	7.14	3.45	3.91	68.03	66.99	77.71	78.66
NCRPIS	Ames27194	7.48	6.56	8.6	8.19	7.11	6.6	58.87	57.49	44.74	45.22
NCRPIS	Ames27196	6.1	6.1	6.28	7.06	5.86	5.78	64.24	64.99	46	50
NCRPIS	Ames27258	10.21	9.02	5.86	6.4	10.5	9.02	83.31	82.66	103.28	105.55
NCRPIS	Ames27259	10.7	8.5	10.24	9.69	10.48	8.9	90.68	89.66	132.64	127.77
NCRPIS	Ames27260	5.54	5.53	5.91	6.62	5.54	5.49	83.28	81.99	78.28	77.66
NCRPIS	Ames27261	9.42	7.86	9.79	9.14	8.88	8	74.79	73.99	90.16	87.83
NCRPIS	Ames27444	3.42	4.12	5.29	5.57	3.24	3.91	63.91	64.74	54.14	53.88
NCRPIS	Ames27445	4.51	5.72	4.65	6.19	4.61	5.01	64.71	65.74	43.53	46.88
NCRPIS	Ames27446	3.11	3.66	4.08	5.33	2.32	3.24	62.88	63.99	52.07	48.88
NCRPIS	Ames27447	4.29	4.3	6.14	6.63	3.75	4.26	62.88	62.99	52.14	52.16
NCRPIS	Ames27450	3.94	4.47	6.97	7.23	3.69	4.21	63.14	63.49	70.29	71.55
NCRPIS	Ames27451	5.69	5.02	9.98	9.41	4.19	4.58	68.18	67.74	80.34	80.33
NCRPIS	Ames28170	5.58	5.51	6.57	6.92	5.34	5.41	63.14	63.49	28.61	27.66
NCRPIS	Ames28184	6.83	6.69	10.89	10.34	5.87	5.95	83.97	83.99	80.02	80
NCRPIS	Ames28185	7.04	5.11	9.03	8.51	6.42	5.94	78.36	76.99	69.54	73.83
NCRPIS	Ames28186	2.65	2.64	3.85	4.82	2.25	2.94	59.07	58.99	34.66	37
NCRPIS	Ames28290	2.86	2.27	5.91	6.52	2.09	2.75	54.12	54.74	42.14	43.77
NCRPIS	Ames28291	6.64	5.82	7.97	8.22	6.31	6.03	84.46	84.49	102.12	99.88
NCRPIS	Ames28360	7.75	7.08	10.18	9.98	6.84	6.6	69.45	69.49	54.95	59.11
NCRPIS	Ames28361	5.79	6.88	7.1	7.13	5.18	5.56	66.59	65.74	76.13	79.11
NCRPIS	Ames28362	3.55	4.22	5.97	6.41	3.01	3.81	76.38	76.49	97.43	97.11
NCRPIS	Ames28364	2.47	3.99	2.83	4	2.18	3.19	61.77	61.74	40.53	40.66
NCRPIS	Ames28366	7.2	5.52	8.96	8.67	6.73	6.22	68.07	67.99	71.66	67.88
NCRPIS	Ames28367	6.08	6.54	8.64	8.22	5.09	5.47	74.19	73.99	106.2	109.38
NCRPIS	Ames28411	11.04	8.97	12.23	10.83	9.7	8.6	75.24	75.49	68.99	64.55
NCRPIS	Ames28412	8.18	7.74	6.69	7.09	8.44	7.59	67.52	67.66	46.38	46.33
NCRPIS	Ames28413	4.98	3.79	9.62	8.94	3.65	4.05	67.03	65.99	49.53	53.88
NCRPIS	Ames28414	9.1	11.55	11.42	10.83	8.3	8.28	72.15	73.99	57.93	58.33
NCRPIS	Ames28415	8.25	8.33	9.12	8.65	7.59	7.32	73.22	72.99	55.95	58.94
NCRPIS	Ames28416	5.88	6.28	7.46	7.49	5.4	5.57	74.45	74.24	68.23	65.58
NCRPIS	Ames28417	7.42	5.36	9.42	9.36	5.4	5.4	69.79	67.99	58.88	58.66
NCRPIS	Ames28418	7.76	7.04	9.49	9.32	6.95	6.61	71.42	71.74	97.66	93.11
NCRPIS	Ames28419	6.58	6.78	7.91	8.08	5.98	6.03	69.4	69.49	62.5	67
NCRPIS	Ames28420	5.13	5.32	7.26	7.61	4.81	5.06	67.21	67.33	72.17	73.66
NCRPIS	Ames28421	4.82	6.89	5.13	5.99	4.56	5.17	68.98	69.66	72.32	71.77
NCRPIS	Ames28422	4.07	5.19	8.75	8.22	3.21	4.07	68.8	67.24	88.04	87.77
NCRPIS	Ames28423	11.96	10	9.89	8.99	11.72	9.87	69.46	70.24	73.69	69
NCRPIS	Ames28424	6.19	4.43	12.3	10.63	4.55	4.7	69.59	67.99	25.09	27.33
NCRPIS	Ames28425	3.87	4.34	9.12	8.63	2.85	3.76	69.37	68.66	57.71	57.66
NCRPIS	Ames28426	5.71	6.71	7.09	7.55	5.24	5.54	68.1	68.24	33.63	36
NCRPIS	Ames28927	4.6	4.1	9.78	9.52	3.6	4.12	71.62	72.49	80.48	78.44
NCRPIS	Ames28928	4.28	5.52	10.65	10.06	3.37	4.23	73.14	72.99	90.91	91.55
NCRPIS	Ames28929	6.67	7.32	9.15	8.73	5.44	5.85	76.56	76.24	108.71	107.22
NCRPIS	Ames28930	9.7	8.85	7.55	7.63	9.86	8.77	71.21	70.66	69.2	68.5
NCRPIS	Ames28931	6.41	6.67	6.19	6.56	6.4	6.27	78.4	77.99	109.06	111.16
NCRPIS	Ames28932	4.36	5.15	7.68	7.75	3.61	4.32	72.04	72.49	76.64	76.33
NCRPIS	Ames28933	9.57	9.19	10.73	10.11	8.56	7.97	81.92	80.74	94.34	91.88
NCRPIS	Ames28934	9.07	8.78	11.25	10.18	7.79	7.52	72.79	73.24	72.72	71.22
NCRPIS	Ames28936	8.98	8.6	8.86	8.69	8.52	7.81	78.35	76.49	88.35	89.11
NCRPIS	Ames28937	6.31	6.24	8.35	8.28	5.65	5.75	72.38	72.24	82.59	79
NCRPIS	Ames28938	6.64	6.45	12.1	11.45	5.32	5.58	66.82	66.99	85.23	85
NCRPIS	Ames28939	6.34	7.2	8.73	8.48	5.41	5.75	69.95	70.49	78.19	76.22
NCRPIS	Ames28940	6.45	6.21	6.27	6.57	6.48	6.23	72.92	71.99	57.97	57.77
NCRPIS	Ames28941	5.11	5.3	7.55	7.7	4.3	4.79	71.54	72.24	80.85	81.66
NCRPIS	Ames28942	4.83	5.16	5.67	6.16	4.73	4.96	74.85	72.74	68.45	72.77
NCRPIS	Ames28943	5.94	5.66	7.71	7.58	5.53	5.56	76.3	75.99	104.19	106.44
NCRPIS	Ames28944	6.36	6.9	9.63	9.01	5.17	5.57	70.02	70.66	56.88	55.33
NCRPIS	Ames28945	9.2	8.07	11.77	10.37	7.53	7.19	66.03	66.24	69.29	64.88
NCRPIS	Ames28946	5.55	5.99	8.11	7.82	4.78	5.17	69.98	69.99	79.34	83.33
NCRPIS	Ames28947	3.79	5.19	4.34	5.64	3.77	4.41	69.72	68.49	80.21	80.49
NCRPIS	Ames28948	3.21	5.64	3.54	4.63	3.24	4.24	68.67	70.49	69.8	67.33
NCRPIS	Ames28949	2.39	3.34	4.29	5.26	2.12	3.14	68.58	68.66	41.88	45
NCRPIS	Ames28950	3.45	5.92	3.33	4.61	3.68	4.52	69.78	69.99	59.75	57.33
NCRPIS	Ames28951	4.25	6.67	2.15	4.17	4.77	5.3	73.4	73.24	66.62	70
NCRPIS	Ames28952	10.52	6.31	11.31	10.57	7.53	6.83	73.28	73.99	97.06	93.52
NCRPIS	Ames28953	7.3	6.72	7.98	7.91	6.97	6.59	61.58	61.49	72.46	76.66
NCRPIS	Ames28954	6.96	6.32	12.48	10.98	5.64	5.72	89.3	87.99	66.98	67.5
NCRPIS	Ames28970	2.28	4	4.8	5.34	2.17	3.35	61.56	61.99	78.48	75.66
NCRPIS	Ames28971	5.29	4.65	10.46	9.47	4.2	4.58	63.56	62.74	44.74	47.77
NCRPIS	Ames28972	3.77	4.59	5.17	6.5	3.16	3.99	61.18	61.99	65.53	69
NCRPIS	Ames28974	10.02	6.72	11.6	10.62	7.76	6.98	62.33	62.99	50.8	53.22
NCRPIS	Ames28975	3.35	5.18	4.53	5.52	3.24	4.14	64.46	63.74	82.66	81.66
NCRPIS	Ames28976	4.6	3.85	9.98	9	3.58	4.09	62.81	63.99	47.96	48.16
NCRPIS	Ames28977	7.11	6.13	12.27	10.89	5.81	5.79	66.19	66.99	61.58	66.11
NCRPIS	Ames28978	2.78	4.35	2	3.34	3.02	3.72	61.65	62.99	51.76	54.58
NCRPIS	Ames28979	6.54	5.32	11.24	10.12	4.93	5.11	62.79	62.99	67.99	67.44
NCRPIS	Ames28980	5.13	5.44	9.96	9.43	4	4.63	62.66	63.49	76.36	73.44
NCRPIS	Ames28981	3.25	4.19	6.87	6.98	2.32	3.41	63.14	63.49	71.42	71.11
NCRPIS	Ames28982	10.5	6.21	11.24	10.58	8.25	7.21	61.78	62.49	57.46	62.11
NCRPIS	Ames28983	4.82	5.2	5.82	6.09	4.82	5	65.15	64.74	76.7	76.77
NCRPIS	Ames28984	7	5.72	8.86	8.56	6.13	5.9	65.46	64.74	32.94	37.33
NCRPIS	Ames28985	5.15	6.15	7.59	7.42	4.22	4.9	62.26	63.49	65.48	61.88
NCRPIS	Ames28986	8.86	7.97	9.55	8.93	8.44	7.71	64.85	63.74	63.99	65.44
NCRPIS	Ames28987	4.38	5.71	5.79	5.98	4.08	4.71	66.01	65.74	77.05	80.11
NCRPIS	Ames28988	2.38	4.32	3.37	4.89	2.32	3.35	63.99	63.99	76.32	74.55
NCRPIS	Ames28989	4.52	5.39	7.09	6.97	3.6	4.34	67.33	65.99	76.36	76.44
NCRPIS	Ames28990	2.38	4.64	4.82	5.74	2.02	3.32	61.3	61.74	60.28	62.44
NCRPIS	Ames28991	7.21	6.26	7.84	7.85	6.85	6.41	66.24	65.74	46.86	46.44
NCRPIS	Ames28992	5.24	5.28	8.68	8.11	4.48	4.85	66.01	65.49	80.14	80.11
NCRPIS	Ames28993	9.53	7.5	9.94	9.48	9.18	8.02	68.74	68.74	56.52	56.05
NCRPIS	Ames28994	8.36	6.64	10.32	9.36	7.32	6.76	64.78	63.99	60.99	63.63
NCRPIS	Ames28995	9.01	6.37	10.82	9.64	8.21	7.26	63.4	63.74	66.2	70.59
NCRPIS	Ames28996	7.54	7.46	9.42	9.05	6.78	6.59	66.3	66.49	89.9	91.58
NCRPIS	Ames28997	8.4	7.79	11.81	10.55	7.28	6.93	67.2	67.74	87.67	89.88
NCRPIS	Ames28998	6.5	5.94	7.25	7.28	6.3	6.06	67.59	67.24	97.21	94.66
NCRPIS	Ames28999	4.73	5.23	5.68	5.87	4.3	4.73	69.36	69.49	100.41	101.77
NCRPIS	Ames29000	4.1	4.35	6.47	6.81	3.7	4.25	67.96	68.99	96.24	96.77
NCRPIS	Ames29001	5.87	5.02	6.9	7.61	5.48	5.37	69.08	70.99	54.1	56.11
NCRPIS	Ames29002	3.34	6.1	2.37	4.1	4.02	4.73	64.98	65.24	44.15	47.55
NCRPIS	Ames29003	6.46	6.18	6.39	7.04	6.55	6.21	64.35	64.99	48.64	49.55
NCRPIS	Ames29004	7.03	7.12	10.47	9.72	5.92	6.05	66.6	64.99	51.45	49.11
NCRPIS	Ames29005	9.26	7.73	11.73	10.68	8.33	7.52	68.2	68.24	58.75	62.44
NCRPIS	Ames29006	6.63	6.03	8.64	8.51	5.59	5.64	60.18	61.66	54.76	52.16
NCRPIS	Ames29007	8.21	7.64	7.89	8.04	8.08	7.39	67.08	67.24	60.78	65.33
NCRPIS	Ames29008	8.2	6.83	10.74	9.91	7.43	6.91	59.24	60.99	55.33	57.66
NCRPIS	Ames29009	8.94	7.77	8.96	8.64	8.53	7.7	71.99	70.74	74.93	75.66
NCRPIS	Ames29010	7.19	8.2	6.97	6.96	6.97	6.86	64.5	65.24	63.77	60.94
NCRPIS	Ames29011	7.21	7.27	6.4	7.06	7.32	6.92	63.66	63.99	58.45	57.88
NCRPIS	Ames29012	2.79	3.25	7.25	7.55	2.21	3.07	65.91	66.33	67.48	64.83
NCRPIS	Ames29013	7.94	8.42	7.66	7.33	7.62	7.29	62.96	63.33	51.33	56.16
NCRPIS	Ames29014	9.4	7.8	10.57	9.7	8.78	7.88	68.66	68.74	65.76	65.33
NCRPIS	Ames29015	2.49	3.7	3.75	4.81	2.25	3.24	59.78	61.99	59.23	55.83
NCRPIS	Ames29016	7.02	6.71	7.39	7.8	6.46	6.28	68.29	69.74	64.67	62.11
NCRPIS	Ames29017	6.99	7.06	9.51	8.98	5.87	6.02	62.87	62.74	67.27	63.55
NCRPIS	Ames29018	7.32	8.07	7.02	6.94	7.07	6.9	63.83	63.49	71.2	67.44
NCRPIS	Ames29019	8.63	6.91	8.68	8.35	8.45	7.44	63.6	63.74	73.06	70.33
NCRPIS	Ames29020	9.76	7.02	10.92	10.11	9.26	8.1	64.58	63.74	67.92	70.88
NCRPIS	Ames29021	5.56	6	6.05	6.71	5.39	5.52	62.32	64.49	65.71	65.11
NCRPIS	Ames29022	8.31	7.06	11.94	9.8	7.12	6.74	71.3	71.24	91.48	93.11
NCRPIS	Ames29023	7.22	6.51	7.06	7.16	7.23	6.68	70.07	69.74	86.86	87.25
NCRPIS	Ames29024	6.26	5.69	8.69	8.74	5.83	5.71	70.68	70.66	87.07	88.83
NCRPIS	Ames29025	5.87	6.05	9.91	9.09	4.88	5.23	71.04	70.24	86.43	87.99
NCRPIS	Ames29026	7.91	7.01	12.2	10.78	6.43	6.3	68.64	70.33	76.1	79.37
NCRPIS	Ames29027	5.6	5.08	8.14	8.21	5.28	5.26	72.63	72.99	85.35	89.16
NCRPIS	Ames29028	6.92	6.27	9.53	9.24	6.3	6.12	71.25	71.24	90.33	94
NCRPIS	Ames29030	8.82	7.01	10.27	9.6	8.19	7.39	62.67	63.99	72.69	68.88
NCRPIS	Ames29045	3.6	5.72	4.88	5.87	3.39	4.23	89.67	89.24	87.07	87.83
NCRPIS	Ames29394	5.48	6.08	6.05	6.55	5.39	5.53	75.77	75.49	99.44	98.83
NCRPIS	Ames29451	7.6	2.89	11.42	9.77	5.88	5.2	79.17	79.49	115.77	117.33
NCRPIS	Ames7870	6.27	7.11	9.09	8.56	5.36	5.71	80.41	80.33	97.21	96.66
NCRPIS	Ames7871	5.88	6.39	9.45	8.6	4.98	5.35	84.02	83.33	75.11	77.66
NCRPIS	Ames8396	5.11	5.87	4.92	5.77	5.35	5.46	59.49	59.49	67.14	68.5
NCRPIS	Ames8397	7.27	6.64	7.76	7.47	7	6.58	68.48	68.49	82.54	80.44
NCRPIS	Ames8399	5.94	5.65	8.1	7.69	5.54	5.53	57.35	57.99	31.8	34.22
NCRPIS	CIze127	6.29	6.08	7.09	7.34	6.26	6.01	75.58	76.24	99.45	96.44
NCRPIS	CIze21	4.43	7.04	2	3.93	5.38	5.71	70.87	72.74	81.86	80.77
NCRPIS	CIze23	5.06	5.95	6.79	7.12	4.3	4.89	77.23	75.33	97.78	100.22
NCRPIS	CIze27	4.76	5.5	8.93	8.47	4.06	4.65	73.4	73.24	87.35	82.44
NCRPIS	CIze28	6.27	6.71	8.16	8.11	5.3	5.59	72.09	71.74	66.39	68.77
NCRPIS	CIze29	4.9	6.51	4.78	5.77	4.96	5.38	71.19	70.99	67.82	67.16
NCRPIS	CIze3	6.12	6.3	6.81	7.01	5.8	5.81	73.58	73.49	102.02	103.33
NCRPIS	CIze317	5.1	5.31	6.75	7.07	3.81	4.49	73.57	74.49	104.73	106.27
NCRPIS	CIze38	4.87	5.53	9.5	9.14	3.99	4.6	77.35	75.24	75.38	75.5
NCRPIS	CIze40	5.9	4.97	7.49	7.95	5.49	5.38	65.58	64.74	67.88	64.22
NCRPIS	CIze42	3.9	4.76	7.69	8.2	3.35	4.11	71.4	71.49	89.3	85.99
NCRPIS	CIze44	6.21	6.72	6.21	6.94	6.13	6.1	79.03	79.33	84.64	81.66
NCRPIS	CIze45	2.63	3.14	4.16	5.31	2.39	3.26	66.29	68.33	61.69	65.16
NCRPIS	CIze49	2.45	5.16	3.28	4.7	2.47	3.69	75.74	73.99	89.93	89.33
NCRPIS	CIze64	6.13	6.34	6.79	6.94	6.01	5.97	79.16	80.49	69.03	71.33
NCRPIS	CIze7	7.18	7.26	10.4	9.69	6.05	6.18	76.08	77.33	98.58	97
NCRPIS	CIze81	5.26	4.84	7.31	7.1	4.81	4.95	74.23	74.24	83.59	84
NCRPIS	CIze82	2.97	5.03	2.13	3.8	2.98	3.85	69.63	70.49	73.38	70.55
NCRPIS	CIze83	9.76	8.67	12.2	11.02	8.8	8.03	74.62	74.99	69.37	68.66
NCRPIS	CIze85	4.94	4.87	7.96	7.34	4.45	4.77	72.95	73.24	100.38	97.44
NCRPIS	CIze86	5.97	5.97	6.24	6.62	5.94	5.83	77.14	75.99	50.87	55.66
NCRPIS	CIze88	6.71	8.03	7.12	7.62	6.06	6.33	80.51	79.99	67.07	69
NCRPIS	CIze89	6.22	6.08	6.46	6.62	6.1	5.96	85.13	83.49	68.11	72.44
NCRPIS	CIze90	5.19	4.02	8.96	8.56	4.29	4.46	74.85	75.99	64.13	65.83
NCRPIS	CIze91	6.1	6.29	7.07	7.13	5.01	5.35	76.65	75.99	66.97	68.33
NCRPIS	CML101	10.39	8.27	9.51	8.68	10.33	8.75	79.18	78.49	95.02	96.66
NCRPIS	CML107	9.35	7.94	11.29	10.24	7.53	7.06	81.64	81.49	102.96	103.26
NCRPIS	CML115	6.37	5.88	7.05	7.14	6.3	6	73.49	73.33	84.83	86.16
NCRPIS	CML116	2.41	2.45	6.11	7.11	2.37	3.1	67.78	67.49	86.72	82.66
NCRPIS	CML118	4.75	5.55	6.22	6.68	4.38	4.85	83.84	83.74	73.08	75.88
NCRPIS	CML121	5.26	7.21	7.35	7.65	4.68	5.36	82.25	82.24	115.64	117.55
NCRPIS	CML139	5.02	5.86	9.17	9.16	4.24	4.82	75.77	75.49	94	91.55
NCRPIS	CML142	10.65	8.74	9.72	9.13	10.5	9.16	92.63	91.24	130.39	131.16
NCRPIS	CML144	8.91	7.69	10.07	9.17	8.11	7.44	85.52	85.66	94.6	94.5
NCRPIS	CML172	7.8	8.65	8.02	7.92	7.33	7.16	83.27	83.24	105.77	100.22
NCRPIS	CML176	6.14	6.08	6.47	6.96	5.79	5.77	80.69	80.24	93.94	96.5
NCRPIS	CML184	6.32	6.29	7.62	7.51	6.02	5.94	81.34	81.99	76.17	75.77
NCRPIS	CML195	9.25	8.33	11.39	10.42	8.38	7.71	92.84	93.24	135.35	133.66
NCRPIS	CML196	8.7	8.02	11.06	10.22	7.53	7.15	90.21	88.99	115.84	118.66
NCRPIS	CML197	6.69	6.26	7.94	7.89	6.41	6.16	71.56	71.49	80.25	84.22
NCRPIS	CML198	7.36	7.78	10.59	9.79	6.11	6.3	90.92	89.24	125.54	123.88
NCRPIS	CML199	7.75	7.73	7.23	7.11	7.64	7.24	85.53	84.49	97.8	98.33
NCRPIS	CML200	8.81	8.22	7.05	7.15	8.89	8.04	96.48	93.74	123.67	123.33
NCRPIS	CML201	9.82	9.32	7.36	7.6	10.12	8.95	89.45	88.49	72.64	73.83
NCRPIS	CML204	5.59	5.1	6.87	6.9	5.23	5.25	80.1	79.99	125.17	122.83
NCRPIS	CML206	6.27	6.79	9.37	8.5	5.22	5.58	83.51	83.74	104.2	106.55
NCRPIS	CML211	4.18	4.28	5.81	6.02	3.25	3.91	69.89	70.99	84.2	85.83
NCRPIS	CML212	8.45	7.58	9.76	9.34	7.7	7.21	78.39	77.99	99.38	99.77
NCRPIS	CML213	9.06	7.6	9.36	9.38	8.7	7.82	73.49	73.33	67.14	66.5
NCRPIS	CML214	7.58	7.15	8.84	8.22	6.94	6.68	92.59	89.49	126.28	125.13
NCRPIS	CML215	11.15	9.14	9.61	8.95	11.06	9.31	89.47	89.24	158.95	155.55
NCRPIS	CML217	9.18	8.12	12.26	11	8.27	7.55	78.1	76.99	118.7	117.83
NCRPIS	CML219	7.21	7.08	8.33	8.64	6.88	6.64	74.58	75.33	75.9	77
NCRPIS	CML223	10.34	10.22	11.59	10.6	10.35	9.29	93.18	91.33	108.29	106.87
NCRPIS	CML224	3.34	4.51	6.8	7.26	2.86	3.81	97.76	95.99	127.45	130
NCRPIS	CML225	5.56	6.52	7.37	7.95	5.07	5.43	87.83	86.33	65.2	67.66
NCRPIS	CML226	8.12	8.12	6.59	6.65	8.46	7.67	93.22	91.24	112.15	114.16
NCRPIS	CML227	5.8	5.46	9.03	8.46	5.08	5.22	89.14	87.33	102.2	102
NCRPIS	CML229	10.71	12.01	11.9	9.88	9.92	9.42	95.36	94.66	157.17	150.83
NCRPIS	CML230	11.24	11.6	12.83	11.49	11.45	10.22	83.31	82.66	72.67	74.33
NCRPIS	CML231	11.78	9.37	11.38	10.44	11.23	9.64	80.51	79.99	84.32	84.16
NCRPIS	CML233	4.96	3.83	7.64	7.71	4.33	4.42	82.61	81.99	97.89	100
NCRPIS	CML234	4.44	4.09	9.51	9.09	3.17	3.82	87.42	87.33	64.39	64.5
NCRPIS	CML235	5.89	5.98	10.29	9.92	4.58	5.06	84.25	82.99	82.58	85.61
NCRPIS	CML236	6.83	7.28	6.25	6.86	6.83	6.61	88.88	88.49	79.38	74.66
NCRPIS	CML242	8.9	8.49	10.22	10.18	7.79	7.35	79.8	77.99	91.99	92.61
NCRPIS	CML246	9.65	7.03	10.27	10.03	9.17	7.85	69.98	69.99	81.68	79.61
NCRPIS	CML255	11.45	10.07	10.7	9.95	10.91	9.45	93.88	93.66	92.91	96.5
NCRPIS	CML269	11.23	10.2	11.74	10.19	9.8	8.99	85.42	84.66	100.64	101
NCRPIS	CML270	7.99	8.33	7.53	7.28	7.76	7.32	85.9	84.33	95.03	97.55
NCRPIS	CML288	9.53	9.99	11.02	10.73	9.47	8.62	84.76	84.66	84.36	84
NCRPIS	CML295	8.78	7.84	8.44	7.81	8.56	7.73	82.14	81.49	121.38	124.11
NCRPIS	CML304	9.51	8.64	8.61	8.56	9.48	8.44	82.27	79.74	120.39	117.03
NCRPIS	CML308	4.14	4.68	7.88	7.92	3.46	4.16	86.31	85.66	110.39	111.16
NCRPIS	CML309	9.82	9.98	9.96	9.24	9.12	8.47	90.77	89.74	133.47	132.11
NCRPIS	CML310	11.64	11.45	6.36	6.5	12.12	10.37	90.21	90.24	83.76	85.62
NCRPIS	CML312	11.97	10.51	11.52	10.38	11.32	9.73	85.77	84.99	97.72	95.16
NCRPIS	CML313	4.87	6.23	7.19	7.37	4.17	4.88	99.11	97.33	128.69	123.16
NCRPIS	CML315	5.28	6.32	7.44	7.96	4.66	5.15	82.04	81.33	87.79	82.94
NCRPIS	CML316	5.34	5.81	6.01	6.68	5.28	5.4	77.84	78.33	106.79	108.11
NCRPIS	CML317	7.38	6.75	9.08	8.85	6.93	6.55	74.54	74.99	87.51	89.33
NCRPIS	CML318	6.17	6.34	6.22	6.63	6.18	6.05	78.17	76.24	92.39	91
NCRPIS	CML319	9.74	7.97	11.24	10.29	9.12	8.08	106.82	104.99	120.09	120
NCRPIS	CML320	6.64	6.17	8.47	8.19	6.05	5.94	98.28	96.99	85.35	85.5
NCRPIS	CML324	6.42	5.87	7.08	7.34	6.34	6.03	84.82	82.99	66.12	68
NCRPIS	CML325	4.48	4.69	9.56	9.09	3.24	3.97	71.38	71.33	101.9	102.22
NCRPIS	CML326	7.11	7.21	10.73	10.4	5.98	6.11	73.14	72.99	63.86	62
NCRPIS	CML327	5.23	5.36	6.82	6.77	5.01	5.17	92.65	93.33	122.41	120.5
NCRPIS	CML329	8.2	7.39	9.82	9.33	7.24	6.89	82.96	81.99	65.91	68.55
NCRPIS	CML330	7.83	8.05	8.31	8.1	7.36	7.07	85.24	84.49	106.99	108.27
NCRPIS	CML334	9.3	9.79	11.25	10.45	9	8.37	81.31	81.33	110.8	113.77
NCRPIS	CML335	6.61	6.41	6.37	6.51	6.73	6.38	82.9	81.99	105.34	103.55
NCRPIS	CML336	6.54	7	8.35	8.25	5.54	5.81	82.26	81.49	76.84	79.75
NCRPIS	CML337	8.13	7.44	7.64	7.88	8.09	7.43	86.23	84.49	90.54	92.33
NCRPIS	CML338	9.82	7.98	9.23	8.57	9.65	8.35	86.04	85.24	122.64	123.33
NCRPIS	CML339	6.22	6.56	6.36	6.64	6.16	6.07	94.26	92.66	104.24	101.16
NCRPIS	CML340	10.34	9.54	11.32	10.64	8.65	8.22	80.73	81.66	113.73	108.69
NCRPIS	CML342	10.93	9.51	8.83	8.34	11.29	9.69	90.47	89.33	106.39	108.75
NCRPIS	CML343	10.4	8.96	8.77	8.4	10.48	9.14	85.55	86.66	82.09	83
NCRPIS	CML345	7.33	7.53	9.92	9.25	6.2	6.3	89.74	88.99	84.6	79.99
NCRPIS	CML346	8.79	8.86	9.67	9.33	8.08	7.59	81.79	80.33	103.16	104.44
NCRPIS	CML347	9.36	7.54	9.51	8.54	8.74	7.86	109.32	105.99	106.6	102
NCRPIS	CML348	10.19	10.5	12.89	11.34	9.65	8.92	93.85	94.66	120.82	116.66
NCRPIS	CML357	7.71	6.98	7.91	7.53	7.48	6.92	94.97	92.74	108.59	107.7
NCRPIS	CML358	9.38	10.36	11.93	10.66	7.41	7.53	89.86	87.99	105.02	100.25
NCRPIS	CML359	6.69	5.26	11.85	10.42	5.84	5.64	89.38	88.33	118.68	113.5
NCRPIS	CML360	5.32	5.8	8.5	8.31	4.5	4.93	79.37	79.66	101.39	98.72
NCRPIS	CML361	8.16	6.94	8.01	7.85	8.15	7.27	72.56	71.49	90.16	92.83
NCRPIS	CML362	6.2	7.95	5.21	6.35	6.42	6.54	77.3	75.99	99.76	100
NCRPIS	CML363	7.43	6.78	8.1	8.32	7.12	6.72	74.89	74.66	90.22	93.88
NCRPIS	CML365	6.65	6.75	7.74	7.78	6.13	6.1	68.77	69.33	61.98	60.5
NCRPIS	CML366	7.02	6.59	8.25	8.48	6.55	6.32	79.31	77.99	96.43	91.27
NCRPIS	CML367	9.25	8.31	11.19	10.96	7.49	7.26	75.51	75.24	91.21	87.44
NCRPIS	CML368	7.52	7.25	11.05	10.43	6.37	6.31	81.79	81.99	85.18	85
NCRPIS	CML370	11.3	9.68	11.1	9.99	10.76	9.23	90.03	89.99	87.28	87
NCRPIS	CML371	8.92	8.11	11.07	10.38	7.32	7.09	83.5	83.49	100.34	100.71
NCRPIS	CML372	6.2	6.8	9.97	9.47	5.23	5.57	82.47	82.74	110.84	112.88
NCRPIS	CML373	10.53	8.86	12.3	11.01	9.4	8.56	84.74	84.74	89.75	89.22
NCRPIS	CML374	8.34	7.23	8.79	8.49	7.96	7.19	90.1	88.99	89.61	86.83
NCRPIS	CML375	5.27	4.96	7.77	7.9	5.01	5.06	86.44	85.99	94	97.55
NCRPIS	CML376	3.98	4.08	8.57	8.35	3.11	3.79	83.67	82.33	80.31	83.27
NCRPIS	CML377	3.67	4.77	6.41	6.62	3.01	3.92	92.21	92.49	119.86	118.5
NCRPIS	CML378	8.35	7.4	8.51	8.09	8.12	7.42	108.58	106.66	107.17	101.66
NCRPIS	CML379	10.35	8.8	9.05	8.49	10.36	9.02	90.7	90.33	98.02	100.66
NCRPIS	CML380	5.9	5.2	7.34	8.02	5.58	5.48	78.31	78.99	96.41	94.83
NCRPIS	CML381	10.15	8.98	8.89	8.66	10.41	8.95	89.49	88.99	82.09	81.99
NCRPIS	CML383	10.1	9.95	12.62	11.17	8.74	8.26	103.31	101.66	145.2	145
NCRPIS	CML384	11.9	9.2	11.03	9.64	11.56	9.78	99.45	97.99	134.04	135
NCRPIS	CML386	8.45	7.27	8.42	8.38	8.15	7.41	87.99	86.99	141.54	136.66
NCRPIS	CML387	9.77	7.88	10.07	9.59	9.17	8.08	91.74	90.24	105.45	104.66
NCRPIS	CML388	5.31	8.21	2.59	3.82	5.88	6.25	91.8	91.24	107.46	109.5
NCRPIS	CML389	6.76	6.89	9.99	9.18	5.65	5.85	96.41	94.99	111.26	106.25
NCRPIS	CML392	4.73	5.8	7.31	7.29	3.84	4.56	85.14	84.49	115.39	112.33
NCRPIS	CML395	6.25	6.58	6.46	7.13	6.18	6.08	78.5	77.66	120.43	122.19
NCRPIS	CML416	4.54	5.28	8.53	8.02	3.97	4.5	91.56	90.49	120.23	120
NCRPIS	CML418	5.73	7.02	6.26	6.6	5.33	5.68	79.69	78.49	83.4	79.27
NCRPIS	CML419	5.33	6.79	8.05	7.89	4.69	5.28	75.49	74.49	90.5	92.16
NCRPIS	CML420	10.24	9.81	9.96	9.27	9.69	8.69	84.9	85.49	104.8	104.11
NCRPIS	CML421	9.86	9.04	9.86	9.28	9.38	8.55	77.98	77.99	106.6	102.77
NCRPIS	CML422	6.39	6.4	6.81	7.33	6.29	6.13	73.75	74.24	53.89	52.44
NCRPIS	CML423	4.17	4.87	7.9	8.01	3.39	4.19	73.79	73.99	102.65	98.94
NCRPIS	CML424	7.34	7.2	9.78	9.64	6.18	6.25	73.63	73.33	98.45	101.55
NCRPIS	CML425	9.64	11.21	11.24	10.29	9.52	8.99	81.28	79.99	122.94	125.62
NCRPIS	CML426	7.1	6.63	7.65	7.72	6.77	6.49	79.3	79.74	114.99	112.33
NCRPIS	CML427	10.09	10.66	11.21	10.01	8.34	8.18	92.52	90.66	83.36	81.25
NCRPIS	CML429	9.14	7.92	10.48	9.67	8.26	7.61	91.91	91.66	129.03	126.88
NCRPIS	CML430	5.96	7	6.44	7.1	5.75	5.94	91.56	90.49	119.08	120.88
NCRPIS	CML431	7.39	7.45	8.19	8.35	7	6.73	81.21	80.66	116.49	118.94
NCRPIS	CML433	8.66	7.19	9.49	9.69	8.16	7.34	88.83	86.49	93	94.58
NCRPIS	CML434	9.96	8.39	11.06	10.19	8.69	7.96	90.24	89.24	97.89	97.5
NCRPIS	CML436	7.57	7.13	8.96	8.65	6.84	6.65	91.21	90.99	107.52	110.66
NCRPIS	CML438	3.7	5.23	4.81	5.47	3.43	4.14	74.73	74.33	76.38	78.11
NCRPIS	CML440	7.02	7.47	6.92	6.91	6.86	6.69	78.6	77.66	70.76	72.58
NCRPIS	CML441	8.5	7.65	8.31	8.02	8.28	7.58	95.37	93.99	127.79	124.33
NCRPIS	CML448	11.5	9.1	10.77	9.97	11.21	9.42	92.02	92.33	87.11	90.83
NCRPIS	CML449	9.05	8.57	10.26	9.71	8.35	7.69	88.5	86.24	106.65	108.88
NCRPIS	CML450	9.31	10.58	11.18	10.6	8.17	7.99	87.92	88.33	85.74	82.66
NCRPIS	CML454	8.35	7.49	9.55	8.56	7.74	7.14	96.83	94.99	86.21	83
NCRPIS	CML456	5.95	6.45	7.16	7.36	5.31	5.57	64.89	66.33	81.12	78.77
NCRPIS	CML474	6.37	6.38	10.16	9.32	5.35	5.59	80.49	81.49	93.63	89.37
NCRPIS	CML476	6.75	7.01	7.72	8.1	6.34	6.31	84.7	82.99	103.28	106.55
NCRPIS	CML480	8.94	7.26	8.74	8.29	8.81	7.71	82.07	80.49	103.51	103.77
NCRPIS	CML481	5.23	8.19	4.68	5.6	5.22	5.87	92.18	90.99	100.26	97.62
NCRPIS	CML482	11.89	9.63	11.61	9.96	10.59	9.16	86.12	85.33	105.45	102.66
NCRPIS	CML483	8.25	7.72	9.9	9.07	7.3	6.93	80.04	79.66	86.21	89
NCRPIS	CML484	4.76	3.38	11	9.98	3.5	3.85	76.13	76.33	95.32	90.83
NCRPIS	CML485	5.33	5.83	7.35	7.2	4.38	4.87	77.69	76.74	69.67	65.33
NCRPIS	CML486	11.2	9.97	12.01	10.78	9.99	8.93	88.99	88.24	110.77	105.33
NCRPIS	CML487	5.89	5.85	7.32	7.62	4.9	5.2	79.78	79.99	102.25	98.55
NCRPIS	CML490	8.08	8.13	5.74	6.53	8.33	7.7	88.58	87.66	73.32	72.5
NCRPIS	CML491	8.57	7.96	12.76	11.02	7.24	7.03	91.19	91.74	112.93	107.5
NCRPIS	CML492	7.05	5.55	12.36	10.87	5.25	5.35	84.19	83.33	75.04	78.16
NCRPIS	CML493	5.91	6.97	7.75	7.37	5.18	5.58	80.7	80.49	92.97	94.55
NCRPIS	CML494	6.62	6.82	8.36	8.54	6.21	6.15	88	88.74	117.97	118.55
NCRPIS	CML496	4.97	6.41	5.75	5.9	4.34	5.04	81.54	81.33	85.18	88
NCRPIS	CML50	8.73	8.27	7.58	7.49	8.72	7.96	77.02	76.99	140.33	134.5
NCRPIS	CML500	7.23	6.52	9.26	8.62	6.53	6.29	88.76	89.66	103.81	105.77
NCRPIS	CML503	11.58	10.53	11.67	10.51	11.22	9.74	96.4	96.66	88.56	88.33
NCRPIS	CML78	5.5	7.12	6.85	7.02	5.06	5.53	79.15	78.33	80.17	75.77
NCRPIS	CML79	4	3.06	11.27	9.95	2.41	3.15	79.92	79.99	78.22	78.25
NCRPIS	CML98	11.02	9.15	11.27	10.58	9.25	8.48	81.51	81.49	110.95	106
NCRPIS	CUB57c-2	9.08	7.27	10.08	9.63	8.69	7.71	68.4	68.49	69.14	65.5
NCRPIS	Fe	5.45	5.57	9.24	8.81	4.54	4.94	70.77	70.74	46.58	44.55
NCRPIS	GA220	5.37	5.22	11.86	10.38	4.19	4.71	67.13	65.99	76.64	75.5
NCRPIS	GA224	7.38	7.43	8.65	8.21	6.25	6.29	72.34	71.49	80.81	76.66
NCRPIS	GE180	4.06	4.94	5.84	6.66	3.81	4.42	68.17	68.99	54.53	52.66
NCRPIS	GT154	5.58	5.78	6.73	7.07	4.5	4.95	77.7	77.33	100.39	98.83
NCRPIS	GT169A	5.93	7.07	6.92	7.13	5.49	5.79	80.42	80.33	94.4	95.94
NCRPIS	GT601	5.46	6.66	6.71	7.55	4.84	5.34	68.03	67.99	64.34	66.33
NCRPIS	GT602	6.08	5.73	7.84	7.55	5.6	5.58	72.18	72.66	64.91	61.33
NCRPIS	L690	4.06	4.46	11.47	10.43	2.91	3.78	84.98	84.24	95.37	93.88
NCRPIS	MP420	9.05	7.13	12.92	11.12	7.34	6.89	82.48	81.24	107.97	111.11
NCRPIS	MP462	5.6	7.03	4.95	5.5	5.75	5.94	80.24	79.74	102.28	97.66
NCRPIS	MP717	5.01	5.31	6.82	6.92	4.44	4.83	94.19	92.99	111.64	113.66
NCRPIS	NC44	5.37	5.43	5.78	6.27	5.31	5.37	71.73	72.33	95.6	91.11
NCRPIS	NC87	4.7	5.68	4.57	5.2	4.9	5.2	74.8	75.33	71.32	68.55
NCRPIS	NC89	4.76	4.12	8.55	8.12	4.21	4.48	64.33	64.99	73.88	76.04
NCRPIS	NSL117226	4.79	6.27	5.48	5.68	4.26	4.9	60.35	62.66	50.63	49.83
NCRPIS	NSL15405	4.72	4.49	7.07	7.45	4.32	4.61	58.1	58.24	43.83	43.88
NCRPIS	NSL174429	7.72	7.11	10.37	9.2	6.76	6.5	73.4	73.24	56.08	60.77
NCRPIS	NSL197104	2.65	4.46	6.6	7.14	2.01	3.29	62.88	63.24	48.29	49.22
NCRPIS	NSL197105	6.51	6.01	10.36	9.24	5.27	5.47	74.47	74.24	103.48	103.75
NCRPIS	NSL197106	6.35	6.19	7.85	7.97	5.76	5.77	77.42	77.24	108.33	109
NCRPIS	NSL22628	10.09	6.73	12.16	11.05	9.11	7.83	70.39	70.33	63.87	62.33
NCRPIS	NSL22629	6.16	6.44	8.73	8.4	5.25	5.52	73.44	73.74	91.6	94.77
NCRPIS	NSL22630	3.95	4.18	6.49	6.64	3.67	4.17	68.12	68.99	79.59	77.77
NCRPIS	NSL22632	7.06	6.88	10.43	9.6	5.83	5.94	74.89	74.66	80.77	75.83
NCRPIS	NSL22633	5.51	5.95	6.6	7.26	5.28	5.45	75.27	74.66	93.83	91.22
NCRPIS	NSL22634	8.2	7.1	8.64	8.29	7.8	7.11	73.18	72.49	98.94	101.33
NCRPIS	NSL22635	4.38	5.19	6.72	7.06	4.05	4.55	70.77	70.74	72.12	67.66
NCRPIS	NSL22893	5.42	5.78	6.75	7.28	4.79	5.11	79.19	78.74	104.01	106.33
NCRPIS	NSL22894	7.67	6.41	8.89	8.88	6.92	6.51	82.32	81.74	112.05	113.22
NCRPIS	NSL22983	6.14	5.37	8.15	8.36	5.94	5.71	69.31	69.99	104.31	102.55
NCRPIS	NSL22984	6.44	6.74	10.18	9.26	5.43	5.69	72.63	71.74	93.35	91
NCRPIS	NSL242483	4.52	5.47	10.66	9.89	3.53	4.35	71.42	71.99	88.73	92.44
NCRPIS	NSL242484	4.75	4	11.61	10.15	3.39	3.91	62.61	62.99	47.56	51.33
NCRPIS	NSL243016	5.35	7	5.99	6.78	4.71	5.35	63.91	64.99	59.19	61.83
NCRPIS	NSL28965	3.99	5.35	5.86	6.73	3.57	4.33	67.32	66.74	74.53	76.66
NCRPIS	NSL28966	6.19	6.96	6.47	6.91	5.83	5.98	63.69	64.49	49.1	49
NCRPIS	NSL28967	8.14	6.89	9.02	8.33	7.73	7.11	62.67	63.49	41.31	46.44
NCRPIS	NSL29282	3.28	2.98	8.67	8.62	2.41	3.12	72.62	71.66	16.79	17.66
NCRPIS	NSL29284	8.89	7.72	7.36	7.26	9	8.02	67.54	68.24	23.59	28.44
NCRPIS	NSL29287	2.96	2.72	4.51	5.38	2.28	3.09	66.89	65.49	40.38	36.83
NCRPIS	NSL29289	5.8	6.86	6.45	7.48	5.17	5.54	62.16	62.49	50.29	52.77
NCRPIS	NSL29303	3.49	4.63	5.16	6.46	3.08	3.89	63.44	64.33	40.9	43.33
NCRPIS	NSL29304	4.19	4.69	7.48	7.71	3.7	4.27	66.82	67.74	59.58	60.22
NCRPIS	NSL29305	5.57	5.58	6.32	6.68	5.52	5.5	64.93	64.24	68.97	68.83
NCRPIS	NSL29314	4.21	4.79	5.13	5.8	4.05	4.53	62.55	63.74	49.56	52
NCRPIS	NSL29316	2.42	2.72	5.87	6.38	2.32	3.13	71.18	70.66	88.39	87.66
NCRPIS	NSL29317	3.76	4.71	6.58	7.06	3.35	4.03	69.65	69.74	72.01	75.22
NCRPIS	NSL29319	3.45	4.42	4.64	5.5	2.98	3.84	63.04	63.99	48.41	51.33
NCRPIS	NSL29898	3.33	4.01	7.66	7.95	2.63	3.49	62.88	63.24	55.13	56.77
NCRPIS	NSL30038	6.18	6.79	7.5	7.93	5.67	5.82	77.73	76.99	86.94	90.66
NCRPIS	NSL30046	5.51	5.53	7.01	7.31	5.36	5.41	65.38	65.24	78.87	77.77
NCRPIS	NSL30053	6.9	6.94	6.53	6.84	6.95	6.6	66.08	67.49	49.9	54
NCRPIS	NSL30055	2.64	3.99	5.57	6.61	2.42	3.43	60.9	62.99	53.56	56.11
NCRPIS	NSL30056	5.45	5.71	8.82	8.6	4.61	5.03	59.62	58.24	57.91	60.33
NCRPIS	NSL30058	5.81	5.1	7.75	7.87	5.12	5.18	61.56	61.99	63.19	64.66
NCRPIS	NSL30059	2.76	3.65	3.3	4.9	2.23	3.24	57.35	57.99	47.41	49.33
NCRPIS	NSL30060	4.5	5.52	8.65	8.13	3.72	4.48	63.16	64.49	72.01	70.22
NCRPIS	NSL30062	5.21	5.56	6.77	7.16	4.77	5.09	59.48	59.49	44.09	47.11
NCRPIS	NSL30063	3.17	4.26	7.28	7.75	2.58	3.59	62.09	62.49	73.72	69.88
NCRPIS	NSL30064	3.84	5.05	6.71	7.03	3.01	3.94	68.4	68.49	89.87	86.55
NCRPIS	NSL30065	7.69	7.59	8.3	8.58	7.25	6.95	59.8	60.33	61.3	58.83
NCRPIS	NSL30066	7.48	6.67	8.35	8.58	7.13	6.71	59.86	62.24	65.02	68.44
NCRPIS	NSL30067	4.21	5.17	6.88	7.49	3.35	4.2	65.57	65.66	78.69	77.7
NCRPIS	NSL30070	3.77	4.93	5.51	6.35	3.41	4.14	58.1	57.74	53.79	55.55
NCRPIS	NSL30071	3.57	4.59	4.98	5.96	3.49	4.11	66.82	66.99	61.88	63.66
NCRPIS	NSL30073	3.23	4.39	5.41	6.06	3.19	3.87	59.22	59.74	75.94	75.11
NCRPIS	NSL30074	4.73	5.26	7.35	7.63	4.15	4.7	61.67	61.49	45.67	49.33
NCRPIS	NSL30835	5.25	5.74	6.66	6.8	4.92	5.19	62.45	62.99	30.97	35.41
NCRPIS	NSL30861	9.33	7.17	11.66	10.38	7.3	6.9	71.54	70.24	51.96	56.77
NCRPIS	NSL30862	4.06	5.66	7.27	7.5	3.45	4.32	71.54	71.49	49.86	52
NCRPIS	NSL30863	5.25	6.1	7.05	7.51	4.74	5.19	64.39	64.99	51.27	56.11
NCRPIS	NSL30864	2.69	2.6	2.64	4.14	2.16	2.93	67.72	66.99	58.2	56.83
NCRPIS	NSL30865	4.96	4.93	7.07	7.21	4.4	4.76	70.42	68.74	65.22	62.33
NCRPIS	NSL30866	2.99	2.85	4.74	5.58	2.05	2.86	68.14	66.99	67.48	63.83
NCRPIS	NSL30867	6.34	6.31	6.88	6.93	6.23	6.09	68.14	68.24	50.24	54.11
NCRPIS	NSL30868	4.47	5.08	7.57	7.54	4.02	4.51	69.56	69.74	64.31	64.44
NCRPIS	NSL30869	5.05	4.95	6.32	6.38	4.83	5.01	56.82	57.49	28.7	29.11
NCRPIS	NSL30871	3.59	3.91	7.64	7.85	2.99	3.63	70.77	70.74	79.15	76.55
NCRPIS	NSL30872	3.43	4.98	4.05	5.32	3.42	4.13	68.19	69.99	66.39	69.77
NCRPIS	NSL30873	5.04	5.45	8.21	8.23	4.64	4.97	67.7	66.99	71.3	70
NCRPIS	NSL30874	6.01	5.71	6.48	7.01	5.97	5.79	69.19	69.24	78.99	75
NCRPIS	NSL30875	4.12	4.66	5.97	6.07	3.74	4.24	72.88	72.74	110.93	110.11
NCRPIS	NSL30876	4.25	4.57	6.76	6.87	3.36	4.02	68.28	68.24	68.23	67.55
NCRPIS	NSL30877	6.91	6.04	10.59	10.02	6.02	5.88	67.97	68.99	101.36	102.77
NCRPIS	NSL30878	3.65	3.46	6.5	6.77	3.06	3.71	65.68	65.33	68.91	67.66
NCRPIS	NSL30879	6.75	6.41	11.94	10.73	5.19	5.49	68.12	68.49	79.11	76.11
NCRPIS	NSL30880	5.56	6.2	8.63	8.79	4.97	5.3	67.53	69.33	97.02	92.83
NCRPIS	NSL30883	5.02	2.7	12.95	11.62	3.82	4	64.68	66.49	52.14	51
NCRPIS	NSL30884	5.38	5.79	7.62	7.79	4.79	5.14	70.51	70.49	112.33	110.33
NCRPIS	NSL30885	6.8	6.01	8.29	7.87	6.33	6.02	71.25	69.74	97.37	94.11
NCRPIS	NSL30888	6.25	6.36	6.82	7.72	6.1	5.97	67.52	67.66	66.82	68.33
NCRPIS	NSL30889	4.47	4.92	6.09	6.42	3.28	4.12	68.47	66.99	85.02	80
NCRPIS	NSL30890	3.93	4.84	5.18	6.08	3.86	4.42	74.75	75.49	81.51	83.44
NCRPIS	NSL30891	4.31	4.61	6.06	6.55	4.15	4.5	64.74	64.49	69.57	70.22
NCRPIS	NSL30894	6.77	8.14	7.85	7.65	6.23	6.43	64.08	63.74	49.9	49.77
NCRPIS	NSL30895	6.79	5.95	8.36	8.05	6.52	6.18	68.17	68.49	77.46	74.77
NCRPIS	NSL30896	5.73	6.4	6.55	6.96	5.54	5.68	66.93	65.74	67.83	67.11
NCRPIS	NSL30898	4.53	5.48	7.56	7.81	3.96	4.58	67.28	67.74	61.24	64.77
NCRPIS	NSL30901	8.13	7.22	7.04	7.48	8.28	7.49	67.56	68.99	81.47	83.33
NCRPIS	NSL30902	4.08	5.12	7.55	7.87	3.44	4.23	69.98	69.99	71.89	74.11
NCRPIS	NSL30903	3.12	4.93	6.44	6.95	2.57	3.72	68.42	67.99	65.25	66.66
NCRPIS	NSL30904	2.73	3.17	4.63	5.27	2.14	3.07	64.84	66.99	85.96	81
NCRPIS	NSL30905	5.05	5.27	8.26	7.63	4.37	4.78	74.67	74.74	61.83	63
NCRPIS	NSL30906	6.06	6.28	10.89	9.87	4.84	5.26	70.9	70.33	37.37	40.62
NCRPIS	NSL30907	2.5	3.29	5.39	6.05	2.09	3.06	72.28	72.33	31.16	34
NCRPIS	NSL30909	4.09	3.55	9.93	9.09	2.76	3.44	68.16	69.24	41.88	46
NCRPIS	NSL30911	2.48	2.39	7.39	7.77	2.41	3.06	70.96	71.24	48.98	49.88
NCRPIS	NSL32718	3.94	4.21	6.22	6.51	3.59	4.08	49.45	50.49	32.37	32.77
NCRPIS	NSL32722	5.79	6.46	7.85	7.69	4.96	5.33	58.66	59.24	29.39	32.5
NCRPIS	NSL32726	2.93	2.93	4.23	5.4	2.54	3.21	55.3	54.33	30.32	30
NCRPIS	NSL32727	4.42	4.8	8.24	8.47	3.86	4.39	61.51	61.24	77.62	77.66
NCRPIS	NSL32728	3.98	5.17	5.52	6.35	3.22	4.11	52.67	54.24	48.31	45
NCRPIS	NSL32729	6.46	6.36	6.62	7.04	6.46	6.2	57.09	58.74	38.1	40.33
NCRPIS	NSL32730	4.87	4.83	7.28	7.4	4.41	4.69	60.51	59.74	72.49	70.77
NCRPIS	NSL32731	6.87	7.67	6.86	7.29	6.56	6.55	60.69	61.24	50.32	53.77
NCRPIS	NSL32732	7.74	7.7	9.41	8.35	6.86	6.68	58.5	57.24	37.07	34.33
NCRPIS	NSL32733	3.47	4.13	5.24	6.15	3.3	3.96	58.46	59.99	51.39	51.22
NCRPIS	NSL32734	4.26	4.88	5.43	6.44	4.2	4.61	63.93	64.24	85.18	85.44
NCRPIS	NSL32735	4.35	4.8	6.86	6.93	3.91	4.44	59.77	61.99	60.09	62.66
NCRPIS	NSL32736	5.95	5.48	10.99	9.9	4.97	5.14	57.75	60.24	80.02	80
NCRPIS	NSL32738	4.3	4.34	6.09	7.13	3.77	4.26	58.6	60.24	42.22	43.33
NCRPIS	NSL32739	2.39	2.43	6.56	6.92	2.39	3.12	53.13	55.33	49.87	52
NCRPIS	NSL34374	8.2	5.45	9.64	8.65	7.49	6.62	61.79	61.49	55.51	55.22
NCRPIS	NSL42804	4.03	4.47	5.43	6.37	3.98	4.39	64.99	64.49	81.17	84.11
NCRPIS	NSL42806	2.49	3.99	3.26	4.58	2.44	3.45	62.37	63.49	47.84	52.77
NCRPIS	NSL42807	2.53	3.95	5.07	5.94	2.38	3.39	62.51	64.49	46.28	49.66
NCRPIS	NSL42808	5.13	5.84	7.4	7.8	4.48	4.98	63.94	64.49	36.5	36.77
NCRPIS	NSL42872	5.16	5.7	9.2	8.68	4.29	4.82	58.05	58.66	67.05	68.5
NCRPIS	NSL42873	2.89	4.52	4.19	5.34	2.72	3.7	59.77	59.49	44.74	41.77
NCRPIS	NSL42874	3.53	3.96	7.41	7.44	2.68	3.57	59.05	59.24	45.43	46.44
NCRPIS	NSL42875	4.37	3.99	8.25	7.97	3.78	4.16	63.38	62.49	81.4	77.33
NCRPIS	NSL42877	2.55	2.58	5.19	5.81	2.31	3.07	58.93	59.49	41.84	38.55
NCRPIS	NSL42878	4.49	5.3	6.04	6.44	4.39	4.8	56.82	57.49	45.88	47.22
NCRPIS	NSL43597	4.65	6	6.47	6.81	3.9	4.7	76.65	76.33	94.46	96
NCRPIS	NSL437871	7.97	6.74	11.17	9.88	7.17	6.71	76.74	75.74	91.82	88.44
NCRPIS	NSL437877	6.99	5.89	12.61	11.2	5.27	5.4	72.82	74.24	70.24	71.22
NCRPIS	NSL437878	5.94	5.96	6.82	7.13	5.61	5.65	76.56	75.24	64.56	61
NCRPIS	NSL437879	4.52	4.36	6.67	6.89	3.93	4.35	82.35	81.74	78.15	78.33
NCRPIS	NSL437882	6.13	5.4	7.32	8.16	5.51	5.45	82.43	82.74	73.38	69.55
NCRPIS	NSL437890	10.35	9.2	8.13	8.13	10.46	9.16	71.03	70.99	67.07	63.44
NCRPIS	NSL437891	10.65	9.18	11.26	10.7	8.68	8.02	74.26	72.99	81.2	83.77
NCRPIS	NSL437893	8.04	7.72	8.78	8.55	7.53	7.1	63.99	63.24	55.62	55.33
NCRPIS	NSL437895	3.47	6.01	2.12	3.75	3.9	4.62	80.9	80.74	81.09	82.55
NCRPIS	NSL437896	9.31	9.19	8.51	7.94	9.08	8.23	71.3	71.24	68.24	63.77
NCRPIS	NSL437897	8.27	7.17	9.09	8.6	7.89	7.27	74.82	74.24	80.4	78.66
NCRPIS	NSL437899	7.97	7.13	10.18	9.81	7.06	6.74	84.73	83.24	70.49	69.75
NCRPIS	NSL437903	3.58	4.77	4.69	5.73	3.61	4.24	61.91	62.33	55.37	60
NCRPIS	NSL437907	8.98	7.6	11.62	10.64	7.52	7.12	62.88	63.24	58.67	63.11
NCRPIS	NSL437908	5.07	5.79	6.84	7.46	4.79	5.14	69.28	70.49	78.99	83
NCRPIS	NSL437909	7.25	6.43	10.31	9.56	6.1	6.01	69.16	69.74	73.16	71
NCRPIS	NSL437910	7.39	6.22	9.08	8.25	6.98	6.45	70.37	70.24	82.6	83.5
NCRPIS	NSL437913	7.45	6.06	8.3	7.72	6.88	6.41	72.09	71.99	109.15	108.44
NCRPIS	NSL437914	6.48	7.92	6.28	6.72	6.28	6.43	72.15	73.49	92.77	92.66
NCRPIS	NSL437915	5.66	5.36	10.79	10.29	4.28	4.73	72.66	72.74	74.96	78.33
NCRPIS	NSL437920	7.98	7.59	9.67	9.17	7.02	6.83	68.66	68.74	81.11	82.47
NCRPIS	NSL437923	6.89	6.95	7.89	7.69	6.43	6.37	64.13	64.49	71.24	74.94
NCRPIS	NSL437925	5.05	6.82	2.86	4.55	5.67	5.86	68.4	68.49	73.38	74.55
NCRPIS	NSL437928	4.99	5.02	8.95	8.31	3.81	4.39	71.49	72.74	66.39	70.77
NCRPIS	NSL437929	9.54	9.18	10.13	9.31	8.82	8.21	74.49	74.33	79.5	77.5
NCRPIS	NSL437930	10.08	7.11	11.96	10.37	8.3	7.39	68.14	67.49	96.97	96.66
NCRPIS	NSL437931	5.87	6.67	6	6.77	5.8	5.89	68.66	68.74	65.02	62.44
NCRPIS	NSL437932	4.58	6.11	5.05	6.15	4.46	5.04	69.45	69.49	77.62	81.66
NCRPIS	NSL437933	9.37	6.69	11.12	9.99	7.78	7	72.09	71.99	91.5	87.88
NCRPIS	NSL437934	5.49	6.59	4.47	5.47	5.68	5.85	69.92	69.99	85.62	81.88
NCRPIS	NSL437935	7.36	6.84	10.69	10.05	5.79	5.91	68.66	68.24	78.28	75.3
NCRPIS	NSL437936	4.86	5.43	5.36	6.27	4.87	5.12	72.61	72.49	96	92.5
NCRPIS	NSL437937	5.39	5.73	5.56	6.06	4.94	5.21	80.79	79.49	77.27	76.33
NCRPIS	NSL437939	8.88	7.2	11.89	10.71	7.68	7.07	68.99	69.49	97.28	95.88
NCRPIS	NSL437940	7.97	7.35	12.32	11.18	6.51	6.46	73.91	73.49	84.83	82.66
NCRPIS	NSL437943	9.49	8.91	10.82	9.67	8.06	7.67	84.72	83.99	102.65	98.95
NCRPIS	NSL437945	5.1	5.21	7.03	7.45	4.83	5.08	89.97	87.99	87.35	89.83
NCRPIS	NSL437946	4.6	4.92	6.47	7.17	4.42	4.75	74.72	74.49	65.02	69.44
NCRPIS	NSL437947	9.13	10.54	12.14	11.03	8.97	8.61	73.66	73.49	48.75	53.66
NCRPIS	NSL437948	10.75	9.2	12.43	11.1	9.65	8.67	82.96	82.33	118.82	119.62
NCRPIS	NSL437950	11.91	6.59	11.04	10.08	10.63	8.67	90.15	89.99	109.28	109.61
NCRPIS	NSL437952	3.36	4.21	8.14	8.02	2.35	3.44	72.74	72.74	87.93	85.66
NCRPIS	NSL437956	11.38	10.2	9.48	9.6	11.48	9.87	87.09	86.24	87.58	86.33
NCRPIS	NSL437959	2.33	3.45	4.84	5.89	2.45	3.32	70.21	70.24	78.23	75.55
NCRPIS	NSL437960	5.41	4.7	8.7	7.95	4.86	4.96	67.55	68.33	71.43	72.66
NCRPIS	NSL437962	6.79	6.38	7.85	7.9	5.55	5.69	69.29	69.24	70.4	71.66
NCRPIS	NSL437964	7.56	7.3	12.1	10.82	6.38	6.32	68.78	70.24	77.16	75.22
NCRPIS	NSL437966	4.57	6.06	5.32	5.91	4.48	5.01	70.18	70.99	67.67	65.33
NCRPIS	NSL437967	3.59	4.22	6.14	6.67	3.35	4.01	66.62	66.99	73.07	71.16
NCRPIS	NSL437968	2.3	5.86	2.11	3.91	2.59	3.86	70.83	72.49	68.97	73.27
NCRPIS	NSL437971	5.72	5.57	6.57	7.26	5.6	5.56	68.39	70.33	82.48	84.33
NCRPIS	NSL437972	3.81	4.64	7.34	7.94	2.83	3.77	74.14	73.49	84.61	88.44
NCRPIS	NSL437973	6.94	6.75	6.68	7.18	7.01	6.61	72.47	71.74	62.61	61.11
NCRPIS	NSL437976	5.61	6.21	8.09	7.91	4.83	5.22	69.26	69.74	72.46	74.66
NCRPIS	NSL437979	7.64	6.98	7.55	7.8	7.52	6.92	69.42	68.99	62.73	62.22
NCRPIS	NSL437980	9.06	7.6	11.19	9.74	8.04	7.45	68.08	68.66	56.07	53
NCRPIS	NSL437981	5.93	5.6	11.81	10.68	4.69	5	72.23	73.99	70.52	73.77
NCRPIS	NSL437982	3.59	4.11	5.73	6.28	3.37	3.98	71.66	71.24	70.57	72.77
NCRPIS	NSL437983	7.06	6.71	7.76	7.81	6.78	6.5	71.6	70.74	68.75	67.44
NCRPIS	NSL437987	3.25	5.4	4.48	5.07	2.82	3.9	71.38	71.33	70.21	69.66
NCRPIS	NSL437988	7.37	6.31	7.73	7.72	7.19	6.67	72.67	71.24	64.1	61.55
NCRPIS	NSL437989	8.75	5.22	11.55	11.39	7.02	6.32	72.88	72.74	72.92	76.11
NCRPIS	NSL437990	4.92	5.52	8.95	8.56	3.97	4.62	74.04	73.49	73.19	74.44
NCRPIS	NSL437992	3.88	4.74	5.91	6.38	3.61	4.22	69.98	69.99	70.85	72.44
NCRPIS	NSL437993	4.08	4.81	7.55	7.62	3.43	4.1	70.51	70.49	68.23	71.55
NCRPIS	NSL437994	5.02	5.8	6.12	7.08	4.74	5.1	67.62	69.74	66.84	65.83
NCRPIS	NSL437995	5	4.68	9.77	9.7	3.93	4.41	71.56	71.49	71.78	72
NCRPIS	NSL437996	4.98	4.71	8.38	8.52	4.55	4.74	70.16	69.66	60.89	61.44
NCRPIS	NSL437998	5.95	5.99	6.13	6.76	6.03	5.85	75.47	75.33	64.39	60.83
NCRPIS	NSL438002	4.84	5.33	8.53	8.07	3.96	4.56	76.74	74.49	74.02	72.77
NCRPIS	NSL438005	7.66	7.24	9.2	8.8	6.46	6.37	76.25	76.24	59.16	62.33
NCRPIS	NSL438007	8.72	8.45	10.46	10.08	7.97	7.5	70.82	71.49	49.58	49.66
NCRPIS	NSL438008	6.99	6.33	10.01	9.51	5.87	5.88	76.49	76.99	53.06	53.55
NCRPIS	NSL438009	7.97	7.69	8.84	8.74	7.17	6.92	71.93	71.99	42.11	46.22
NCRPIS	NSL438010	8.24	7.47	7.33	7.49	8.31	7.55	74.45	74.24	55.09	52.72
NCRPIS	NSL438013	8.03	7.94	9.16	8.33	7.42	7.17	75.11	74.66	109.69	108.77
NCRPIS	NSL438019	4.43	5	8.56	8.34	3.65	4.32	64.55	66.49	71.78	75
NCRPIS	NSL438021	9.91	8.61	12.15	10.81	8.17	7.63	68.58	68.66	69.2	67.5
NCRPIS	NSL438022	3.83	5.88	3.48	4.33	4.08	4.71	67.48	68.49	73.61	69.77
NCRPIS	NSL438023	2.55	4.18	5.74	6.39	2.31	3.35	71.3	71.24	50.4	49.83
NCRPIS	NSL438029	11.4	10.33	9.82	9.69	11.1	9.67	71.49	71.24	67.54	64.88
NCRPIS	NSL438030	7.9	7.91	9.44	8.8	7.26	6.98	71.98	71.99	68.34	71.66
NCRPIS	NSL438031	8.22	7.77	7.86	8.44	8.08	7.37	71.03	70.99	59.41	64
NCRPIS	NSL438032	5.49	6.03	6.5	6.8	5.36	5.51	74.01	75.74	103.25	106.33
NCRPIS	NSL438033	5.98	4.98	11.58	10.51	4.74	4.9	66.3	66.49	69.88	72.44
NCRPIS	NSL438034	4.94	4.81	6.46	6.98	4.63	4.83	70.1	70.74	81.05	81
NCRPIS	NSL438036	3.63	5.17	5.96	6.79	3.11	3.98	69.09	68.74	64.9	61.33
NCRPIS	NSL438037	8.43	7.48	7.41	7.44	8.48	7.65	76.3	75.99	82.9	84.8
NCRPIS	NSL438038	5.55	6.66	7.69	7.59	4.98	5.4	84.46	84.66	96.69	94.16
NCRPIS	NSL438039	6.08	6.72	4.3	5.29	6.38	6.23	79.98	79.49	106.54	108.72
NCRPIS	NSL438040	7.08	8.29	5.64	6.1	7.31	7.09	76.55	76.33	95.56	90.83
NCRPIS	NSL438041	10.84	9.14	10.95	10.31	10.23	8.87	76.44	75.33	89.74	85.11
NCRPIS	NSL438042	2.82	3.11	7.62	7.33	2.04	3.01	73.14	72.99	83	82.16
NCRPIS	NSL438043	2.9	2.91	5.58	5.85	2.15	3.03	75.89	74.99	72.03	71.25
NCRPIS	NSL53083	5.25	8.35	2	4.14	6.41	6.56	87.61	86.74	100.71	96.06
NCRPIS	NSL53094	6.37	5.54	11.69	10.56	5.12	5.29	76.52	74.33	63.87	62.33
NCRPIS	NSL65863	7.18	5.73	12.45	11.1	5.98	5.81	71.03	70.99	65.25	65.66
NCRPIS	NSL65864	3.17	4.81	5	5.6	2.66	3.64	61.43	61.49	77.97	75.72
NCRPIS	NSL65865	5.56	6.68	4.95	5.77	5.75	5.84	78.62	77.99	80.28	79.25
NCRPIS	NSL65866	5.53	6.99	6.47	6.99	4.92	5.41	70.61	69.49	79.85	76.83
NCRPIS	NSL65868	6.66	5.43	9.78	9.22	5.55	5.5	66.84	67.74	52.72	56.22
NCRPIS	NSL65871	6.92	6.01	9.42	8.79	5.66	5.68	67.34	67.24	61.2	56.83
NCRPIS	NSL65872	2.49	3.67	5.53	6.23	2.08	3.19	70.11	69.49	77.62	79.66
NCRPIS	NSL65873	3.53	2.83	11.84	10.24	2.06	3	70.68	70.66	99.61	102
NCRPIS	NSL65874	4.3	4.1	11.22	10.13	3.18	3.85	65.46	64.99	56.87	53.22
NCRPIS	NSL67786	4.38	5.37	9.18	8.55	3.43	4.29	75.77	75.49	67.54	64.88
NCRPIS	NSL67788	7.87	6.99	9.01	8.57	7.53	6.99	75.53	74.66	62.33	59.83
NCRPIS	NSL67789	5.53	5.7	10.59	9.69	4.28	4.8	74.09	73.33	70.55	67.5
NCRPIS	NSL67790	4.58	4.54	6.91	6.75	4.13	4.46	75.66	74.49	105.86	100.11
NCRPIS	NSL67792	6.35	6.85	6.04	6.18	6.36	6.28	68.84	67.99	70.91	75
NCRPIS	NSL67793	6.59	5.61	8.77	8.65	5.69	5.61	77.35	76.99	83.8	86.66
NCRPIS	NSL67796	8.52	7.33	11.41	10.16	7.34	6.9	78.14	77.74	86.94	84.88
NCRPIS	NSL67797	7.51	5.91	9.34	9.21	7.08	6.46	76.65	76.33	69.03	72.33
NCRPIS	NSL67798	4.67	6.03	8.3	7.99	3.98	4.7	72.06	71.99	66.56	70.94
NCRPIS	NSL67799	6.31	5.72	6.86	7.05	6.23	5.95	74.46	73.49	102.93	99.22
NCRPIS	NSL68211	3.04	5.03	4.4	5.35	2.88	3.88	67.04	65.74	81.74	79.66
NCRPIS	NSL68252	3.33	6.15	3.35	4.49	3.5	4.38	77.88	77.49	75.63	76
NCRPIS	NSL75970	7.51	5.34	11.12	10.07	6.72	6.2	72.83	71.99	82.89	86.77
NCRPIS	NSL75971	3.69	4.19	5.63	6.4	3.5	4.01	67.18	65.49	78.47	74.5
NCRPIS	NSL75976	3.69	4.56	6.38	6.93	2.94	3.77	70.62	71.99	76.7	72.77
NCRPIS	NSL75977	4.43	5.89	3.52	4.92	4.82	5.19	69.49	70.24	79.34	76.33
NCRPIS	NSL75979	3.86	5.74	6.11	6.59	3.47	4.31	67.76	67.99	93.6	95.22
NCRPIS	NSL75980	2.88	4.27	6.97	7.33	2.33	3.38	69.33	68.99	100.32	95.3
NCRPIS	NSL81595	4.75	5.42	9.71	9.51	3.81	4.46	63.04	64.24	44.55	49.55
NCRPIS	NSL81596	4.75	5.05	5.61	6.57	4.09	4.53	65.78	66.99	65.87	67.88
NCRPIS	NSL81597	9.04	8.27	8.74	8.54	8.75	7.99	64.89	64.49	56.68	54.11
NCRPIS	NSL81598	11.73	8.75	11.72	10.78	11.12	9.31	67.35	67.49	89.27	84.66
NCRPIS	NSL81599	6.17	7.68	7.21	7.38	5.6	5.94	63.93	64.24	51	47.88
NCRPIS	NSL81600	6.2	6.04	6.56	6.57	5.92	5.84	65.57	66.74	49.53	48.33
NCRPIS	NSL8579	6.6	5.98	9.04	8.52	5.91	5.82	68.45	67.99	48.98	50.88
NCRPIS	NSL8581	5.71	6.77	6.33	6.8	5.54	5.75	81.14	80.99	90.68	90.33
NCRPIS	NSL8583	4.34	4.51	7.19	7.32	3.79	4.3	60.24	60.74	26.04	29.88
NCRPIS	NSL8585	3.97	4.56	6.48	6.99	3.54	4.14	62.08	62.24	36.04	38.33
NCRPIS	PI186182	5.1	4.74	9.45	8.88	3.85	4.42	65.23	64.99	58.72	58.33
NCRPIS	PI186183	7.01	6.88	9.97	9.13	5.74	5.9	68.8	68.66	63	67.16
NCRPIS	PI186184	4.32	5.52	6.9	7.16	3.36	4.26	69.19	69.24	93.16	96.66
NCRPIS	PI186185	7.22	5.22	11.58	10.38	5.73	5.54	67.95	68.33	48.68	48.22
NCRPIS	PI186187	5.42	5.53	8.59	8.6	4.79	5.06	65.02	64.74	71.32	72.55
NCRPIS	PI186188	5.59	6.68	6.45	6.58	5.22	5.57	66.95	68.24	93.62	89.88
NCRPIS	PI186190	3.2	3.25	2	3.87	3	3.63	56.03	57.99	49.42	53.33
NCRPIS	PI186192	3.11	5.49	4.45	5.48	2.8	3.85	62.35	62.74	87.52	83.88
NCRPIS	PI186193	9.85	6.61	11.67	10.73	7.58	6.92	68.78	68.49	37.87	38.11
NCRPIS	PI186195	6.53	6.37	7.04	7.06	6.39	6.17	69.63	69.66	71.24	72.88
NCRPIS	PI186196	3.33	5.19	4.47	5.34	3.17	4.09	72.56	72.99	83.59	81.87
NCRPIS	PI186197	9.66	7.91	9.67	9.29	9.34	8.22	75.77	75.49	117.82	113.66
NCRPIS	PI186198	5.74	5.87	7.78	7.87	4.85	5.2	70.71	71.99	105.91	101.11
NCRPIS	PI186199	7.89	6.72	10.38	9.53	7.23	6.74	69.99	69.99	69.85	70
NCRPIS	PI186215	4.98	5.28	5.93	6.3	4.96	5.13	66.82	66.99	94.19	89
NCRPIS	PI186216	2.96	3.41	5.87	6.43	2.42	3.36	59.71	58.99	84.15	80
NCRPIS	PI186217	3.21	5.13	6.06	6.49	2.76	3.84	69.55	68.99	84.66	83.5
NCRPIS	PI186218	5.32	4.13	12.22	10.6	3.89	4.29	67.69	68.24	72.78	75.97
NCRPIS	PI186219	4.37	5.61	9.77	9.14	3.62	4.36	63.4	63.74	84.75	83.66
NCRPIS	PI186220	6.62	5.46	7.87	7.79	5.91	5.74	68.83	68.66	61.3	65.83
NCRPIS	PI186221	4.24	4.65	6.83	6.49	3.03	3.9	67.97	67.99	85.06	86.88
NCRPIS	PI186223	2.48	2.5	5.77	6.6	2.08	2.95	62.09	62.49	80.88	80.5
NCRPIS	PI186224	5.71	5.25	7.25	7.19	5.4	5.35	64.98	66.74	72.52	69.72
NCRPIS	PI186226	3.09	3.94	7.52	8.05	2.44	3.46	61.47	61.99	62.15	61.66
NCRPIS	PI186227	4.71	5.79	4.28	5.43	4.98	5.24	70.13	68.99	51.05	54.55
NCRPIS	PI186228	5.05	4.44	9.84	9.15	3.63	4.21	63.62	63.99	61.01	65.55
NCRPIS	PI186229	2.43	4.42	2.87	4.35	2.53	3.59	67.22	67.33	79.13	81.75
NCRPIS	PI186230	4.38	3.89	10.82	9.16	3.29	3.81	63.37	63.66	65.58	61.66
NCRPIS	PI186231	6.17	6.62	6.57	7.18	5.93	5.94	61.56	61.99	72.64	75.83
NCRPIS	PI198888	3.94	5.76	3.31	4.76	4.35	4.88	72.41	71.49	76.93	75
NCRPIS	PI198889	5.64	4.96	7.1	7.01	4.8	4.99	67.96	68.99	69.86	71.33
NCRPIS	PI198890	6.27	6.58	8.64	8.13	5.43	5.64	67.3	68.24	97.03	96.5
NCRPIS	PI198892	8.82	6.92	12.5	11.05	7.57	6.93	61.82	62.24	88.39	87.11
NCRPIS	PI198893	4.91	4.63	6.54	7.23	4.5	4.71	67.92	67.99	83.46	82.66
NCRPIS	PI198894	4.63	5.12	6.71	6.8	4.16	4.59	62.01	63.49	77.87	74.16
NCRPIS	PI198895	3.22	4.18	5.4	6.02	2.51	3.41	67.31	65.99	68.68	66
NCRPIS	PI198896	3.33	5.86	4.47	5.59	3.19	4.27	73.46	73.33	40.29	42
NCRPIS	PI198897	2.86	3.73	2.46	4.09	2.98	3.57	64.44	64.24	69.77	71.22
NCRPIS	PI198901	5.97	6.05	7.45	7.91	5.47	5.59	59.96	59.99	78.1	75.13
NCRPIS	PI198902	3.27	2.77	3.29	4.75	2.56	3.21	60.16	59.99	60.44	65
NCRPIS	PI198904	7.27	6.69	6.85	7	7.31	6.79	73.52	73.74	97.89	98.33
NCRPIS	PI198906	8.95	8.5	9.51	8.91	8.53	7.83	73.48	72.49	88.4	90.33
NCRPIS	PI200179	3.46	5.06	4.66	5.95	3.42	4.11	62.5	62.99	51.79	54.61
NCRPIS	PI200180	5.12	3.86	10.59	9.72	3.44	3.9	67.09	67.24	72.58	69.77
NCRPIS	PI200181	5.58	4.84	8.22	8.36	5.21	5.2	58.73	58.74	54.77	52.5
NCRPIS	PI200182	8.19	8.15	11.12	10.26	6.85	6.78	68.82	67.99	77.96	78
NCRPIS	PI200184	7.36	6.05	11.42	10.31	5.63	5.65	65.24	65.49	46.59	46.11
NCRPIS	PI200185	4.23	5.64	7.04	7.31	3.68	4.43	67.61	67.74	79.66	79.83
NCRPIS	PI200187	5.01	5.14	8.13	7.82	4.09	4.59	68	66.49	65.71	64.11
NCRPIS	PI200188	2.85	3.31	3.59	5.23	2.57	3.28	62.01	61.33	64.04	61.87
NCRPIS	PI200189	5.89	6.38	5.76	6.25	5.94	5.93	68.73	67.99	106.34	101.16
NCRPIS	PI200191	7.2	6.41	10.18	9.45	5.95	5.93	63.09	63.74	56.17	52.11
NCRPIS	PI200192	2.9	3.01	2	3.75	2.87	3.41	62.64	63.99	49.1	54
NCRPIS	PI200193	3.37	3.69	5.76	6.23	2.73	3.47	64.02	64.33	70.1	72
NCRPIS	PI200194	2.33	3.78	3.6	4.91	2.47	3.39	63.76	64.99	88.5	87.22
NCRPIS	PI200195	6.94	6.46	8.84	8.39	6.35	6.17	61.56	61.99	90.73	92.22
NCRPIS	PI200196	5.48	5.94	8.93	8.78	4.56	5.02	64.08	62.99	68.6	70
NCRPIS	PI221733	4.19	4.43	10.02	9.28	3.16	3.95	56.3	56.99	62.5	65
NCRPIS	PI221734	4.78	3.89	10.34	9.76	3.58	4.01	70.33	70.33	74.65	74.79
NCRPIS	PI221735	4.55	6.62	6.05	6.59	4.05	4.8	68.15	67.33	70.75	67
NCRPIS	PI221736	7.39	6.34	8.72	8.51	6.68	6.34	69.72	71.49	81.86	79.77
NCRPIS	PI221737	7.34	6.76	11.65	10.17	5.92	5.98	73.73	71.74	53.14	55.8
NCRPIS	PI221738	3.26	3.7	6.74	7.14	3.11	3.61	64.07	64.99	61.91	65
NCRPIS	PI221739	2.95	4.13	2.99	4.71	2.77	3.6	59.54	61.99	74.18	78.33
NCRPIS	PI221741	2.68	2.59	7.38	7.57	2.01	2.97	69.2	67.33	89.97	85
NCRPIS	PI221743	8.75	6.2	10.64	9.87	7.56	6.8	67.01	66.24	60.28	62.66
NCRPIS	PI221747	2.67	4.03	2.86	4.27	2.39	3.35	66.35	66.74	46.28	50.22
NCRPIS	PI221750	6.71	6.29	9.08	8.97	5.99	5.93	61.96	61.99	40.24	42.83
NCRPIS	PI221773	9.91	6.81	11.32	10.45	8.44	7.37	71.03	70.99	82.53	79.16
NCRPIS	PI221775	6.95	7.71	5.53	5.78	7.22	6.95	75.46	74.49	94.72	90.72
NCRPIS	PI221785	5.35	6.81	4.67	5.5	5.53	5.76	62.35	63.66	44.24	43.16
NCRPIS	PI221788	4.91	5.66	7.91	8.18	4.4	4.86	73.85	72.99	65.8	69.44
NCRPIS	PI221789	5.54	5.61	10.96	10.2	4.63	5.01	72.35	72.24	101.5	104.83
NCRPIS	PI221790	4.35	6.65	3.04	4.8	4.73	5.28	70.52	70.99	57.14	54.37
NCRPIS	PI221794	2.33	3.12	3.21	4.53	2.35	3.15	72.61	72.49	70.31	71.83
NCRPIS	PI221797	9.6	6.14	11.77	10.52	8.3	7.18	78.16	76.99	154.94	151.66
NCRPIS	PI221804	3.05	4.22	7.94	8.01	2.36	3.43	69.87	69.49	50.58	48.44
NCRPIS	PI221811	5.43	4.47	9.51	8.63	4.42	4.65	72.48	70.74	72.81	71
NCRPIS	PI221813	4.16	3.55	9.32	9.37	3.22	3.83	61.03	60.99	84.49	83.33
NCRPIS	PI221817	3.97	4.27	6.14	6.7	3.35	4.03	68.19	67.66	58.37	60
NCRPIS	PI221820	5.24	4.74	8.01	8.22	4.78	4.89	69.3	69.33	81.66	80
NCRPIS	PI221821	3.61	4.44	6.73	7.1	3.14	3.86	72.18	73.99	73.49	74.66
NCRPIS	PI221822	4.62	5.24	6.22	6.44	4.15	4.61	73.53	72.74	69.94	66.11
NCRPIS	PI233312	5.87	6.24	6.89	6.82	5.44	5.6	58.3	58.24	43.48	46.55
NCRPIS	PI233313	3.14	4.18	7.19	7.28	2.44	3.41	54.07	53.99	37.41	40.66
NCRPIS	PI233314	2.93	4	6.29	7	2.16	3.29	49.44	50.99	29.85	28.33
NCRPIS	PI233315	2.83	2.82	5.72	6.1	2.01	2.94	59.92	58.49	31.23	32.66
NCRPIS	PI233316	5.29	5.1	6.7	7.22	4.93	5.07	53.59	52.74	33.73	30.44
NCRPIS	PI233317	2.49	3.24	6.52	6.69	2.12	3	52.09	53.33	37.07	36.33
NCRPIS	PI233318	2.62	2.35	2	3.91	2.35	3.09	51.7	53.99	29.39	27.88
NCRPIS	PI233319	3.38	3.98	5.86	6.46	2.62	3.44	53.12	54.24	33.98	32.33
NCRPIS	PI233320	2.94	2.84	4.98	5.6	2.02	2.85	57	57.66	32.72	35.11
NCRPIS	PI233321	2.27	3.68	3.67	4.89	2.2	3.27	58.71	57.33	34.32	36.66
NCRPIS	PI233322	3.34	3.02	10.34	9.69	2.3	3.06	56.13	56.49	12.33	15.33
NCRPIS	PI233323	4.06	3.08	11.94	10.64	2.5	3.29	57.38	57.74	27.88	28.77
NCRPIS	PI236997	6.98	3.8	12.15	10.81	5.53	5.17	55.51	56.24	45.56	44.77
NCRPIS	PI257506	4.25	4.71	6.75	6.93	3.65	4.21	50.83	51.49	46.35	45.33
NCRPIS	PI257508	3.42	3.14	7.31	7.41	2.63	3.3	54.54	54.74	46.74	43.5
NCRPIS	PI257511	5.06	5.75	10.29	9.2	4.21	4.82	57.25	57.99	62.38	61.88
NCRPIS	PI257512	3.08	3.92	5.18	5.92	2.77	3.62	58.21	58.24	54.12	57.5
NCRPIS	PI257513	3.48	4.68	4.85	5.63	3.13	3.97	61.29	60.99	48.41	47.33
NCRPIS	PI257514	4.11	5.51	5.03	5.85	3.93	4.58	58.25	57.24	56.31	60
NCRPIS	PI257515	5.87	5.69	7.29	7.53	5.2	5.38	59.33	60.74	36.25	33.66
NCRPIS	PI257516	5.99	5.53	7.03	7.45	5.86	5.7	60.61	60.49	59.29	59.88
NCRPIS	PI257517	2.36	2.65	6.16	6.98	2.27	2.99	61.44	61.99	48.06	52
NCRPIS	PI267164	2.42	3.08	4.99	5.47	2.11	2.96	57.93	58.49	50.86	47.7
NCRPIS	PI267165	5.46	6.04	7.94	7.8	4.99	5.26	63.26	62.74	64.56	65
NCRPIS	PI267166	5.91	5.37	7.91	8.12	5.55	5.48	60.51	60.99	42.05	41.16
NCRPIS	PI267167	5.13	5.66	5.71	6.25	5.08	5.26	59.45	59.99	54.92	58.33
NCRPIS	PI267168	6.52	4.72	12.51	10.82	4.62	4.81	62.69	61.99	68.66	66.44
NCRPIS	PI267169	5.28	4.19	8.32	8.05	4.56	4.66	56.36	57.49	52.76	54.55
NCRPIS	PI267170	7.87	7.36	9.14	8.7	7.17	6.81	61.46	61.49	28.36	30.88
NCRPIS	PI267171	5.96	5.78	7.67	7.74	5.52	5.54	63.38	62.99	58.91	55
NCRPIS	PI270297	5.93	6.94	8.74	8.57	4.94	5.45	72.39	73.99	113.33	110.33
NCRPIS	PI303924	4.19	3.66	8.66	8.56	2.96	3.59	54.24	54.49	44.14	44
NCRPIS	PI303925	2.78	5.29	2	3.59	2.97	4	59.17	60.49	73.03	72.11
NCRPIS	PI303926	6.11	4.92	9.07	8.9	5.44	5.33	59.13	60.99	53.61	54.37
NCRPIS	PI303927	4.41	5.07	5.37	6.16	4.32	4.69	52.7	54.99	73.05	75.83
NCRPIS	PI303928	2.44	5.43	2.78	4.1	2.49	3.62	74.17	73.49	67.23	67.33
NCRPIS	PI303929	2.76	3.27	4.91	5.61	2.27	3.21	68.52	69.33	100.38	103.75
NCRPIS	PI303930	2.72	3.57	5.6	6.06	2.35	3.33	57.75	60.33	68.8	69.66
NCRPIS	PI303932	3.54	3.58	5.85	6.12	3.12	3.68	60.72	60.66	59.86	62.44
NCRPIS	PI303933	7.53	6.71	8.64	8.22	6.9	6.58	61.09	62.24	56.2	52.88
NCRPIS	PI303935	3.31	3.1	4.04	5.16	2.56	3.31	54.26	54.99	61.47	60
NCRPIS	PI303936	4.83	5.63	7.02	7.08	4.12	4.73	62.26	62.66	40.33	42.5
NCRPIS	PI303937	4.17	4.85	7.39	7.73	3.51	4.15	67.89	68.66	82.43	78.33
NCRPIS	PI303938	3.88	4.01	6.1	6.48	3.35	3.91	56.42	56.66	43.13	45.83
NCRPIS	PI303939	5.73	6.43	8.29	7.99	4.83	5.3	63.4	63.74	86.74	84
NCRPIS	PI303940	2.84	4.29	3.95	5.2	2.22	3.38	64.65	65.74	80.37	77.33
NCRPIS	PI303941	8.33	7.29	10.83	9.82	7.56	7.09	72.44	72.33	96.86	97.33
NCRPIS	PI303942	6.39	5.42	8.9	8.51	5.98	5.77	69.6	69.33	91.82	92.44
NCRPIS	PI303943	3.92	6.95	3.57	4.73	4.06	4.95	74.22	72.24	61.48	66
NCRPIS	PI303944	4.63	5.97	6.28	7.11	4.4	4.92	82.35	81.74	120.61	115.36
NCRPIS	PI340812	6.44	5.67	7.85	7.94	5.98	5.78	61.44	63.24	75.21	79.33
NCRPIS	PI340813	6.89	6.37	7.9	8.31	6.57	6.28	65.03	63.66	64.9	65.33
NCRPIS	PI340817	2.71	2.43	4.22	5.54	2.11	2.92	53.34	52.99	24.3	25.33
NCRPIS	PI340818	4.45	5.23	9.1	8.58	3.56	4.37	46.76	49.74	32.43	34.83
NCRPIS	PI340819	3.2	2.53	8.24	8.27	2.14	2.97	47.72	50.49	29.1	30.66
NCRPIS	PI340820	3.29	2.4	3.21	4.41	2.76	3.29	57.4	58.74	49.95	52.83
NCRPIS	PI340821	5.93	5.15	9.06	8.63	5.23	5.25	51.3	52.24	49.57	46.33
NCRPIS	PI340822	6.66	6.1	7.3	7.02	6.39	6.11	49.35	49.74	21.26	22
NCRPIS	PI340824	2.7	3.42	3.93	5.17	2.24	3.22	51.75	52.99	33.44	32
NCRPIS	PI340825	8.78	2.96	11	9.93	6.33	5.48	50.22	52.49	28.43	30.33
NCRPIS	PI340826	2.98	3.65	4.94	6.33	2.35	3.21	58.94	60.49	22.96	28.33
NCRPIS	PI340827	6.01	5.72	7.38	7.77	5.8	5.72	62.88	63.24	68.34	70.66
NCRPIS	PI340829	2.38	2.37	4.81	6.03	2.24	2.92	59.98	60.49	39.58	37
NCRPIS	PI340830	3.54	4.17	5.42	6.09	3.28	3.9	59.38	60.49	48.41	50.33
NCRPIS	PI340836	3.17	2.25	3.07	4.98	2.66	3.16	62.4	61.99	43.96	45
NCRPIS	PI340838	3.36	5.07	6.09	6.39	2.87	3.93	70.99	71.24	107.14	106.66
NCRPIS	PI340839	7.94	7.49	10.36	9.77	7.21	6.92	71.24	71.49	67.31	66.66
NCRPIS	PI340841	7.32	6.6	9.8	8.93	5.75	5.85	66.82	66.99	47.72	52.66
NCRPIS	PI340842	5.34	5.72	9.02	8.45	4.45	4.92	74.98	74.74	78.45	79.22
NCRPIS	PI340843	2.86	3.61	8.2	8.05	2.4	3.35	67.61	67.74	70.46	70.72
NCRPIS	PI340844	2.37	2.86	6.16	6.73	2.22	3.04	69.2	67.99	66.8	68.83
NCRPIS	PI340846	4.69	5.49	6.15	6.74	4.34	4.81	67.48	68.49	63.3	64.77
NCRPIS	PI340847	6.34	6.24	9.02	8.53	4.92	5.28	67.46	67.49	73.65	74.44
NCRPIS	PI340850	5.48	5.95	10.21	9.15	4.53	5.01	71.52	70.74	73.87	75.11
NCRPIS	PI340851	6.18	5.4	9.4	8.78	5.37	5.36	62.32	61.66	67.65	67
NCRPIS	PI340853	4.26	4.94	6.03	6.3	4.04	4.51	62.33	64.24	54.14	55.88
NCRPIS	PI340854	6.22	6.15	11.22	10.03	4.9	5.29	66.14	66.99	87.7	83.11
NCRPIS	PI340855	3.18	3.43	8.32	8.82	2.44	3.22	63.4	63.74	100.38	103.75
NCRPIS	PI340856	3.1	3.15	7.92	7.49	2.4	3.15	65.55	64.33	75.73	74.83
NCRPIS	PI340857	6.63	5.12	10.15	10.04	5.48	5.42	63.84	63.74	66.85	65.22
NCRPIS	PI340858	6.9	6.51	6.6	6.71	6.99	6.59	66.88	67.66	54.92	51.55
NCRPIS	PI340859	5.37	5.43	6.13	6.47	5.19	5.3	64.19	64.49	51.47	48.22
NCRPIS	PI340860	4.38	5.34	7.41	7.8	3.8	4.4	67.46	68.49	70.17	66.44
NCRPIS	PI340861	3.71	4.74	5.69	6.2	3.39	4.15	68.21	69.99	91.22	86.33
NCRPIS	PI340862	5.31	5.46	5.97	6.24	4.69	5	61.24	59.99	44.14	49
NCRPIS	PI340863	4.12	5.5	6.85	7.28	3.77	4.45	63.04	62.74	67.64	69.5
NCRPIS	PI340865	5.64	6.81	8.8	8.33	4.74	5.33	60.95	62.74	65.05	65.47
NCRPIS	PI340866	2.52	2.67	4.46	5.8	2.32	3.11	64.87	63.99	71.44	70.83
NCRPIS	PI340867	5.82	5.59	6.47	6.78	5.58	5.5	63.12	62.74	48.84	52.33
NCRPIS	PI340868	5.37	5.78	5.36	5.3	5.55	5.55	66.75	66.24	79.79	78.77
NCRPIS	PI340869	5.88	5.29	7.81	7.84	5.56	5.46	74.98	74.74	110.74	110
NCRPIS	PI340870	4.7	5.38	7.01	7.34	3.7	4.43	76.84	76.66	71.26	69.5
NCRPIS	PI340871	6.6	5.78	7.09	7.69	6.5	6.09	72.09	71.99	93.6	94.16
NCRPIS	PI340872	4.56	3.21	7.99	7.65	3.55	3.79	72.09	71.99	78.99	80
NCRPIS	PI340874	6.25	5.78	7.23	7.39	6.12	5.87	69.61	69.66	79.21	78.44
NCRPIS	PI340875	7.01	6.46	6.9	6.88	7.1	6.55	68.09	68.66	55.97	60.66
NCRPIS	PI340876	10.5	9.63	12.04	10.01	9.67	8.83	63.03	63.49	73.67	77.83
NCRPIS	PI340878	4.29	4.79	8.9	8.42	3.56	4.15	68.45	69.33	88.15	83.66
NCRPIS	PI343953	3.97	5.27	4.84	5.24	3.87	4.48	55.64	57.24	44.45	40.83
NCRPIS	PI358522	3.87	2.74	10.47	9.46	2.25	3.04	62.32	64.66	46.78	43.75
NCRPIS	PI358523	4.28	5.26	6.96	7.52	3.46	4.31	67.45	66.99	40.39	42.55
NCRPIS	PI358524	2.78	2.65	2.32	4.06	2.43	3.14	66.95	67.99	49.12	51.66
NCRPIS	PI358525	4.62	4.69	5.55	6.03	4.38	4.68	62.95	63.99	66.62	66
NCRPIS	PI358526	2.98	2.86	2	3.66	2.8	3.37	55.05	54.99	54.21	53.33
NCRPIS	PI358527	5.79	4.28	10.14	10	4.48	4.64	62.33	62.49	58.11	56.66
NCRPIS	PI358528	3.35	3.23	10.29	9.6	2.11	3.05	63.56	63.66	55.97	58.66
NCRPIS	PI358529	3.67	5.29	5.95	6.79	3.45	4.19	60.77	61.24	50.72	47.44
NCRPIS	PI358530	2.78	3.91	7.23	7.25	2.47	3.38	62.61	62.99	54.02	57.7
NCRPIS	PI358531	2.46	3.16	4.58	5.38	2.16	3.12	60.02	62.49	57.86	61.5
NCRPIS	PI358533	2.61	4.18	3.98	5.52	2.68	3.63	63.76	62.24	43.71	47.77
NCRPIS	PI358534	2.5	2.78	4.75	5.55	2.24	3.11	58.4	58.99	34.05	37
NCRPIS	PI358535	2.43	2.54	8.75	8.38	2.24	2.93	63.64	63.99	51.88	49
NCRPIS	PI358536	5.26	4.81	7.85	7.8	4.75	4.91	62.08	62.99	62.68	61.22
NCRPIS	PI358537	3.46	2.44	10.73	9.65	2.39	2.99	62.7	62.33	50.24	51.44
NCRPIS	PI358538	2.52	2.62	5.54	6.21	2.45	3.12	60.83	60.49	56.13	54.16
NCRPIS	PI358539	2.63	3.35	7.58	8.01	2.19	3.16	63.69	63.24	59.75	59.33
NCRPIS	PI369437	6.78	6.16	7.43	7.63	6.45	6.16	58.32	58.66	54.52	50.66
NCRPIS	PI369438	5.97	5.75	9.5	8.81	5.07	5.28	59.2	57.99	45.32	48.33
NCRPIS	PI369439	5.28	4.83	8	8.11	4.55	4.83	51.29	51.49	15.99	20.02
NCRPIS	PI369442	4.96	4.88	6.5	7.01	4.55	4.82	61.79	60.74	36.72	41
NCRPIS	PI369443	2.62	3.25	5.27	5.79	2.33	3.18	52.09	52.99	35.31	40.5
NCRPIS	PI369446	2.68	3.24	4.8	5.36	2.12	3.03	54.38	54.49	31.77	33.88
NCRPIS	PI391414	9.75	6.9	11.97	10.79	8.82	7.75	69.72	69.74	64.71	63.5
NCRPIS	PI391416	6.54	6.48	5.96	6.27	6.75	6.42	87.61	86.74	136.07	132.7
NCRPIS	PI391660	6.11	6.99	5.8	6.78	6.2	6.18	63.04	63.99	72.33	68.33
NCRPIS	PI391662	3.66	3.33	8.69	8.39	2.27	3.16	61.03	61.49	37.58	38.83
NCRPIS	PI391663	2.48	2.38	2.06	3.82	2.09	2.94	68.93	68.99	98.55	98.22
NCRPIS	PI391665	4.58	5.95	4.3	5.53	4.71	5.15	61.68	61.99	66.62	65
NCRPIS	PI391666	3.28	3.05	8.94	8.16	2.41	3.12	61.3	61.74	45.66	44.66
NCRPIS	PI391670	2.32	3.1	5.43	5.97	2.1	2.98	58.31	59.33	31.91	29.33
NCRPIS	PI391672	6.09	6.56	6.87	7.16	5.61	5.73	55.46	56.49	40.41	37.22
NCRPIS	PI391676	2.66	3.92	3.35	4.57	2.36	3.26	63.95	62.99	82.17	82.08
NCRPIS	PI391678	6.53	5.34	9.18	8.49	5.84	5.66	60.73	61.33	92.55	91.02
NCRPIS	PI391680	6.77	6.45	12.29	11.26	5.44	5.64	65.24	65.49	85.29	89.11
NCRPIS	PI391682	8.75	7.97	9.24	9.14	8.36	7.68	62.61	62.99	99.73	98.11
NCRPIS	PI405705	4.65	4.68	6.2	6.43	4.47	4.74	58.78	58.99	72.64	71.83
NCRPIS	PI405706	2.72	4.24	2.62	3.99	2.61	3.46	60.93	59.49	46.54	43.22
NCRPIS	PI405707	3.74	4.09	6.7	7.32	3.59	4.12	60.55	59.74	47.61	48.55
NCRPIS	PI405709	2.53	3.61	2.83	4.57	2.3	3.29	63.14	63.49	58.02	61.75
NCRPIS	PI405711	4.82	5.51	5.99	6.39	4.5	4.91	57.2	58.24	83.12	86
NCRPIS	PI405712	9.35	6.22	10.63	10	8.7	7.59	61.45	62.49	85.15	84.12
NCRPIS	PI405713	2.66	2.61	10.03	8.8	2.09	2.85	60.58	61.99	69.7	65
NCRPIS	PI405714	5.86	5.22	9.53	9.08	4.86	5.06	62.45	61.99	95.03	89.66
NCRPIS	PI406106	4.97	5.83	6.23	6.93	4.34	4.88	66.03	66.24	60.67	57.22
NCRPIS	PI406107	4.41	4.56	6.91	7.31	3.79	4.31	68.39	68.74	71.74	70.55
NCRPIS	PI406108	3.09	3.96	4.89	5.95	2.94	3.72	73.26	73.33	34.81	39.13
NCRPIS	PI406109	7.62	7.32	10.84	9.98	6.35	6.34	75.12	75.74	52.53	54.33
NCRPIS	PI406110	4.8	4.17	7.15	7.16	4.36	4.56	61.56	61.99	59	58.33
NCRPIS	PI406112	9.77	7.95	9.8	9.3	9.46	8.19	82.21	80.74	95.72	97.05
NCRPIS	PI406113	7.52	6.65	12.59	10.91	6.31	6.21	69.79	68.49	49.44	53.33
NCRPIS	PI406116	5.15	5.36	7.79	7.57	4.51	4.84	73.95	73.99	62.61	64.11
NCRPIS	PI406118	5.86	5.79	6.62	7.27	5.46	5.54	69.01	69.66	73.33	74.22
NCRPIS	PI406119	5.13	5.59	5.94	6.29	4.51	4.9	73.39	72.66	89.47	88.16
NCRPIS	PI406120	3.72	5.62	5.53	6.65	3.49	4.38	74.07	72.66	94.93	91.77
NCRPIS	PI406122	4.71	5.57	8.95	8.47	3.82	4.49	67.88	67.99	68.86	70.16
NCRPIS	PI406123	7.59	6.98	9.42	8.92	6.94	6.59	69.27	70.74	71.77	69
NCRPIS	PI406124	5.2	5.87	6.81	6.99	4.65	5.08	76.22	75.99	94.46	96.33
NCRPIS	PI406126	6.43	7.43	5.96	6.16	6.43	6.4	76.81	75.99	95.83	96.33
NCRPIS	PI406128	5.48	6.52	7.66	7.42	4.67	5.19	66.04	66.49	63.93	65.38
NCRPIS	PI406129	6.44	4.02	11.69	10.45	5.46	5.15	76.33	75.66	55.28	55
NCRPIS	PI406130	5.82	6.56	6.39	6.71	5.52	5.76	78.44	79.49	64.39	60.83
NCRPIS	PI406131	6.76	7.07	7.33	7.57	6.38	6.32	77.2	76.66	58.81	54.83
NCRPIS	PI415077	3.67	4.64	5.38	5.76	3.45	4.1	52.61	53.49	34.15	32.5
NCRPIS	PI415078	5.84	4.84	11.89	10.55	4.16	4.58	56.03	56.74	36.27	35.55
NCRPIS	PI415079	2.43	3.18	4.22	5.11	2.05	2.95	51.22	52.49	37.85	42.83
NCRPIS	PI415080	3.77	4.53	5.93	6.42	3.19	3.95	53.17	55.99	36.6	41.83
NCRPIS	PI415081	3.34	4.59	5.86	6.46	2.97	3.8	56.3	56.99	36.95	38.33
NCRPIS	PI415082	3.49	4.7	5.33	5.85	3.07	3.85	55.77	56.49	44.17	47.22
NCRPIS	PI415083	3.7	4.25	8.37	8.23	3.05	3.84	57.25	57.66	36.56	37.83
NCRPIS	PI415084	4.61	4.99	5.15	5.82	4.55	4.8	52.85	54.24	55.22	53.44
NCRPIS	PI415085	6.3	6.11	8.22	7.94	5.29	5.47	52	51.99	41.34	43.33
NCRPIS	PI415086	4.97	6.2	5.75	6.17	4.62	5.1	65.08	64.99	50.24	54.77
NCRPIS	PI415087	5.3	6.56	4.89	6.09	5.58	5.71	66.49	66.99	48.17	52.38
NCRPIS	PI415088	8.71	7.38	11.11	10.2	7.95	7.21	66.82	66.99	55.74	60.44
NCRPIS	PI415089	3.3	5.05	3.72	4.75	3.46	4.16	59.53	58.74	35.86	32.16
NCRPIS	PI415090	6.6	7.24	7.26	7.69	6.24	6.25	51.28	53.99	25.38	31
NCRPIS	PI415091	7.11	4.91	12.65	11.19	5.34	5.27	51.95	53.24	30.74	29.38
NCRPIS	PI427109	8.11	6.9	11.83	10.22	6.43	6.31	66.07	64.99	69.83	71.11
NCRPIS	PI427111	5.31	4.23	9.76	9.4	4.39	4.63	62.61	62.99	64.99	67
NCRPIS	PI433485	3.01	2.93	4.24	5.15	2.34	3.16	62.35	62.99	51.59	48.33
NCRPIS	PI433486	5.75	5.23	10.2	9.54	5	5.18	51.38	53.74	35.46	40.77
NCRPIS	PI433487	2.96	4.16	4.63	5.52	2.91	3.71	51.39	51.74	30.88	28.33
NCRPIS	PI433488	7	7.12	10.21	9.47	6.11	6.17	49.24	50.24	33.48	30
NCRPIS	PI452250	7.49	6.05	10.06	9.36	6.79	6.33	74.71	74.74	55.51	58.22
NCRPIS	PI459078	7.33	6.72	8.54	8.74	6.88	6.52	71.89	72.66	101.12	97.33
NCRPIS	PI459080	3.02	2.78	2.98	4.33	2.45	3.18	68.61	67.33	68.17	66.5
NCRPIS	PI459082	2.58	3.64	4.66	5.54	2.32	3.19	60.09	60.74	53.22	53
NCRPIS	PI506243	9.85	9.29	11.23	10.36	8.64	8	89.19	86.99	103.48	106.75
NCRPIS	PI506245	11.94	9.32	9.09	9.11	12.04	9.91	96.72	96.49	114.9	115.83
NCRPIS	PI506246	9.36	7.57	9.32	8.95	9.07	8.05	81.73	80.33	115.76	115.66
NCRPIS	PI506247	5.81	6.95	5.87	6.48	5.75	5.88	76.18	75.99	99.55	97.94
NCRPIS	PI506248	9.45	10.05	11.54	10.62	8.65	8.23	88.98	86.66	111.79	114.55
NCRPIS	PI506249	2.41	5.41	2.48	4.23	2.63	3.73	86.13	85.99	144.74	144.77
NCRPIS	PI506250	9.61	8.05	10.13	9.27	8.95	8	88.88	87.33	80.69	75.83
NCRPIS	PI506251	10.42	9.5	9.23	8.31	10.33	9.21	84.61	81.99	118.4	115.22
NCRPIS	PI506252	3.49	4.43	6.46	6.77	3.02	3.78	70.23	69.49	119.12	113.33
NCRPIS	PI506253	6.58	7.15	8.97	8.7	5.58	5.84	83.14	82.49	111.32	106
NCRPIS	PI506254	6.41	6.01	10.69	9.36	5.2	5.4	77.2	76.99	81.8	79.11
NCRPIS	PI506255	7.89	6.49	12.1	10.42	6.81	6.4	75.52	76.66	91.11	94.75
NCRPIS	PI506256	7.07	8.37	8.88	8.71	6.36	6.54	84.91	82.99	105.62	106.83
NCRPIS	PI506257	9	7.33	9.75	8.74	8.18	7.53	69.9	69.99	93.86	95.41
NCRPIS	PI506258	7.74	7	11.11	10.58	6.22	6.16	81.73	79.74	96.71	99.44
NCRPIS	PI506411	3.3	2.99	4.83	5.73	2.44	3.22	59.64	60.74	45.05	43.11
NCRPIS	PI506412	2.34	4.05	5.22	6.18	2.18	3.36	59.08	58.99	37.67	37.91
NCRPIS	PI506413	2.35	3.61	4.69	5.41	2.11	3.19	62.28	62.99	47.62	51.45
NCRPIS	PI508277	8.36	7.12	9.66	8.87	7.51	7	65.31	63.66	54.35	50.83
NCRPIS	PI509045	4.03	5.06	5.04	5.86	3.94	4.49	70.39	70.99	70.29	71.55
NCRPIS	PI509542	4.27	5.01	9.48	9.19	3.22	4.05	67.35	67.49	54.13	55.88
NCRPIS	PI510674	3.96	4.83	7.6	8.07	3.39	4.08	55.83	56.99	26.07	26.66
NCRPIS	PI511309	4.89	5.71	7.46	7.69	4.41	4.9	67.35	68.99	73.84	78
NCRPIS	PI511310	8.03	7.03	10.71	9.84	6.87	6.59	69.98	69.24	72.96	69.55
NCRPIS	PI511311	6.86	6.2	8.89	8.9	6.37	6.11	66.86	68.49	77.69	75.88
NCRPIS	PI511313	6.12	5.92	6.6	7	6.04	5.89	71.56	71.49	84.36	87.94
NCRPIS	PI511315	7.56	6.99	8.5	8.61	7.12	6.73	85.6	84.24	90.63	88.77
NCRPIS	PI511317	10.75	9.44	12.93	11.3	9.07	8.43	82.35	81.99	136.52	137.11
NCRPIS	PI511318	3.27	3.97	5.41	5.98	2.92	3.66	76.82	76.49	83.69	85.55
NCRPIS	PI511804	5.6	6.21	8.44	7.99	4.57	5.07	76.45	77.24	66.97	68.33
NCRPIS	PI511805	6.3	2.76	10.33	9.83	4.48	4.34	76.64	76.99	75.79	75.33
NCRPIS	PI517968	5.3	5.37	6.54	7.42	4.8	5.05	60.77	61.24	59.63	56.22
NCRPIS	PI517971	7.87	6.42	9.13	8.75	7.44	6.81	63.93	64.24	64.45	64.88
NCRPIS	PI517972	6.83	6.85	8.29	8.55	6.39	6.26	68.84	70.24	76.47	77.55
NCRPIS	PI517973	8.33	6.79	10.59	9.38	7.39	6.88	69.98	69.99	67.31	68.66
NCRPIS	PI517974	9.12	9.13	11.87	11.14	7.22	7.19	73.62	72.24	73.19	72.16
NCRPIS	PI518660	4.36	4.85	9.2	8.85	3.49	4.21	61.62	62.99	51.27	48.11
NCRPIS	PI520770	7.32	6.53	11.08	10.16	6.41	6.2	59.72	60.24	29.34	31.83
NCRPIS	PI520771	4.75	5.4	5.23	6.18	4.61	4.97	68.95	69.24	68.34	64.77
NCRPIS	PI520772	6.15	6.64	6.81	7.08	5.91	5.96	62.88	63.24	40.68	41.83
NCRPIS	PI520774	3.67	4.75	5.24	5.91	3.56	4.16	72.21	71.24	75.9	72
NCRPIS	PI522250	5.54	6.05	7.85	7.77	4.58	5.08	54.95	55.99	26.19	26.77
NCRPIS	PI522252	5.07	5.24	7.06	6.91	4.74	5.02	54.85	55.66	49.44	53.33
NCRPIS	PI524969	5.26	5.69	8.31	8.32	4.15	4.75	62.38	61.24	55.1	54.22
NCRPIS	PI524970	5.38	6.57	7.06	6.86	4.96	5.37	62.37	63.49	69.7	67.66
NCRPIS	PI527699	4.5	5.36	4.95	5.48	4.57	4.9	63.87	65.99	49.84	48.66
NCRPIS	PI527700	6.15	6.59	5.86	6.86	6.24	6.1	66.82	66.99	62.54	63.66
NCRPIS	PI531081	7.31	7.2	10.73	9.4	5.91	6.05	62.11	63.33	47.35	49
NCRPIS	PI531082	4.24	4.82	4.75	5.77	4.21	4.61	64.71	65.99	88.64	86.33
NCRPIS	PI531083	3.46	6.04	3.88	4.8	3.42	4.43	71.95	70.99	71.89	75.11
NCRPIS	PI531084	10.95	9.25	11.64	10.86	9.82	8.84	78.44	76.99	69.14	71.44
NCRPIS	PI531085	7.15	7.09	8.47	8.34	5.85	6.01	65.14	67.33	39.3	42.5
NCRPIS	PI531509	5.04	5.44	5.53	5.93	5.07	5.22	70.31	69.99	83.63	82.5
NCRPIS	PI531510	3.47	4.4	8.6	8.01	2.67	3.68	72.35	72.24	94.14	93.44
NCRPIS	PI531511	5.29	5.51	8.03	7.78	4.71	5	71.76	72.49	69.37	71.66
NCRPIS	PI533658	5.22	6.24	5.8	6.38	4.95	5.31	62.76	63.24	57.38	61.33
NCRPIS	PI533659	4.29	4.34	6.98	7.3	3.44	4.12	63.4	65.74	60.78	57.33
NCRPIS	PI535900	2.82	2.25	2.93	4.72	2.24	2.87	50.24	51.24	46.83	45.33
NCRPIS	PI535901	4.94	5.47	6.73	7.11	4.37	4.8	51.51	52.49	18.02	16.33
NCRPIS	PI535906	2.61	3.57	3.98	5.32	2.41	3.31	51.09	51.24	34.19	34.16
NCRPIS	PI535912	4.89	5.26	6.47	6.86	3.8	4.4	56.5	55.99	45.54	44.55
NCRPIS	PI535913	6.95	4.68	11.96	10.87	4.72	4.84	55.73	56.49	54.25	57
NCRPIS	PI535914	4.67	3.93	8.76	8.77	4.02	4.29	53.34	55.74	37.03	39
NCRPIS	PI535916	5.05	5.67	6.67	7.05	4.48	4.93	59.57	59.74	34.55	33.88
NCRPIS	PI535917	2.54	4.81	2.72	4.38	2.64	3.71	54.71	55.99	33.06	37.44
NCRPIS	PI535919	5.04	5.3	8.68	8.58	4.08	4.65	53.1	53.74	43.83	40.88
NCRPIS	PI535921	2.71	4.76	2.94	4.36	2.99	3.86	54.45	55.24	36.83	40.97
NCRPIS	PI535923	3.71	5.43	5.89	6.98	3.2	4.13	57.77	58.49	44.74	44.77
NCRPIS	PI535924	3.61	5.08	5.97	6.96	3.3	4.1	52.17	53.24	33.44	35.88
NCRPIS	PI535925	3.15	4.03	7.75	8.05	2.18	3.3	50.14	52.49	40.22	43.16
NCRPIS	PI535926	6.63	6.46	9.64	8.97	5.7	5.78	50.66	51.24	32.83	35.22
NCRPIS	PI535927	4.63	4.61	7.97	7.91	3.78	4.28	49.48	50.24	43.71	41.77
NCRPIS	PI536520	8.71	8	11.83	10.23	7.04	6.89	79.47	79.99	106.17	103.66
NCRPIS	PI537097	7.36	6.46	7.56	7.42	7.25	6.69	68.58	68.66	61.81	62.33
NCRPIS	PI537099	6.89	7.12	6.92	7.23	6.5	6.42	67.35	67.49	47.88	50.91
NCRPIS	PI538007	9.36	11.41	12.43	10.63	9.53	9.01	64.19	64.49	55.46	57.88
NCRPIS	PI538009	5.3	6.42	7.56	7.74	4.5	5.04	67.62	66.99	52.76	50.55
NCRPIS	PI538011	6.78	6.87	7.08	7.51	6.59	6.42	63.51	64.49	57.34	58
NCRPIS	PI538229	5.44	5.77	7.04	7.49	5	5.24	63.98	65.74	72.74	74.44
NCRPIS	PI538231	5.93	5.58	6.49	6.4	5.89	5.72	64.76	64.99	49.9	47.44
NCRPIS	PI538235	8.99	8.17	8.78	8.72	8.65	7.94	57.21	58.74	26.23	29.97
NCRPIS	PI538236	5.44	5.83	6.08	6.7	5.36	5.49	58.69	60.24	47.84	49.77
NCRPIS	PI538237	3.99	4.59	6.04	6.56	3.27	4.03	59.21	59.99	47.04	44.77
NCRPIS	PI538238	5.39	5.99	9.42	9.26	4.28	4.88	58.03	57.49	45.64	42.11
NCRPIS	PI538239	5.27	5.07	6.6	6.98	4.8	5	62.61	62.99	63.21	60.69
NCRPIS	PI538242	5.85	5.24	8.08	8.2	5.25	5.29	63.34	63.74	57.17	57.66
NCRPIS	PI538244	6.87	6.3	6.86	7.2	6.9	6.47	66.42	66.49	110.23	105.66
NCRPIS	PI539859	9.89	7.3	11.66	10.74	7.56	7.07	85.77	84.99	136.13	129.77
NCRPIS	PI539870	8.02	7.26	10.99	10.22	6.96	6.66	65.97	66.49	58.71	58.5
NCRPIS	PI539871	4.56	5.67	4.37	5.55	4.77	5.11	64.8	65.99	29.07	34.11
NCRPIS	PI539872	6.02	6.11	9.07	8.6	4.9	5.28	70.88	71.24	60.67	62.22
NCRPIS	PI539920	9.31	8.13	10.93	10.18	8.51	7.71	57.35	57.99	55.88	54.61
NCRPIS	PI539921	4.75	4.19	12.41	11.03	3.43	4.06	57.33	57.49	50.01	46.88
NCRPIS	PI539922	6.82	5.85	8.99	8.88	5.74	5.72	67.34	68.66	73.87	76.5
NCRPIS	PI539923	6.86	6.79	9.67	9.13	5.8	5.88	72.78	71.99	43.87	47.33
NCRPIS	PI539924	6.01	5.37	6.49	6.91	5.53	5.47	63.75	62.24	60.41	60.44
NCRPIS	PI539926	9.98	8.97	8.16	8.54	10.17	8.8	68.93	68.74	60.26	56.83
NCRPIS	PI539927	6.6	6.92	10.27	9.2	5.41	5.7	66.28	67.33	41.98	41.66
NCRPIS	PI539930	3.2	3.79	7.23	7.55	2.6	3.46	55.77	56.49	34.91	34.33
NCRPIS	PI540312	8.56	8.1	11.68	10.53	7.49	7.21	80.13	80.49	72.96	73.83
NCRPIS	PI540741	11.02	8.47	12.48	11.1	10.37	8.87	92.65	92.33	144.11	139.16
NCRPIS	PI540742	8.03	7.33	10.19	9.33	6.4	6.37	98.38	95.24	121.09	120.83
NCRPIS	PI540743	10.25	8.53	11.29	10.34	9.58	8.43	82.11	81.66	100.14	95
NCRPIS	PI540744	11.32	9.98	12.32	10.61	9.55	8.79	90.7	90.49	96	92.5
NCRPIS	PI540745	3.87	2.8	8.71	8.54	2.42	3.24	81	80.49	94	90.55
NCRPIS	PI540746	10.3	10.18	11.19	10.14	9.32	8.59	84.86	84.33	128.82	126.33
NCRPIS	PI540747	6.67	7.61	7.56	7.32	6.08	6.26	78.93	78.49	125.84	120.44
NCRPIS	PI540748	5.4	5.82	7	7.3	4.73	5.1	98.67	97.74	77.06	78.12
NCRPIS	PI540749	11.11	9.42	9.25	9.23	11.33	9.82	79.33	78.99	93.88	95.44
NCRPIS	PI540750	11.98	9.61	11.46	10.15	9.6	8.59	79.28	78.99	76.12	71.83
NCRPIS	PI540751	8.99	8.32	11.46	10.91	7.41	7.15	78.14	77.74	115.45	116.55
NCRPIS	PI542715	5.77	5.64	6.39	6.98	5.73	5.65	69.78	70.49	74.75	78.88
NCRPIS	PI542716	4.21	5.79	5.42	6.04	3.94	4.65	69.05	68.74	82.77	81.66
NCRPIS	PI542776	4.84	5.09	7.84	8.29	4.26	4.65	67.22	65.74	83.52	79.38
NCRPIS	PI542777	6.27	7.17	6.16	6.71	6.17	6.23	69.31	69.99	57.22	54.22
NCRPIS	PI542778	5.02	4.03	9.28	8.49	3.39	3.92	71.75	70.99	59.75	62.33
NCRPIS	PI542948	8.82	8.66	9.44	8.87	8.01	7.63	77.63	77.49	133.29	132.66
NCRPIS	PI542952	6.28	6.55	8.78	8.66	5.55	5.73	81.81	81.74	76.44	74
NCRPIS	PI542953	7.84	7.44	9.01	8.61	7.08	6.83	74.91	73.74	57.23	56.88
NCRPIS	PI542955	6.49	6.61	9.14	8.15	5.38	5.65	74.54	73.99	57.92	59.55
NCRPIS	PI542956	4.39	5.08	6.63	7.19	3.93	4.48	71.57	72.49	61.42	57.88
NCRPIS	PI542957	5.83	3.61	11.02	10.09	4.06	4.24	71.56	71.33	58.2	56.83
NCRPIS	PI542958	9.48	7.65	8.8	8	9.41	8.18	79.36	79.24	75.9	78
NCRPIS	PI542959	4.47	5.27	6.99	6.98	3.58	4.39	75.03	74.49	81.27	84.16
NCRPIS	PI543008	7.26	6.43	7.23	7.33	7.27	6.65	82.22	82.24	101.9	99.22
NCRPIS	PI543916	7.19	6.2	11.5	10.43	6.18	6.04	82.25	81.24	95.24	98.3
NCRPIS	PI546494	4.41	4.96	6.75	7.25	3.93	4.41	57.38	57.99	55.28	52
NCRPIS	PI547086	7.09	7.23	7.02	6.5	6.92	6.68	65.95	64.49	58.03	58.66
NCRPIS	PI547088	5.1	5.57	5.93	6.69	5.04	5.24	69.78	68.74	68.34	66.66
NCRPIS	PI548783	4.07	5.3	5.12	6.09	3.71	4.32	74.24	73.49	68.68	72
NCRPIS	PI548788	6.46	6.64	6.68	7.34	6.25	6.17	84.55	82.74	112.01	113.02
NCRPIS	PI548792	8.46	7.97	8.73	8.49	8.08	7.44	86.72	87.24	82.89	84.77
NCRPIS	PI548794	7.5	6.94	9.51	9.4	6.63	6.41	58.14	58.74	29.28	31.77
NCRPIS	PI550440	7.06	7.79	7.63	7.6	6.49	6.57	73.59	73.24	97.31	96.44
NCRPIS	PI550441	5.27	5.82	9.35	9.01	4.2	4.79	84.98	84.24	76.13	78.22
NCRPIS	PI550442	6.98	6.46	11.4	10.38	5.58	5.71	66.82	66.99	61.35	64.88
NCRPIS	PI550443	8.26	7.64	7.73	7.47	8.17	7.53	74.89	74.66	53.06	50.5
NCRPIS	PI550454	7.79	7.25	8.65	8.43	7.31	6.88	73.11	74.24	67.42	70.77
NCRPIS	PI550455	4.17	5.11	7.89	8.13	3.34	4.18	73.1	71.24	100.93	95.77
NCRPIS	PI550461	7.91	7.48	6.56	7.13	8.01	7.32	67.55	68.66	61.47	62
NCRPIS	PI550462	5.22	5.89	5.44	6.51	5.19	5.37	69.45	69.49	81.86	81.77
NCRPIS	PI550463	5.83	6.81	6.55	7.27	5.48	5.73	68.2	68.49	72.66	68.33
NCRPIS	PI550464	3.31	5.14	5.11	5.73	3.23	4.06	64.01	65.24	70.43	70.22
NCRPIS	PI550465	11.7	9.13	11.8	10.55	10.48	9.09	70.54	69.66	77.27	78.33
NCRPIS	PI550466	6.43	7.1	6.6	6.92	6.24	6.22	70.73	70.74	77.78	81.11
NCRPIS	PI550467	11.57	8.81	11.99	10.3	10.8	9.4	68.94	68.49	75.21	75.33
NCRPIS	PI550468	4.11	4.69	5.81	6.46	3.95	4.38	67.88	67.99	84.79	82.66
NCRPIS	PI550469	6.66	7.19	4.98	6.1	7.06	6.68	67.27	67.66	41.09	46
NCRPIS	PI550470	5.33	6.21	5.64	6.58	5.3	5.51	67.09	67.66	32.6	37
NCRPIS	PI550471	2.29	3.26	7.42	7.68	2.33	3.24	78.05	77.66	50.13	52
NCRPIS	PI550472	4.97	5.83	6.41	6.63	4.67	5.06	67.73	68.49	61.24	62.77
NCRPIS	PI550473	5.48	6.2	8.03	7.57	4.87	5.25	66.67	67.74	90.35	91.11
NCRPIS	PI550483	5.8	6.37	8.57	8.36	4.9	5.29	65.24	65.49	68.29	65.72
NCRPIS	PI550489	8.43	6.34	11.87	10.96	6.83	6.42	53.87	55.33	36.85	41.83
NCRPIS	PI550490	9.28	8.35	8.43	8.19	9.31	8.34	55.46	54.99	44.8	45.83
NCRPIS	PI550491	6.95	6.41	6.9	6.93	6.92	6.55	59.38	60.49	58.03	57.66
NCRPIS	PI550492	4.78	5.71	6.54	6.4	3.95	4.63	62.72	61.33	38.01	42
NCRPIS	PI550496	5.2	5.84	7.48	7.78	4.22	4.82	72.09	71.99	71.66	74.16
NCRPIS	PI550497	4.11	5.18	6.29	6.78	3.36	4.19	70.93	71.49	84.83	80.66
NCRPIS	PI550503	5.39	6.34	6.81	7.07	5.09	5.41	59.83	61.99	48.84	47.55
NCRPIS	PI550504	3.78	5.23	6.14	6.81	3.2	4.04	55.77	56.49	36.62	40.55
NCRPIS	PI550516	6.02	6	6.1	6.26	6.1	5.9	80.94	79.99	77.44	73.66
NCRPIS	PI550517	7.75	7.09	10.99	9.76	6.38	6.31	75.95	75.66	87.89	86.05
NCRPIS	PI550518	6.8	7.24	6.56	6.96	6.72	6.55	73.63	72.49	104.1	103.88
NCRPIS	PI550519	4.67	4.43	10.3	10.11	3.32	4	74.7	74.99	66.62	68
NCRPIS	PI550520	7.34	6.79	9.48	8.96	6.69	6.44	74.54	74.33	87.23	84.16
NCRPIS	PI550521	3.44	3.3	9.34	8.28	2.45	3.25	71.71	70.33	72.12	72.33
NCRPIS	PI550522	6.73	7.2	6.52	6.82	6.62	6.52	75.24	74.99	78.76	81.77
NCRPIS	PI550526	6.07	5.63	7.58	8.02	5.74	5.65	70.08	69.99	101.06	102.66
NCRPIS	PI550527	5.49	5.35	5.99	6.39	5.4	5.4	66.86	67.33	65.25	64.66
NCRPIS	PI550530	2.94	4.86	5.37	6.07	2.59	3.71	51.49	52.49	38.44	41.66
NCRPIS	PI550531	4.11	4.53	6.01	6.67	3.74	4.24	55.67	55.99	42.39	42.5
NCRPIS	PI550532	2.52	2.49	6.74	7.04	2.22	3	54.51	56.24	23.06	28
NCRPIS	PI550534	2.6	3.8	7.12	7.35	2.03	3.12	77.69	77.99	115.41	117.25
NCRPIS	PI550540	8.02	7.59	9.26	8.92	7.57	7.08	53.43	54.99	43.34	44.13
NCRPIS	PI550541	8.46	7.46	9.28	8.91	7.93	7.31	62.35	62.74	47.15	48.11
NCRPIS	PI550542	8.99	8.15	7.71	7.84	9.2	8.17	56.15	55.49	23.89	21.55
NCRPIS	PI550546	9	7.89	7.16	7.6	9.2	8.02	77.22	77.74	51.5	56.33
NCRPIS	PI550547	9.93	7.76	10.04	9.14	9.48	8.21	84.53	83.24	71.17	74.41
NCRPIS	PI550548	4.42	6.28	6.16	6.76	3.89	4.69	84.65	84.24	76.47	80.55
NCRPIS	PI550552	3.88	4.91	6.34	7.26	3.51	4.19	58.4	58.99	56.19	52.55
NCRPIS	PI550553	2.67	3.11	5.92	6.8	2.26	3.07	49.98	50.99	18	22.83
NCRPIS	PI550554	5.62	5.38	7.51	7.49	5.22	5.31	54.85	56.49	50.7	50.55
NCRPIS	PI550555	4.95	5.13	7.61	7.75	4.36	4.75	70	69.99	61.06	57.88
NCRPIS	PI550556	6.78	7.01	11.49	10.26	5.75	5.95	71.43	70.49	58.8	63.41
NCRPIS	PI550558	8.1	6.53	9.96	9.46	7.52	6.92	70.78	71.74	87.35	87.11
NCRPIS	PI550559	5.47	6.97	5.93	6.56	5.16	5.59	78.22	76.99	101.67	103
NCRPIS	PI550561	5.6	5.52	7.99	7.86	4.37	4.83	55.22	57.24	44.17	47.22
NCRPIS	PI550565	7.18	7.58	6.63	7.23	7.11	6.88	60.13	61.99	58.15	58.77
NCRPIS	PI550566	5.01	5.47	5.67	5.77	4.98	5.16	61.22	62.24	58.36	62.77
NCRPIS	PI550567	6.62	6.99	5.01	5.99	6.94	6.59	60.07	60.74	61.93	66.44
NCRPIS	PI550568	5.39	5.96	6.42	7.28	4.82	5.19	61.14	61.49	59.09	57.44
NCRPIS	PI550571	5.36	5.3	7.84	8.26	4.72	4.96	58.28	60.66	43.34	44.08
NCRPIS	PI550573	4.94	5.23	7.06	7.27	4.52	4.87	56.56	57.24	36.52	35.55
NCRPIS	PI550574	10.6	9.2	10.92	9.91	10.01	8.77	82.87	83.49	109.18	104.44
NCRPIS	PI550900	9.04	8.11	7.96	7.76	9.09	8.07	92.11	90.66	129.88	128.25
NCRPIS	PI550901	9.12	8.42	8.08	8.42	9	8.13	87.72	87.33	124.87	123.5
NCRPIS	PI550902	9.79	9.47	10.11	9.04	9.17	8.48	88.98	87.24	144.64	137.88
NCRPIS	PI550903	5.63	8.47	4.09	5.07	5.89	6.28	86.3	85.49	95.66	99.16
NCRPIS	PI550904	11.67	7.91	11.86	10.68	11.25	9.25	102.65	100.99	156.62	152.5
NCRPIS	PI550905	9.59	9.04	11.12	10.12	9.16	8.42	87.8	87.66	128.03	122
NCRPIS	PI550906	10.95	9.24	11.42	10.53	10.27	8.96	91.59	90.66	154.77	150.5
NCRPIS	PI550907	8.37	7.01	8.36	7.79	8.18	7.36	86.01	84.99	79.81	79.79
NCRPIS	PI550908	7.23	7.74	8.83	8.85	6.16	6.31	89.98	88.99	118.68	121.5
NCRPIS	PI550909	9.56	7.39	9.82	9.12	8.41	7.49	75	75.66	128.76	125.27
NCRPIS	PI550911	8.89	6.55	10.42	9.66	8.41	7.4	78.75	78.33	103.49	98.11
NCRPIS	PI550913	8.13	8.25	8.9	8.54	7.42	7.18	83.83	82.66	124.34	124
NCRPIS	PI550916	5.21	5.81	7.12	6.97	4.44	4.95	91	89.99	167.65	165
NCRPIS	PI550917	9.64	8.46	9.24	8.65	9.39	8.28	78.12	77.49	87.24	90
NCRPIS	PI550918	3.53	3.53	8.54	8.25	2.81	3.54	74.19	73.99	60.82	63.33
NCRPIS	PI550919	3.35	4	6.92	7.12	2.74	3.49	77.35	76.99	144.75	140
NCRPIS	PI550920	5.11	6.05	10.11	9.59	4.19	4.81	91.66	88.99	119.37	120
NCRPIS	PI550922	6.58	6.76	8.07	7.35	6.01	5.97	90.77	89.74	114.62	113.08
NCRPIS	PI550923	6.96	8.32	7.29	7.37	6.51	6.65	81.03	80.49	102.47	105.77
NCRPIS	PI550924	7.79	7.22	10.41	9.58	6.87	6.65	81.83	80.66	89.45	89.88
NCRPIS	PI550925	11.04	7.85	11.21	10.37	8.49	7.75	88.94	89.99	135.18	130.5
NCRPIS	PI553054	3.88	2.57	8.03	8.26	2.82	3.32	63.57	62.33	20.65	26.16
NCRPIS	PI553055	4.03	5.11	6.09	6.43	3.72	4.34	56.08	57.49	35.58	39.88
NCRPIS	PI553056	4.67	5.75	6.38	6.98	4.27	4.84	63.67	64.49	64.61	67.16
NCRPIS	PI553057	4.17	5.07	6.18	6.82	3.94	4.48	63.66	63.99	41.16	43
NCRPIS	PI553058	7.04	3.94	11.8	10.13	4.42	4.5	63.7	63.33	59.41	59
NCRPIS	PI553059	5.09	3.57	11.85	10.6	3.29	3.76	73.07	71.66	89.47	85.16
NCRPIS	PI553060	4.16	4.8	9.14	8.91	3.22	4.02	60.79	61.99	80.37	78.33
NCRPIS	PI553061	4.27	5.16	8.45	8.69	3.3	4.21	62.82	62.99	72.02	68.33
NCRPIS	PI553062	2.35	2.58	5.35	6.11	2.07	2.91	59.21	58.99	42.56	40.5
NCRPIS	PI553063	3.17	2.33	3.06	4.48	2.64	3.18	62.82	63.66	76.59	73.66
NCRPIS	PI553064	2.99	3.4	4.62	5.45	2.55	3.36	72.55	71.99	63.87	67.33
NCRPIS	PI558516	4.76	4.91	5.63	6.33	4.51	4.8	72.36	71.49	87.93	88.55
NCRPIS	PI558517	5.56	5.97	6.64	6.48	5.14	5.39	75.77	75.49	63.34	66.33
NCRPIS	PI558518	4.43	5.28	6.05	6.67	3.78	4.42	65.77	65.99	69.16	69.66
NCRPIS	PI558520	5.45	5.95	6.97	7.33	4.94	5.23	70.32	70.99	71.66	67.88
NCRPIS	PI558521	3.73	4.94	5.32	6.29	3.45	4.19	72.22	71.24	95.37	94.88
NCRPIS	PI558522	3.09	4.12	6.05	6.98	2.87	3.66	76.97	74.99	100.41	97.77
NCRPIS	PI558523	5.27	5.57	6.09	6.54	5.16	5.3	76.3	75.99	44.43	42.33
NCRPIS	PI558524	7.89	6.51	11.28	10.46	6.46	6.25	75.77	76.49	92.84	94
NCRPIS	PI558525	8.92	7.83	9.83	9.45	8.37	7.7	82.51	81.49	103.73	102
NCRPIS	PI558526	8.57	8.31	9.18	8.87	7.89	7.45	76.89	77.24	103.73	102
NCRPIS	PI558527	4.25	5.23	8.41	8.03	3.53	4.34	71.58	72.24	65.12	62.22
NCRPIS	PI558528	6.87	6.93	7.26	7.57	6.63	6.43	71.33	70.33	69.01	73.22
NCRPIS	PI558529	8.73	6.96	8.76	8.43	8.57	7.6	79.44	79.49	91.36	90
NCRPIS	PI558530	6.1	4.73	12.04	10.8	4.49	4.74	77.88	77.49	75.04	73.44
NCRPIS	PI558531	5.74	6.54	9.31	8.71	4.83	5.32	76.18	75.74	83.46	83.33
NCRPIS	PI558532	6.27	6.72	7.33	7.32	5.61	5.8	64.84	65.74	68.95	70.66
NCRPIS	PI558533	2.55	4.12	4.58	5.7	2.38	3.31	81.69	80.49	79.51	75.5
NCRPIS	PI558534	5.97	7.15	5.59	6.13	5.97	6.09	85.92	85.24	95.32	97.66
NCRPIS	PI559918	5.07	6.24	5.87	5.98	4.95	5.31	68.17	67.99	92.73	88.77
NCRPIS	PI560074	6.25	7.05	9.44	8.77	5.18	5.61	69.89	69.99	89.18	90.44
NCRPIS	PI560075	5.52	6	9.68	9.03	4.41	4.97	66.89	68.49	82.77	86.66
NCRPIS	PI560081	7.11	6.41	7.27	7.26	7.05	6.57	67.66	67.74	59.58	58.16
NCRPIS	PI560082	3.27	3.96	5.49	6.04	2.29	3.4	72.74	73.74	71.69	74.11
NCRPIS	PI561515	7.35	7.25	8.7	8.28	6.49	6.38	76.25	76.66	82.54	80.44
NCRPIS	PI561516	5.04	5.05	6.14	6.59	4.86	5.05	76.29	75.74	77.68	74.77
NCRPIS	PI561517	5.85	6.44	7.41	7.42	5.33	5.56	73.66	73.66	79.26	74.33
NCRPIS	PI561518	6.99	5.64	9.29	8.73	6.38	6.02	78.49	78.99	96.52	99.99
NCRPIS	PI561520	6.57	6.42	7.66	7.64	6.2	6.06	71.03	70.99	61.76	64.16
NCRPIS	PI561522	8.27	7.26	8.45	8.09	8.08	7.37	78.89	77.49	101.13	101.47
NCRPIS	PI561523	3.01	5.1	5.82	6.54	2.5	3.61	76.53	74.74	86.21	84.99
NCRPIS	PI561525	5.15	5.24	6.88	7.28	4.64	4.95	81.78	80.49	73.52	74.11
NCRPIS	PI561526	6.66	7.04	7.24	7.51	6.43	6.35	78.28	77.99	85.64	86.44
NCRPIS	PI561527	5.44	5.81	8.83	8.73	4.46	4.94	75.25	74.66	42.74	42.83
NCRPIS	PI561528	6.47	6.04	8.31	8.02	6.08	5.91	78.39	78.24	71.66	67.88
NCRPIS	PI561529	6.73	7.08	5.38	6.32	7	6.72	73.66	73.49	58.83	56.44
NCRPIS	PI561532	4.63	3.48	10.94	10.03	2.96	3.61	79.91	79.24	36.41	41.11
NCRPIS	PI561533	5.64	5.6	6.71	6.99	5.43	5.44	69.49	69.99	85.39	85.44
NCRPIS	PI561535	4.72	4.3	8.81	8.87	3.7	4.2	79.1	78.66	36.72	42
NCRPIS	PI561537	5.81	5.61	8.1	7.68	5.5	5.49	78.54	78.24	98.58	96
NCRPIS	PI561565	5.24	6.46	5.58	6.29	5.14	5.45	68.27	68.66	71.79	75.55
NCRPIS	PI561601	5.18	5.63	7.79	7.69	4.57	4.94	89.98	88.99	87.58	88.33
NCRPIS	PI561602	3.64	6.92	2	3.8	4.18	5	89.98	88.99	118.34	113.16
NCRPIS	PI561603	8.22	7.47	11.82	10.32	6.75	6.6	86.88	86.24	98.24	100.66
NCRPIS	PI561604	10.91	9.36	11.4	10.91	9.49	8.53	83.06	80.74	149.44	143.33
NCRPIS	PI561605	11.07	11.1	11.22	10.1	11.37	10.09	90.68	89.66	151.16	148
NCRPIS	PI561606	8.89	7.87	8.24	8.12	8.82	7.86	89.46	87.99	136.15	131.44
NCRPIS	PI561607	8.39	8.55	10.37	9.6	7.29	7.1	87.51	85.66	126.11	124.88
NCRPIS	PI561609	8.22	7.11	9.99	9.58	7.63	7.03	87.61	86.74	127.2	127
NCRPIS	PI561610	9.03	7.94	9.53	8.77	8.68	7.87	91.5	89.49	107.56	102.7
NCRPIS	PI561613	5.52	7.04	6.56	6.82	4.91	5.46	83.58	83.99	122.07	118.66
NCRPIS	PI561614	8.51	7.4	8.58	8.42	8.19	7.44	84.69	83.74	112.61	108
NCRPIS	PI561618	10.3	8.39	11.56	10.01	8.84	7.94	91.01	90.99	116.79	116.66
NCRPIS	PI561694	5.49	6.04	8.62	8.47	4.62	5.08	63.18	63.24	37.9	37.66
NCRPIS	PI561695	5.04	5.15	5.78	6.36	4.92	5.08	63.31	63.66	48.58	45.5
NCRPIS	PI564682	7.58	6.46	8.67	8.81	6.26	6.11	68.22	67.99	80.6	76.55
NCRPIS	PI564683	7.45	7.43	8.48	8.35	6.56	6.51	62.6	62.99	76.59	76.66
NCRPIS	PI564716	9.74	8.87	8.74	8.57	9.54	8.51	72.79	72.66	84.53	85.11
NCRPIS	PI564717	6.54	6.51	7.64	7.46	6	6	74.85	74.99	76.82	75.22
NCRPIS	PI564852	5.67	5.48	6.26	6.92	5.62	5.53	74.19	73.99	85.52	84.33
NCRPIS	PI567792	9.78	7.76	9.2	8.88	9.71	8.45	62.35	62.74	42.8	41.88
NCRPIS	PI567793	3.8	5.23	4.65	6.03	3.75	4.4	66.44	65.24	51.59	53.16
NCRPIS	PI567794	6.59	5.25	8.72	8.71	6.2	5.85	61.68	62.99	38.96	42.16
NCRPIS	PI568158	7.06	6.63	8.14	8.33	6.42	6.26	67.88	67.99	75.1	78.22
NCRPIS	PI568159	7.9	7.46	9.08	8.55	7.53	6.98	69.19	69.24	71.89	75.11
NCRPIS	PI568160	5.37	6.45	10.02	9.65	4.45	5.03	69.83	69.33	82.98	83.77
NCRPIS	PI572413	7.19	6.21	7.84	7.92	6.92	6.44	68.6	69.49	74.18	77.33
NCRPIS	PI573098	6.03	6.3	7.51	7.29	5.74	5.74	71.87	71.24	83.08	82.55
NCRPIS	PI583350	7.34	6.99	6.78	7.09	7.35	6.86	70.07	69.74	82.7	79.88
NCRPIS	PI583351	8.11	9.74	7.89	7.16	7.52	7.52	66.15	68.24	66.85	63.22
NCRPIS	PI583352	7.13	7.05	5.88	6.14	7.36	6.94	64.47	63.33	44.81	42.5
NCRPIS	PI583774	7.62	7.09	11.35	10.09	6.59	6.47	64.98	65.24	57.34	55
NCRPIS	PI583846	5.14	5.54	6	6.72	5.03	5.21	61.56	61.99	62.51	66.44
NCRPIS	PI583847	5.08	6.93	4.81	5.9	5.11	5.52	68.79	67.99	67.31	67.22
NCRPIS	PI584528	8.78	8.09	6.72	6.93	8.96	8.04	70.89	69.99	55.2	59.91
NCRPIS	PI584529	9.74	6.7	11.77	10.42	7.7	7.09	66.56	66.74	50.01	53.88
NCRPIS	PI586935	3	3.49	2.04	3.36	2.72	3.52	70.8	70.99	105.12	106.66
NCRPIS	PI587124	9.15	7.27	10.09	9.9	8.55	7.69	56.72	56.99	40.06	45.11
NCRPIS	PI587125	3.03	4.28	6.02	6.89	2.3	3.4	57.45	57.33	41.02	41.16
NCRPIS	PI587126	2.88	3.25	6.2	7.02	2.13	3.11	48.23	49.33	9.81	14.33
NCRPIS	PI587127	5.1	5.05	10.72	9.63	4.13	4.58	67.09	67.24	73.04	76.22
NCRPIS	PI587128	8.71	8.32	9.47	8.99	8.01	7.5	67.55	66.74	52.07	55.88
NCRPIS	PI587129	5.19	5.28	9.84	9.62	4.33	4.77	63.01	63.74	29.03	30.94
NCRPIS	PI587130	8.65	6.72	9.4	8.8	8.29	7.4	73.24	73.74	80.14	82.11
NCRPIS	PI587131	3.87	4.58	6.27	6.82	3.22	3.93	68.14	68.24	88.5	84.22
NCRPIS	PI587132	4.01	6.6	5.11	5.39	3.68	4.61	72.21	72.74	85.01	87.66
NCRPIS	PI587133	3.91	4.22	8.72	8.49	3.19	3.91	60.52	62.49	35.23	36.22
NCRPIS	PI587134	2.95	4.17	6.72	6.63	2.15	3.32	53.77	54.49	24.04	27.22
NCRPIS	PI587135	3.13	3.9	6.04	6.43	2.11	3.26	60.71	61.99	47.36	47.55
NCRPIS	PI587136	4.25	5	5.49	6.45	4.17	4.6	68.47	68.99	66.28	66.66
NCRPIS	PI587137	7.39	7.81	10.82	9.76	6.15	6.34	62.61	62.99	48.07	50.11
NCRPIS	PI587138	5.68	6.09	8.69	8.49	4.98	5.31	58.74	58.74	40.26	42.88
NCRPIS	PI587139	2.28	2.41	5.9	6.4	2.31	2.97	64.27	64.74	35.79	36.11
NCRPIS	PI587140	7.06	6.2	8.98	8.9	6.31	6.06	66.03	66.24	77.03	72.88
NCRPIS	PI587141	5.67	5.97	6.63	6.89	5.49	5.58	57.88	58.49	40.68	39.66
NCRPIS	PI587142	3.83	5.4	4.84	6.1	3.5	4.33	62.44	62.49	70.52	71.77
NCRPIS	PI587143	6.63	6.59	8.17	8.02	6.18	6.11	63.78	64.33	58.03	56.66
NCRPIS	PI587144	4.79	5.6	5.16	5.86	4.87	5.13	69.93	68.33	113.87	110.83
NCRPIS	PI587145	10.71	8.56	11.52	9.94	10.05	8.81	66.83	67.49	74.28	69.83
NCRPIS	PI587146	6.37	6.64	6.9	6.91	6.14	6.11	76.27	76.24	79.66	75.66
NCRPIS	PI587147	9.83	8.25	8.5	8.45	9.99	8.62	71.82	71.74	80.02	77
NCRPIS	PI587148	5.72	6.05	8.29	8.02	4.93	5.27	78.6	78.33	71.53	67.55
NCRPIS	PI587149	7.28	6.46	12.88	11.33	5.96	5.94	66.92	66.99	63.36	66.83
NCRPIS	PI587150	5.89	5.89	6.01	6.29	5.96	5.84	69.08	69.24	59.03	63.33
NCRPIS	PI587151	4.51	5.89	8.08	8.01	3.73	4.5	66.3	66.49	47.72	45.66
NCRPIS	PI587152	6.75	6.09	7.7	7.5	6.49	6.17	60.51	60.99	53.45	50.22
NCRPIS	PI587153	4.84	5.58	5.83	6.14	4.69	5.03	56.65	57.33	43.94	42
NCRPIS	PI587154	3.15	3.57	7.6	7.23	2.62	3.42	63.46	62.99	42.6	44.69
NCRPIS	PI587155	3.71	4.39	9.35	8.79	2.97	3.81	59.2	59.24	43.5	46.33
NCRPIS	PI591017	5.72	6.59	7.57	7.54	5.04	5.46	80.69	79.99	65.02	68.44
NCRPIS	PI592733	7.07	7.35	8.81	8.49	6.45	6.44	75.8	73.74	78.19	78.22
NCRPIS	PI592734	5.33	4.93	7.29	7.19	5.09	5.12	70.56	70.24	85.05	83.22
NCRPIS	PI592735	6.29	5.7	8.22	7.63	4.96	5.21	70.05	69.33	89.07	85.77
NCRPIS	PI592741	5.1	5.07	7.47	7.6	4.58	4.86	68.36	68.33	58.69	57.88
NCRPIS	PI593007	6.16	7.05	7.17	7.35	5.68	5.87	71.83	71.49	68.34	65.66
NCRPIS	PI593008	8.4	7.15	11.54	10.52	7.36	6.95	81.82	79.74	92.28	91.88
NCRPIS	PI593010	5.98	6.02	6.48	6.68	5.54	5.61	76.9	77.24	89.76	86.44
NCRPIS	PI593012	7.15	3.94	11.16	10.38	5.7	5.29	66.54	66.49	75.04	72.16
NCRPIS	PI593013	6.1	6.54	7	7.37	5.8	5.84	72.79	72.66	68.45	69.77
NCRPIS	PI593014	6.35	6.65	9.36	8.86	5.77	5.87	69.26	68.33	58.69	55.44
NCRPIS	PI593015	8	7.38	10.09	9.14	7.01	6.78	85.56	84.49	102.59	98.88
NCRPIS	PI593017	5.99	5.85	6.22	6.53	5.82	5.77	73.85	73.99	89.12	92.11
NCRPIS	PI593460	9.35	7.33	11.92	10.91	8.23	7.52	62.78	61.99	55.88	56.66
NCRPIS	PI594045	4.82	5.15	7.71	7.57	4.13	4.62	63.5	65.66	47.89	50.83
NCRPIS	PI594046	5.66	6.5	5.72	6.24	5.62	5.77	63.01	62.74	49.78	46.88
NCRPIS	PI594047	6.03	7.3	7.28	7.04	5.52	5.84	69.95	70.24	51.32	54.77
NCRPIS	PI594048	5.09	5.67	5.41	6.33	5.11	5.32	66.61	65.99	54.68	52.41
NCRPIS	PI594049	6.15	6.52	6.76	7.2	5.81	5.91	65.51	65.74	62.74	60.33
NCRPIS	PI594050	6.82	6.43	9.9	9.18	5.9	5.93	63.72	65.24	64.47	62.11
NCRPIS	PI594051	6.56	6.3	9.72	9.39	5.61	5.7	72.23	70.24	71.66	73.88
NCRPIS	PI594052	5.74	6.09	7.04	7.17	5.08	5.39	71.47	70.24	71.8	67.55
NCRPIS	PI594053	4.81	5.42	6.74	7.14	4.37	4.77	71.16	69.99	86.71	84.66
NCRPIS	PI594054	10.63	9.35	7.55	7.85	10.87	9.39	66.7	64.99	38.79	36
NCRPIS	PI594055	8.25	7.76	10.48	9.23	7.38	7	68.36	69.99	54.82	58.55
NCRPIS	PI594056	6.17	6.37	8.24	8.32	5.53	5.7	62.26	62.66	67.29	65
NCRPIS	PI594057	8.87	8.51	9.86	9.22	7.82	7.42	68.64	68.24	41.57	45.22
NCRPIS	PI594058	4.13	5.58	5.35	5.87	3.69	4.41	69.45	69.49	76.13	80.22
NCRPIS	PI594059	6.18	5.89	8.54	8.17	5.75	5.73	67.34	65.99	64.88	65.44
NCRPIS	PI594060	4.55	5.36	5.99	6.38	3.76	4.47	71.82	71.74	60.78	61.33
NCRPIS	PI594061	4.65	6.14	7.01	7.59	3.96	4.65	70.24	70.24	30.97	33.55
NCRPIS	PI594062	7.09	8.08	7.62	7.69	6.58	6.6	67.94	69.49	53.16	56.11
NCRPIS	PI594063	6.9	6.33	8.12	7.98	6.26	6.08	70.67	70.24	49.74	51.11
NCRPIS	PI594064	5.21	6.28	6.59	6.51	4.71	5.17	72.88	72.74	64.79	62.22
NCRPIS	PI594065	4.97	5.55	8.34	7.9	3.94	4.62	66.56	66.74	65.34	65.11
NCRPIS	PI594066	8.81	7.4	8.44	8.11	8.71	7.66	66.82	66.66	72.81	70
NCRPIS	PI594067	5.28	6.55	8.44	8.01	4.54	5.12	67.09	67.24	119.08	113.88
NCRPIS	PI594068	10.76	8.59	11.57	10.17	9.83	8.51	69.97	70.49	61.12	61.66
NCRPIS	PI594069	7.29	6.87	6.76	7.18	7.41	6.91	66.71	65.99	67.36	70.11
NCRPIS	PI594070	6.34	7.05	7.63	7.67	5.56	5.85	62.36	63.49	60.02	57.55
NCRPIS	PI594071	6.24	6.39	10.62	9.46	5.06	5.37	69.1	67.74	83.57	82
NCRPIS	PI594072	3.58	4.27	7.88	7.92	2.92	3.7	67.33	67.74	92.46	87.33
NCRPIS	PI594073	4.5	6.03	7.3	7.59	4.01	4.73	68.82	68.24	101.9	97.22
NCRPIS	PI594074	6.61	6.47	8.01	7.76	6.09	6.02	70.38	68.74	63.64	64.33
NCRPIS	PI594075	5.63	5.3	6.43	6.73	5.44	5.42	68.75	69.49	66.28	66.66
NCRPIS	PI594076	6.97	7.03	8.16	8.04	6.37	6.32	68.81	70.24	59.39	60.77
NCRPIS	PI594077	10.36	7.46	12.66	11.02	9.48	8.17	65.77	65.99	62.93	65.11
NCRPIS	PI594078	4.16	5.6	5.56	6.35	3.8	4.54	66.48	67.49	46.12	48.11
NCRPIS	PI594079	4.7	5.65	6.62	6.77	4.37	4.83	65.3	65.49	41.78	43.77
NCRPIS	PI594080	4.92	5.15	6.67	7.5	4.72	4.94	67.66	67.74	81.18	84.44
NCRPIS	PI594081	6.09	6.28	7.98	7.85	5.45	5.61	70.69	70.99	59.4	55.66
NCRPIS	PI594082	7.48	7.28	5.82	6.56	7.66	7.17	69.92	68.33	54.38	51.11
NCRPIS	PI594083	6.22	6.08	8.8	8.27	5.55	5.62	72.27	73.49	69.68	67.22
NCRPIS	PI594084	6.56	6.77	7.41	7.68	6.31	6.2	69.19	69.24	57.06	54.61
NCRPIS	PI594085	5.32	6.27	6.91	6.88	4.82	5.26	73.34	71.99	55.38	56.11
NCRPIS	PI594086	4.36	5.34	5.31	5.94	4.35	4.81	69.48	69.33	48.93	51.66
NCRPIS	PI594087	8.09	7.01	9.58	9.33	7.54	6.95	70.16	69.99	53.22	55
NCRPIS	PI594088	7.2	7.22	10.16	9.01	6.37	6.32	67.84	67.49	51.16	54
NCRPIS	PI594089	5.65	6	9.16	8.84	4.96	5.25	67.52	67.99	62.95	63.22
NCRPIS	PI594090	7.97	7.54	6.69	6.63	8.14	7.45	71.16	70.49	61.43	60.11
NCRPIS	PI594091	4.73	5.32	5.62	5.93	4.59	4.93	72.32	70.74	57.64	60.66
NCRPIS	PI595366	4.17	5.24	5.57	6.36	4.05	4.63	68.47	68.49	68.31	71.33
NCRPIS	PI595367	4.76	4.6	8.23	8.1	3.34	4.12	70.51	70.49	69.35	70.33
NCRPIS	PI595527	6.98	6.59	8.88	8.55	6.55	6.28	87.88	86.99	70.06	68.33
NCRPIS	PI595529	7.33	6.61	9.47	8.93	6.84	6.51	91.36	89.74	97.38	94.83
NCRPIS	PI595530	3.01	3.28	2	3.75	2.8	3.53	96.5	94.49	98.41	97.5
NCRPIS	PI595531	8.67	12.12	8.21	8	8.49	8.6	105.07	103.33	168.68	168.33
NCRPIS	PI595532	4.52	7.9	2	3.31	5.15	5.79	80.65	81.99	85.01	81.83
NCRPIS	PI595533	7.84	7.79	7.5	7.99	7.7	7.25	91.13	90.74	155.31	148.88
NCRPIS	PI595534	9.19	8.34	11.62	10.49	7.78	7.33	87.35	86.49	104.32	106.66
NCRPIS	PI595536	10.31	9.52	12.38	11.08	9.29	8.5	96.31	94.49	149.9	150.41
NCRPIS	PI595541	7.93	8.05	11.38	10.35	6.81	6.74	93.66	92.49	70.04	72.33
NCRPIS	PI595543	5.79	6.55	5.9	6.72	5.72	5.83	87.35	86.49	128.83	125.83
NCRPIS	PI595545	2.37	3.91	3.19	4.4	2.47	3.35	96	96.49	134.41	133.75
NCRPIS	PI595547	11.8	9.92	9.08	8.56	11.81	10.11	97.22	94.99	86.65	86.25
NCRPIS	PI595548	3.66	3.72	6.25	6.86	3.19	3.83	96.58	96.24	112.63	108.54
NCRPIS	PI595549	9.58	8.83	8.1	7.56	9.68	8.62	89.42	88.24	124.65	119.16
NCRPIS	PI595550	2.84	3.94	4.26	5.4	2.28	3.37	98.4	96.99	74.35	77.5
NCRPIS	PI595552	7.23	7.05	8.59	8.26	5.79	5.98	93.88	91.99	91.97	89.58
NCRPIS	PI595553	9.76	8.22	10.76	10.01	9.07	8.18	83.7	82.66	141.88	137
NCRPIS	PI595554	6.94	4.23	11.29	10.57	5.08	4.98	94.86	94.49	78.78	78.33
NCRPIS	PI595555	9.71	9.9	11.59	10.57	9.76	8.74	92.28	91.49	129.68	124.16
NCRPIS	PI595556	7.25	6.69	8.1	8	6.73	6.45	88.4	87.49	101.6	96.77
NCRPIS	PI595557	2.48	4.6	3.94	4.73	2.12	3.3	80.51	79.99	94.63	91.16
NCRPIS	PI595558	4.59	5.98	5.7	5.98	4.23	4.83	81.93	80.74	101.2	96.88
NCRPIS	PI595559	4.48	6.9	3.21	4.56	4.79	5.33	76.44	76.49	98.12	95
NCRPIS	PI595561	8.54	7.52	8.38	8.1	8.38	7.53	91.21	90.33	145.66	139.66
NCRPIS	PI595564	10.98	10.34	6.43	6.76	11.44	9.88	91.56	90.49	113.58	115.83
NCRPIS	PI595565	9.77	8.12	11.47	10.7	8.92	8.06	99.65	96.33	138.91	133.33
NCRPIS	PI595566	10.34	8.98	8.4	8.45	10.29	8.9	92.68	89.66	133.46	127.83
NCRPIS	PI595567	6.13	4.55	10.57	9.94	5.02	5.02	81.47	81.66	93.08	91.66
NCRPIS	PI595568	8.36	7.85	11.35	10.52	6.95	6.76	82.75	82.99	118.51	121.33
NCRPIS	PI595569	7.91	6.83	8.61	8.15	7.7	7.08	74.18	74.33	92.05	88.66
NCRPIS	PI595571	10.76	7.6	11.86	10.4	10.06	8.52	96.15	95.66	105.3	102.5
NCRPIS	PI595616	9.24	10.58	11.54	10.35	8.62	8.33	59.32	58.24	43.14	44.22
NCRPIS	PI596354	8.98	6.96	11.37	10.38	8.03	7.23	70.46	70.99	72.12	68.33
NCRPIS	PI596355	8	6.86	9.6	8.96	7.51	6.93	64.37	64.66	66.49	66.87
NCRPIS	PI596356	6.35	6.16	8.51	8.12	5.18	5.42	73.61	72.74	72.92	75.11
NCRPIS	PI596357	3.85	4.59	5.82	6.39	3.16	3.94	68.41	69.99	69.89	67.88
NCRPIS	PI596499	3.42	4.6	4.27	5.36	3.52	4.16	61.75	62.99	62.31	60.22
NCRPIS	PI596500	7.08	6.59	7.37	7.29	6.98	6.6	65.63	66.49	50.3	55.16
NCRPIS	PI596501	5.35	5.4	8.1	7.91	4.73	5.05	66.51	67.99	56	60.33
NCRPIS	PI596502	10.47	8.94	11.63	10.56	9.71	8.72	65.11	65.49	56.89	53.55
NCRPIS	PI596503	4.16	4.14	8.15	8.02	3.58	4.13	64.54	65.74	48.53	49
NCRPIS	PI596504	2.96	2.49	5.85	6.48	2.43	3.07	57.66	59.49	20.28	22.44
NCRPIS	PI596505	4.71	4.82	7.3	7.27	4.05	4.47	66.49	65.74	73.72	74.88
NCRPIS	PI596506	3.29	3.04	2.68	4.37	2.89	3.4	65.56	66.66	51.33	55.16
NCRPIS	PI596627	8.44	7.14	10.73	9.99	7.48	6.99	75.56	74.74	99.04	97.44
NCRPIS	PI596628	7.1	6.65	7.16	7.27	6.96	6.6	78.31	77.49	98.5	93.5
NCRPIS	PI596629	10.04	7.49	10.09	9.41	9.69	8.27	70.62	70.74	96.79	96.94
NCRPIS	PI597578	5.65	5.43	10.48	9.69	4.31	4.78	65.98	66.49	55.17	52.88
NCRPIS	PI597925	5.76	6.75	6.9	7.34	5.4	5.68	66.03	66.24	65.13	69.55
NCRPIS	PI597926	8.64	8.01	8.4	7.75	8.41	7.63	66.48	68.49	49.78	53.61
NCRPIS	PI597927	7.51	7.66	7.5	7.57	7.26	6.96	68.37	68.99	82.73	78
NCRPIS	PI600729	5.48	6	7.45	7.79	5.01	5.3	66.92	66.66	76.05	75.83
NCRPIS	PI600772	8.02	7.93	10.31	9.31	6.72	6.66	63.93	64.24	60.62	59.44
NCRPIS	PI600791	6.11	6.18	6.12	6.11	5.53	5.67	63.82	64.74	31.99	36.44
NCRPIS	PI600944	5.63	5.36	7.08	7.25	5.36	5.39	64.06	64.99	68.34	65.66
NCRPIS	PI600954	9.34	7.77	8.66	8.58	9.21	8.12	66.55	65.99	54.79	56
NCRPIS	PI600955	5.78	7.45	5.02	5.98	6.14	6.27	69.16	69.49	62.4	66.11
NCRPIS	PI600956	8.4	7.78	6.97	6.91	8.56	7.7	69.47	69.99	57.46	61.11
NCRPIS	PI600957	7.24	6.39	10.71	9.61	6.44	6.19	66.75	66.49	57.07	59
NCRPIS	PI600958	8.19	9.2	10.24	9.89	7.27	7.29	66.05	66.49	58.92	63
NCRPIS	PI600959	5.57	5.19	7.05	7.4	5.36	5.36	60.37	59.74	55.05	59.77
NCRPIS	PI600981	6.62	6.88	11.77	10.9	5.48	5.75	73.3	72.74	81.62	77.66
NCRPIS	PI601004	4.91	6.4	6.41	7.07	4.39	5.07	66.11	65.99	54.82	59.55
NCRPIS	PI601005	3.85	6.39	4.44	5	3.68	4.63	62.34	60.74	70.21	72.55
NCRPIS	PI601006	4.9	5.68	9.84	9.05	4.1	4.73	65.51	65.74	63.57	66.88
NCRPIS	PI601007	6.14	6.14	5.99	6.41	6.27	6.07	65.42	64.74	67.4	65.22
NCRPIS	PI601008	3.33	3.99	6.67	7.48	2.51	3.39	66.99	68.74	70.39	70.88
NCRPIS	PI601009	3.99	5.84	4.26	5.63	3.79	4.55	65.71	65.49	67.8	69.22
NCRPIS	PI601026	7.38	7.22	6.33	6.84	7.74	7.08	60.51	60.99	54.48	50.55
NCRPIS	PI601037	6.07	6.07	6.79	7.3	6	5.86	66.03	66.24	56.44	60.88
NCRPIS	PI601079	9.3	9.88	12.29	10.74	9.21	8.57	69.63	70.99	85.2	84.44
NCRPIS	PI601080	5.78	5.71	6.33	6.77	5.38	5.44	60.91	61.74	35.71	38.33
NCRPIS	PI601150	7.9	6.14	10.54	9.45	7.02	6.48	63.66	63.99	67.77	68.11
NCRPIS	PI601159	10.91	8.36	11.55	10.23	8.51	7.85	67.06	68.99	61.81	58
NCRPIS	PI601170	4.3	4.66	7.36	7.32	3.77	4.31	65.05	64.24	44.4	49.44
NCRPIS	PI601171	4.71	5.5	9.56	8.62	3.79	4.52	68.97	68.74	78.02	78.55
NCRPIS	PI601172	8.37	7.69	9.98	9.43	7.52	7.04	73.55	71.99	52.68	56.16
NCRPIS	PI601190	7.31	6.26	8.16	8.66	6.71	6.33	60.2	61.49	55.05	57.77
NCRPIS	PI601191	5.44	5.69	6.85	7.63	5.09	5.3	66.12	66.33	81.57	83.5
NCRPIS	PI601208	4.45	5.46	7.21	7.09	3.7	4.43	65.1	64.74	66.62	71
NCRPIS	PI601209	9.71	7.43	9.51	9.03	9.56	8.29	62.35	62.74	44.51	47.55
NCRPIS	PI601210	9.38	7.3	9.43	8.62	9.18	8.03	66.56	66.74	61.91	60.77
NCRPIS	PI601211	6.15	5.64	8.4	8.3	5.82	5.68	69.49	68.99	70.06	68.33
NCRPIS	PI601229	5.59	6.12	6.92	6.66	5.2	5.42	65.85	66.49	70.56	66.66
NCRPIS	PI601230	7.62	7.04	7.16	6.94	7.65	7.02	80.87	80.49	86.32	88.33
NCRPIS	PI601269	6.68	7.01	7.49	7.69	5.8	5.97	67.09	67.24	73.04	74.22
NCRPIS	PI601270	2.93	2.75	6.73	6.91	2	2.99	62.59	61.99	56.22	60.83
NCRPIS	PI601300	3.47	4.46	7.65	7.15	2.72	3.65	64.26	64.24	70.63	66.88
NCRPIS	PI601301	3.32	3.87	7.2	7.92	2.46	3.3	66.1	65.99	66.28	63.66
NCRPIS	PI601316	7.64	7.56	7.73	8.06	7.4	6.96	62.57	61.74	44.86	46.88
NCRPIS	PI601317	3.86	5.72	4.05	5.17	4.01	4.67	66.09	65.33	32.6	30
NCRPIS	PI601318	5.5	6.43	7.36	7.41	4.66	5.2	61.82	62.24	44.86	41.88
NCRPIS	PI601319	4.25	6.04	5.49	6.17	3.9	4.67	61.56	61.99	75.36	73.47
NCRPIS	PI601320	8.11	6.41	8.88	8.63	7.75	6.93	71.1	71.49	62.91	64.11
[truncated: 294 more rows]
