# Supplementary material for: The Genetic Architecture of Maize Stalk Strength
Source: PLoS One. 2013 Jun 20;8(6):e67066. doi: 10.1371/journal.pone.0067066 (PMC3688621; doi:10.1371/journal.pone.0067066)
Supplement: Table S3 — RPR, DTA, and EHT family-nested QTL associations within the RIL families. (TXT) [file pone.0067066.s009.txt]

Trait	Marker	Chr	AGPV1 Position	cM Composite M Map	Marker RMIP	Mean Effect of B97	Mean Effect of CML103	Mean Effect of CML228	Mean Effect of CML247	Mean Effect of CML277	Mean Effect of CML322	Mean Effect of CML333	Mean Effect of CML52	Mean Effect of CML69	Mean Effect of Hp301	Mean Effect of Il14H	Mean Effect of Ki11	Mean Effect of Ki3	Mean Effect of Ky21	Mean Effect of M162W	Mean Effect of M37W	Mean Effect of Mo17	Mean Effect of Mo18W	Mean Effect of MS71	Mean Effect of NC350	Mean Effect of NC358	Mean Effect of Oh43	Mean Effect of Oh7B	Mean Effect of P39	Mean Effect of Tx303	Mean Effect of Tzi8
DTA	m0001	1	1947984	0	8	.	.	.	.	.	.	.	.	.	.	.	.	.	.	.	.	.	.	.	.	.	.	.	.	.	.
DTA	m0002	1	2914171	0.9	0	.	.	.	.	.	.	.	.	.	.	.	.	.	.	.	.	.	.	.	.	.	.	.	.	.	.
DTA	m0003	1	3706018	3.7	0	.	.	.	.	.	.	.	.	.	.	.	.	.	.	.	.	.	.	.	.	.	.	.	.	.	.
DTA	m0004	1	4490461	5.1	3	.	.	.	.	.	.	.	.	.	.	.	.	.	.	.	.	.	.	.	.	.	.	.	.	.	.
DTA	m0005	1	5562502	9.7	25	-0.34	0.31	0.34	-0.30	-0.43	0.12	-0.50	0.34	-0.39	-0.41	0.30	0.02	0.59	-0.31	0.40	-0.30	-0.22	0.50	0.30	-0.42	-0.27	-0.13	0.43	0.04	0.43	-0.37
DTA	m0006	1	6220547	11.5	3	.	.	.	.	.	.	.	.	.	.	.	.	.	.	.	.	.	.	.	.	.	.	.	.	.	.
DTA	m0007	1	7156367	13.4	0	.	.	.	.	.	.	.	.	.	.	.	.	.	.	.	.	.	.	.	.	.	.	.	.	.	.
DTA	m0008	1	8366411	15.6	14	-0.23	-0.52	-0.01	.	-0.76	.	0.68	0.65	.	0.46	.	0.48	0.54	.	.	-0.39	0.31	0.66	0.28	0.11	.	-0.85	0.35	-0.37	0.48	-0.33
DTA	m0009	1	8367944	15.6	0	.	.	.	.	.	.	.	.	.	.	.	.	.	.	.	.	.	.	.	.	.	.	.	.	.	.
DTA	m0010	1	8510027	16.2	0	.	.	.	.	.	.	.	.	.	.	.	.	.	.	.	.	.	.	.	.	.	.	.	.	.	.
DTA	m0011	1	9024005	17.4	2	.	.	.	.	.	.	.	.	.	.	.	.	.	.	.	.	.	.	.	.	.	.	.	.	.	.
DTA	m0012	1	9273299	17.9	3	.	.	.	.	.	.	.	.	.	.	.	.	.	.	.	.	.	.	.	.	.	.	.	.	.	.
DTA	m0013	1	9300541	17.9	0	.	.	.	.	.	.	.	.	.	.	.	.	.	.	.	.	.	.	.	.	.	.	.	.	.	.
DTA	m0014	1	9691660	19.6	0	.	.	.	.	.	.	.	.	.	.	.	.	.	.	.	.	.	.	.	.	.	.	.	.	.	.
DTA	m0015	1	10069145	20.1	0	.	.	.	.	.	.	.	.	.	.	.	.	.	.	.	.	.	.	.	.	.	.	.	.	.	.
DTA	m0016	1	10068726	20.1	0	.	.	.	.	.	.	.	.	.	.	.	.	.	.	.	.	.	.	.	.	.	.	.	.	.	.
DTA	m0017	1	10934676	21.9	2	.	.	.	.	.	.	.	.	.	.	.	.	.	.	.	.	.	.	.	.	.	.	.	.	.	.
DTA	m0018	1	12208400	24.4	3	.	.	.	.	.	.	.	.	.	.	.	.	.	.	.	.	.	.	.	.	.	.	.	.	.	.
DTA	m0019	1	14578834	29.7	2	.	.	.	.	.	.	.	.	.	.	.	.	.	.	.	.	.	.	.	.	.	.	.	.	.	.
DTA	m0020	1	14578606	29.7	0	.	.	.	.	.	.	.	.	.	.	.	.	.	.	.	.	.	.	.	.	.	.	.	.	.	.
DTA	m0021	1	14898863	29.9	4	.	.	.	.	.	.	.	.	.	.	.	.	.	.	.	.	.	.	.	.	.	.	.	.	.	.
DTA	m0022	1	15725672	31.7	25	0.42	-0.27	0.50	0.39	-0.31	-0.36	0.46	0.09	-0.26	0.44	0.52	0.36	0.53	0.40	0.41	0.40	0.38	0.43	0.29	-0.27	0.18	0.35	-0.39	0.21	0.65	-0.38
DTA	m0023	1	16530875	33.1	14	0.35	-0.33	0.40	-0.10	-0.22	-0.08	0.44	-0.18	-0.48	0.41	0.56	0.36	0.26	0.47	0.45	0.33	0.47	0.37	0.15	0.06	0.32	0.28	-0.39	0.26	0.53	-0.40
DTA	m0024	1	17595139	33.9	7	0.42	.	0.40	.	-0.44	0.27	0.52	-0.46	-0.43	-0.01	0.57	0.45	0.57	0.40	0.25	0.51	0.46	0.44	0.33	-0.35	0.29	.	-0.32	0.64	0.56	-0.36
DTA	m0025	1	17595139	33.9	0	.	.	.	.	.	.	.	.	.	.	.	.	.	.	.	.	.	.	.	.	.	.	.	.	.	.
DTA	m0026	1	17680592	34.3	7	0.32	-0.16	0.45	-0.28	-0.18	-0.31	0.32	-0.32	-0.35	0.34	0.53	0.29	-0.01	0.43	0.40	0.45	0.45	0.58	0.26	-0.32	0.46	-0.04	.	0.42	0.54	-0.34
DTA	m0027	1	21457474	37.8	9	.	.	.	.	.	.	.	.	.	.	.	.	.	.	.	.	.	.	.	.	.	.	.	.	.	.
DTA	m0028	1	22281738	39.2	3	0.50	-0.49	0.13	.	-0.32	-0.34	-0.22	.	-0.58	-0.16	0.31	-0.47	0.60	0.57	0.44	0.49	0.09	.	0.49	-0.51	0.56	.	0.04	0.55	-1.09	-0.43
DTA	m0029	1	22601426	39.5	10	0.35	-0.50	0.34	-0.46	-0.46	-0.55	.	-0.37	-0.36	-0.46	0.46	-0.33	0.43	0.47	.	0.61	0.31	0.37	0.36	-0.23	0.28	-0.53	-0.04	0.40	0.27	-0.23
DTA	m0030	1	22601266	39.5	0	.	.	.	.	.	.	.	.	.	.	.	.	.	.	.	.	.	.	.	.	.	.	.	.	.	.
DTA	m0031	1	22918337	39.7	0	.	.	.	.	.	.	.	.	.	.	.	.	.	.	.	.	.	.	.	.	.	.	.	.	.	.
DTA	m0032	1	26283293	43.2	0	.	.	.	.	.	.	.	.	.	.	.	.	.	.	.	.	.	.	.	.	.	.	.	.	.	.
DTA	m0033	1	28526738	47.3	6	.	.	.	.	.	.	.	.	.	.	.	.	.	.	.	.	.	.	.	.	.	.	.	.	.	.
DTA	m0034	1	31501481	51.7	0	.	.	.	.	.	.	.	.	.	.	.	.	.	.	.	.	.	.	.	.	.	.	.	.	.	.
DTA	m0035	1	34476224	54	1	.	.	.	.	.	.	.	.	.	.	.	.	.	.	.	.	.	.	.	.	.	.	.	.	.	.
DTA	m0036	1	34479214	54	0	.	.	.	.	.	.	.	.	.	.	.	.	.	.	.	.	.	.	.	.	.	.	.	.	.	.
DTA	m0037	1	34388212	54	0	.	.	.	.	.	.	.	.	.	.	.	.	.	.	.	.	.	.	.	.	.	.	.	.	.	.
DTA	m0038	1	34724095	54	0	.	.	.	.	.	.	.	.	.	.	.	.	.	.	.	.	.	.	.	.	.	.	.	.	.	.
DTA	m0039	1	38607726	56.5	4	.	.	.	.	.	.	.	.	.	.	.	.	.	.	.	.	.	.	.	.	.	.	.	.	.	.
DTA	m0040	1	39288623	57.2	4	.	.	.	.	.	.	.	.	.	.	.	.	.	.	.	.	.	.	.	.	.	.	.	.	.	.
DTA	m0041	1	41231748	59	36	-0.33	-0.30	0.14	-0.25	0.41	0.36	0.40	0.28	-0.44	0.51	0.43	0.38	0.23	0.42	0.44	0.44	-0.28	0.63	0.31	0.10	0.28	-0.05	0.45	-0.60	0.51	0.30
DTA	m0042	1	41390404	59	0	.	.	.	.	.	.	.	.	.	.	.	.	.	.	.	.	.	.	.	.	.	.	.	.	.	.
DTA	m0043	1	43832633	59.9	5	.	.	.	.	.	.	.	.	.	.	.	.	.	.	.	.	.	.	.	.	.	.	.	.	.	.
DTA	m0044	1	44506999	60.8	17	-0.82	.	0.15	.	0.40	0.31	0.76	0.07	-0.75	0.19	0.76	-0.49	0.72	0.74	0.06	0.72	0.54	0.80	0.32	0.00	0.33	-0.50	0.47	.	0.33	0.38
DTA	m0045	1	44535423	60.8	0	.	.	.	.	.	.	.	.	.	.	.	.	.	.	.	.	.	.	.	.	.	.	.	.	.	.
DTA	m0046	1	44532330	60.8	0	.	.	.	.	.	.	.	.	.	.	.	.	.	.	.	.	.	.	.	.	.	.	.	.	.	.
DTA	m0047	1	45675182	61.6	2	.	.	.	.	.	.	.	.	.	.	.	.	.	.	.	.	.	.	.	.	.	.	.	.	.	.
DTA	m0048	1	46064387	62.1	2	.	.	.	.	.	.	.	.	.	.	.	.	.	.	.	.	.	.	.	.	.	.	.	.	.	.
DTA	m0049	1	46065084	62.1	0	.	.	.	.	.	.	.	.	.	.	.	.	.	.	.	.	.	.	.	.	.	.	.	.	.	.
DTA	m0050	1	46255059	62.3	2	.	.	.	.	.	.	.	.	.	.	.	.	.	.	.	.	.	.	.	.	.	.	.	.	.	.
DTA	m0051	1	50197162	64.9	3	.	.	.	.	.	.	.	.	.	.	.	.	.	.	.	.	.	.	.	.	.	.	.	.	.	.
DTA	m0052	1	51407226	65.7	3	.	.	.	.	.	.	.	.	.	.	.	.	.	.	.	.	.	.	.	.	.	.	.	.	.	.
DTA	m0053	1	51514741	66	6	.	.	.	.	.	.	.	.	.	.	.	.	.	.	.	.	.	.	.	.	.	.	.	.	.	.
DTA	m0054	1	54049220	69.1	0	.	.	.	.	.	.	.	.	.	.	.	.	.	.	.	.	.	.	.	.	.	.	.	.	.	.
DTA	m0055	1	55173916	69.4	0	.	.	.	.	.	.	.	.	.	.	.	.	.	.	.	.	.	.	.	.	.	.	.	.	.	.
DTA	m0056	1	56175806	69.6	0	.	.	.	.	.	.	.	.	.	.	.	.	.	.	.	.	.	.	.	.	.	.	.	.	.	.
DTA	m0057	1	56846728	70.3	3	.	.	.	.	.	.	.	.	.	.	.	.	.	.	.	.	.	.	.	.	.	.	.	.	.	.
DTA	m0058	1	60212051	72	1	.	.	.	.	.	.	.	.	.	.	.	.	.	.	.	.	.	.	.	.	.	.	.	.	.	.
DTA	m0059	1	60230380	72	0	.	.	.	.	.	.	.	.	.	.	.	.	.	.	.	.	.	.	.	.	.	.	.	.	.	.
DTA	m0060	1	61206766	72.5	1	.	.	.	.	.	.	.	.	.	.	.	.	.	.	.	.	.	.	.	.	.	.	.	.	.	.
DTA	m0061	1	63913517	73.3	2	.	.	.	.	.	.	.	.	.	.	.	.	.	.	.	.	.	.	.	.	.	.	.	.	.	.
DTA	m0062	1	64261105	73.3	0	.	.	.	.	.	.	.	.	.	.	.	.	.	.	.	.	.	.	.	.	.	.	.	.	.	.
DTA	m0063	1	65825628	74.7	17	0.52	.	0.61	0.61	0.58	0.72	0.09	0.20	0.57	0.62	0.41	.	0.90	0.54	0.56	0.82	-0.48	0.51	-0.73	0.18	-0.49	-0.14	0.48	.	-0.13	-0.39
DTA	m0064	1	76054042	79.9	1	.	.	.	.	.	.	.	.	.	.	.	.	.	.	.	.	.	.	.	.	.	.	.	.	.	.
DTA	m0065	1	80803012	81.4	32	0.57	0.58	0.61	0.46	0.70	0.16	0.43	0.52	0.47	0.40	0.31	-0.02	0.90	-0.04	0.19	0.54	0.69	0.28	0.35	0.59	0.20	0.53	0.70	0.79	-0.32	-0.14
DTA	m0066	1	82563962	82.4	47	0.43	0.48	0.57	0.45	0.61	0.56	0.52	0.52	0.45	0.60	-0.34	0.47	0.79	0.15	0.56	0.19	0.53	0.50	0.41	0.57	0.29	0.47	0.61	0.28	0.27	0.39
DTA	m0067	1	86921657	84.6	0	.	.	.	.	.	.	.	.	.	.	.	.	.	.	.	.	.	.	.	.	.	.	.	.	.	.
DTA	m0068	1	91279352	84.9	26	0.57	0.40	0.64	-0.09	0.52	0.69	0.64	0.72	0.47	0.37	-0.44	.	0.38	0.15	0.34	-0.03	0.35	.	0.53	0.44	0.45	0.33	0.60	-0.13	0.49	0.40
DTA	m0069	1	89830109	84.9	0	.	.	.	.	.	.	.	.	.	.	.	.	.	.	.	.	.	.	.	.	.	.	.	.	.	.
DTA	m0070	1	88380865	86.6	3	.	.	.	.	.	.	.	.	.	.	.	.	.	.	.	.	.	.	.	.	.	.	.	.	.	.
DTA	m0071	1	96545939	87.3	1	.	.	.	.	.	.	.	.	.	.	.	.	.	.	.	.	.	.	.	.	.	.	.	.	.	.
DTA	m0072	1	101421538	87.9	4	.	.	.	.	.	.	.	.	.	.	.	.	.	.	.	.	.	.	.	.	.	.	.	.	.	.
DTA	m0073	1	101421637	87.9	0	.	.	.	.	.	.	.	.	.	.	.	.	.	.	.	.	.	.	.	.	.	.	.	.	.	.
DTA	m0074	1	106026234	88.6	0	.	.	.	.	.	.	.	.	.	.	.	.	.	.	.	.	.	.	.	.	.	.	.	.	.	.
DTA	m0075	1	106204446	88.6	0	.	.	.	.	.	.	.	.	.	.	.	.	.	.	.	.	.	.	.	.	.	.	.	.	.	.
DTA	m0076	1	114236990	89.1	0	.	.	.	.	.	.	.	.	.	.	.	.	.	.	.	.	.	.	.	.	.	.	.	.	.	.
DTA	m0077	1	131380992	89.3	0	.	.	.	.	.	.	.	.	.	.	.	.	.	.	.	.	.	.	.	.	.	.	.	.	.	.
DTA	m0078	1	148524993	89.6	1	.	.	.	.	.	.	.	.	.	.	.	.	.	.	.	.	.	.	.	.	.	.	.	.	.	.
DTA	m0079	1	148694799	89.7	0	.	.	.	.	.	.	.	.	.	.	.	.	.	.	.	.	.	.	.	.	.	.	.	.	.	.
DTA	m0080	1	161072169	91.4	0	.	.	.	.	.	.	.	.	.	.	.	.	.	.	.	.	.	.	.	.	.	.	.	.	.	.
DTA	m0081	1	166550295	92	1	.	.	.	.	.	.	.	.	.	.	.	.	.	.	.	.	.	.	.	.	.	.	.	.	.	.
DTA	m0082	1	175504926	94.9	2	.	.	.	.	.	.	.	.	.	.	.	.	.	.	.	.	.	.	.	.	.	.	.	.	.	.
DTA	m0083	1	178945752	96.5	0	.	.	.	.	.	.	.	.	.	.	.	.	.	.	.	.	.	.	.	.	.	.	.	.	.	.
DTA	m0084	1	182386577	97.7	3	.	.	.	.	.	.	.	.	.	.	.	.	.	.	.	.	.	.	.	.	.	.	.	.	.	.
DTA	m0085	1	183647544	98.4	2	.	.	.	.	.	.	.	.	.	.	.	.	.	.	.	.	.	.	.	.	.	.	.	.	.	.
DTA	m0086	1	183831590	99.2	5	.	.	.	.	.	.	.	.	.	.	.	.	.	.	.	.	.	.	.	.	.	.	.	.	.	.
DTA	m0087	1	184088942	99.3	4	.	.	.	.	.	.	.	.	.	.	.	.	.	.	.	.	.	.	.	.	.	.	.	.	.	.
DTA	m0088	1	195425179	108.4	3	.	.	.	.	.	.	.	.	.	.	.	.	.	.	.	.	.	.	.	.	.	.	.	.	.	.
DTA	m0089	1	196927608	109.9	11	-0.34	0.33	-0.33	-0.62	-0.49	-0.39	-0.42	-0.44	-0.53	0.28	-0.39	-0.41	-0.60	0.32	-0.47	-0.29	0.48	-0.22	.	-0.35	-0.44	-0.33	-0.40	-0.24	0.49	-0.27
DTA	m0090	1	201295773	115	40	-0.39	0.43	-0.42	-0.12	0.09	-0.36	-0.45	-0.61	-0.36	0.38	-0.50	-0.33	-0.23	0.30	-0.38	-0.39	0.41	-0.36	-0.33	0.28	0.34	-0.37	-0.37	-0.44	0.33	0.21
DTA	m0091	1	203035464	116.2	1	.	.	.	.	.	.	.	.	.	.	.	.	.	.	.	.	.	.	.	.	.	.	.	.	.	.
DTA	m0092	1	203385307	116.4	1	.	.	.	.	.	.	.	.	.	.	.	.	.	.	.	.	.	.	.	.	.	.	.	.	.	.
DTA	m0093	1	203714543	116.4	0	.	.	.	.	.	.	.	.	.	.	.	.	.	.	.	.	.	.	.	.	.	.	.	.	.	.
DTA	m0094	1	204199508	116.5	2	.	.	.	.	.	.	.	.	.	.	.	.	.	.	.	.	.	.	.	.	.	.	.	.	.	.
DTA	m0095	1	204199305	116.5	0	.	.	.	.	.	.	.	.	.	.	.	.	.	.	.	.	.	.	.	.	.	.	.	.	.	.
DTA	m0096	1	208143724	120.3	2	.	.	.	.	.	.	.	.	.	.	.	.	.	.	.	.	.	.	.	.	.	.	.	.	.	.
DTA	m0097	1	212244425	123.7	0	.	.	.	.	.	.	.	.	.	.	.	.	.	.	.	.	.	.	.	.	.	.	.	.	.	.
DTA	m0098	1	212307461	123.7	0	.	.	.	.	.	.	.	.	.	.	.	.	.	.	.	.	.	.	.	.	.	.	.	.	.	.
DTA	m0099	1	212356401	123.7	0	.	.	.	.	.	.	.	.	.	.	.	.	.	.	.	.	.	.	.	.	.	.	.	.	.	.
DTA	m0100	1	212557676	124.2	2	.	.	.	.	.	.	.	.	.	.	.	.	.	.	.	.	.	.	.	.	.	.	.	.	.	.
DTA	m0101	1	213651679	124.6	0	.	.	.	.	.	.	.	.	.	.	.	.	.	.	.	.	.	.	.	.	.	.	.	.	.	.
DTA	m0102	1	214745681	125.9	0	.	.	.	.	.	.	.	.	.	.	.	.	.	.	.	.	.	.	.	.	.	.	.	.	.	.
DTA	m0103	1	216927159	127.6	1	.	.	.	.	.	.	.	.	.	.	.	.	.	.	.	.	.	.	.	.	.	.	.	.	.	.
DTA	m0104	1	216989646	127.6	0	.	.	.	.	.	.	.	.	.	.	.	.	.	.	.	.	.	.	.	.	.	.	.	.	.	.
DTA	m0105	1	222427156	129.8	5	.	.	.	.	.	.	.	.	.	.	.	.	.	.	.	.	.	.	.	.	.	.	.	.	.	.
DTA	m0106	1	222946818	129.8	0	.	.	.	.	.	.	.	.	.	.	.	.	.	.	.	.	.	.	.	.	.	.	.	.	.	.
DTA	m0107	1	223466480	131.6	1	.	.	.	.	.	.	.	.	.	.	.	.	.	.	.	.	.	.	.	.	.	.	.	.	.	.
DTA	m0108	1	224518409	132.9	3	.	.	.	.	.	.	.	.	.	.	.	.	.	.	.	.	.	.	.	.	.	.	.	.	.	.
DTA	m0109	1	226013099	133.9	7	-0.54	0.33	0.32	0.89	-0.59	0.32	1.28	-0.58	.	0.37	-0.35	0.33	.	0.28	-0.58	0.36	0.37	0.44	.	-0.01	.	0.82	0.98	-0.48	0.52	0.45
DTA	m0110	1	226781494	134	13	-0.47	-0.29	0.35	0.43	0.14	0.35	17.00	-0.72	-0.77	0.11	-0.42	-0.03	-0.47	-0.05	-1.12	-0.33	0.43	0.02	-0.24	0.04	.	.	0.17	-0.35	0.31	0.53
DTA	m0111	1	226461786	134	0	.	.	.	.	.	.	.	.	.	.	.	.	.	.	.	.	.	.	.	.	.	.	.	.	.	.
DTA	m0112	1	227542648	134.7	6	-0.47	-0.28	0.49	.	-0.38	0.62	0.45	-0.47	-0.30	0.56	-0.39	0.22	.	0.15	-0.38	0.56	0.42	0.21	.	-0.29	.	0.78	0.32	-0.63	.	0.61
DTA	m0113	1	227602208	134.8	5	-0.47	.	0.58	0.49	0.62	0.46	-21.94	1.11	-0.04	0.64	-0.47	0.33	-0.39	-0.43	.	.	0.51	1.10	-0.27	-0.33	-0.69	0.25	0.31	.	-0.99	0.49
DTA	m0114	1	227896382	135.2	3	.	.	.	.	.	.	.	.	.	.	.	.	.	.	.	.	.	.	.	.	.	.	.	.	.	.
DTA	m0115	1	231037305	137.6	21	-0.40	-0.17	0.46	0.22	-0.07	0.44	0.44	-0.16	-0.26	0.24	-0.50	0.33	-0.41	-0.51	-0.40	-0.41	0.36	0.56	.	-0.23	0.02	-0.18	0.04	-0.43	-0.21	0.39
DTA	m0116	1	231039372	137.6	0	.	.	.	.	.	.	.	.	.	.	.	.	.	.	.	.	.	.	.	.	.	.	.	.	.	.
DTA	m0117	1	237639037	140.2	9	.	.	.	.	.	.	.	.	.	.	.	.	.	.	.	.	.	.	.	.	.	.	.	.	.	.
DTA	m0118	1	240574247	141.9	6	.	.	.	.	.	.	.	.	.	.	.	.	.	.	.	.	.	.	.	.	.	.	.	.	.	.
DTA	m0119	1	240498919	141.9	0	.	.	.	.	.	.	.	.	.	.	.	.	.	.	.	.	.	.	.	.	.	.	.	.	.	.
DTA	m0120	1	248503298	146	2	.	.	.	.	.	.	.	.	.	.	.	.	.	.	.	.	.	.	.	.	.	.	.	.	.	.
DTA	m0121	1	251142538	146.6	2	.	.	.	.	.	.	.	.	.	.	.	.	.	.	.	.	.	.	.	.	.	.	.	.	.	.
DTA	m0122	1	249259485	147.9	5	.	.	.	.	.	.	.	.	.	.	.	.	.	.	.	.	.	.	.	.	.	.	.	.	.	.
DTA	m0123	1	252406338	149.7	0	.	.	.	.	.	.	.	.	.	.	.	.	.	.	.	.	.	.	.	.	.	.	.	.	.	.
DTA	m0124	1	255553191	151.8	1	.	.	.	.	.	.	.	.	.	.	.	.	.	.	.	.	.	.	.	.	.	.	.	.	.	.
DTA	m0125	1	255577993	152	1	.	.	.	.	.	.	.	.	.	.	.	.	.	.	.	.	.	.	.	.	.	.	.	.	.	.
DTA	m0126	1	256245118	152.4	1	.	.	.	.	.	.	.	.	.	.	.	.	.	.	.	.	.	.	.	.	.	.	.	.	.	.
DTA	m0127	1	257415499	153.4	0	.	.	.	.	.	.	.	.	.	.	.	.	.	.	.	.	.	.	.	.	.	.	.	.	.	.
DTA	m0128	1	258495441	155.6	6	.	.	.	.	.	.	.	.	.	.	.	.	.	.	.	.	.	.	.	.	.	.	.	.	.	.
DTA	m0129	1	260297200	156.5	6	.	.	.	.	.	.	.	.	.	.	.	.	.	.	.	.	.	.	.	.	.	.	.	.	.	.
DTA	m0130	1	261078026	156.6	0	.	.	.	.	.	.	.	.	.	.	.	.	.	.	.	.	.	.	.	.	.	.	.	.	.	.
DTA	m0131	1	261858851	157.1	2	.	.	.	.	.	.	.	.	.	.	.	.	.	.	.	.	.	.	.	.	.	.	.	.	.	.
DTA	m0132	1	262339533	157.6	1	.	.	.	.	.	.	.	.	.	.	.	.	.	.	.	.	.	.	.	.	.	.	.	.	.	.
DTA	m0133	1	262715518	157.7	0	.	.	.	.	.	.	.	.	.	.	.	.	.	.	.	.	.	.	.	.	.	.	.	.	.	.
DTA	m0134	1	268371949	162.2	4	.	.	.	.	.	.	.	.	.	.	.	.	.	.	.	.	.	.	.	.	.	.	.	.	.	.
DTA	m0135	1	268370364	162.2	0	.	.	.	.	.	.	.	.	.	.	.	.	.	.	.	.	.	.	.	.	.	.	.	.	.	.
DTA	m0136	1	269186328	162.2	0	.	.	.	.	.	.	.	.	.	.	.	.	.	.	.	.	.	.	.	.	.	.	.	.	.	.
DTA	m0137	1	270002291	162.8	7	.	.	.	.	.	.	.	.	.	.	.	.	.	.	.	.	.	.	.	.	.	.	.	.	.	.
DTA	m0138	1	272318990	164.6	4	.	.	.	.	.	.	.	.	.	.	.	.	.	.	.	.	.	.	.	.	.	.	.	.	.	.
DTA	m0139	1	275076660	167.8	2	.	.	.	.	.	.	.	.	.	.	.	.	.	.	.	.	.	.	.	.	.	.	.	.	.	.
DTA	m0140	1	275190900	167.8	0	.	.	.	.	.	.	.	.	.	.	.	.	.	.	.	.	.	.	.	.	.	.	.	.	.	.
DTA	m0141	1	275983631	169.1	1	.	.	.	.	.	.	.	.	.	.	.	.	.	.	.	.	.	.	.	.	.	.	.	.	.	.
DTA	m0142	1	276645374	169.2	2	.	.	.	.	.	.	.	.	.	.	.	.	.	.	.	.	.	.	.	.	.	.	.	.	.	.
DTA	m0143	1	278690966	171.4	2	.	.	.	.	.	.	.	.	.	.	.	.	.	.	.	.	.	.	.	.	.	.	.	.	.	.
DTA	m0144	1	280214996	174.6	7	.	.	.	.	.	.	.	.	.	.	.	.	.	.	.	.	.	.	.	.	.	.	.	.	.	.
DTA	m0145	1	280719787	175.7	1	.	.	.	.	.	.	.	.	.	.	.	.	.	.	.	.	.	.	.	.	.	.	.	.	.	.
DTA	m0146	1	281818440	176.9	1	.	.	.	.	.	.	.	.	.	.	.	.	.	.	.	.	.	.	.	.	.	.	.	.	.	.
DTA	m0147	1	282044048	176.9	0	.	.	.	.	.	.	.	.	.	.	.	.	.	.	.	.	.	.	.	.	.	.	.	.	.	.
DTA	m0148	1	282929327	177.5	3	.	.	.	.	.	.	.	.	.	.	.	.	.	.	.	.	.	.	.	.	.	.	.	.	.	.
DTA	m0149	1	284043812	178.4	0	.	.	.	.	.	.	.	.	.	.	.	.	.	.	.	.	.	.	.	.	.	.	.	.	.	.
DTA	m0150	1	284056163	178.5	0	.	.	.	.	.	.	.	.	.	.	.	.	.	.	.	.	.	.	.	.	.	.	.	.	.	.
DTA	m0151	1	284407240	179.1	1	.	.	.	.	.	.	.	.	.	.	.	.	.	.	.	.	.	.	.	.	.	.	.	.	.	.
DTA	m0152	1	284564734	179.4	2	.	.	.	.	.	.	.	.	.	.	.	.	.	.	.	.	.	.	.	.	.	.	.	.	.	.
DTA	m0153	1	285273845	180	15	-0.39	-0.32	-0.40	-0.38	-0.39	-0.18	0.37	0.17	0.59	-0.19	-0.31	-0.48	-0.54	.	0.08	-0.45	-0.31	0.42	.	-0.32	-0.30	-0.30	-0.58	-0.18	-0.33	-0.16
DTA	m0154	1	285891340	180.9	5	.	0.33	.	.	0.58	0.25	0.32	.	.	.	.	.	-0.59	.	.	.	-0.36	0.27	.	.	-0.35	.	-0.53	.	0.29	-0.28
DTA	m0155	1	285977386	181.3	38	-0.41	0.35	-0.48	-0.33	0.94	-0.33	0.36	0.11	-0.09	-0.48	-0.33	-0.28	-0.75	0.16	-0.15	-0.16	-0.37	0.34	-0.84	-0.24	-0.31	-0.26	-0.39	-0.52	0.07	-0.44
DTA	m0156	1	287209364	181.9	0	.	.	.	.	.	.	.	.	.	.	.	.	.	.	.	.	.	.	.	.	.	.	.	.	.	.
DTA	m0157	1	288441342	185	24	-0.37	0.20	-0.29	-0.46	0.74	-0.52	0.35	-0.22	0.23	-0.28	-0.42	-0.19	-0.59	0.30	-0.26	0.19	-0.37	0.20	.	0.37	-0.32	-0.18	-0.36	0.28	-0.12	-0.45
DTA	m0158	1	290807362	188.2	0	.	.	.	.	.	.	.	.	.	.	.	.	.	.	.	.	.	.	.	.	.	.	.	.	.	.
DTA	m0159	1	291983663	191.5	0	.	.	.	.	.	.	.	.	.	.	.	.	.	.	.	.	.	.	.	.	.	.	.	.	.	.
DTA	m0160	1	292092865	191.7	0	.	.	.	.	.	.	.	.	.	.	.	.	.	.	.	.	.	.	.	.	.	.	.	.	.	.
DTA	m0161	1	292560595	192.5	0	.	.	.	.	.	.	.	.	.	.	.	.	.	.	.	.	.	.	.	.	.	.	.	.	.	.
DTA	m0162	1	292728982	193.1	2	.	.	.	.	.	.	.	.	.	.	.	.	.	.	.	.	.	.	.	.	.	.	.	.	.	.
DTA	m0163	1	293632633	193.8	2	.	.	.	.	.	.	.	.	.	.	.	.	.	.	.	.	.	.	.	.	.	.	.	.	.	.
DTA	m0164	1	293907804	194	0	.	.	.	.	.	.	.	.	.	.	.	.	.	.	.	.	.	.	.	.	.	.	.	.	.	.
DTA	m0165	1	294311411	196.5	1	.	.	.	.	.	.	.	.	.	.	.	.	.	.	.	.	.	.	.	.	.	.	.	.	.	.
DTA	m0166	1	294391768	196.8	0	.	.	.	.	.	.	.	.	.	.	.	.	.	.	.	.	.	.	.	.	.	.	.	.	.	.
DTA	m0167	1	294472124	196.9	0	.	.	.	.	.	.	.	.	.	.	.	.	.	.	.	.	.	.	.	.	.	.	.	.	.	.
DTA	m0168	1	294646235	197.2	1	.	.	.	.	.	.	.	.	.	.	.	.	.	.	.	.	.	.	.	.	.	.	.	.	.	.
DTA	m0169	1	294904743	198	0	.	.	.	.	.	.	.	.	.	.	.	.	.	.	.	.	.	.	.	.	.	.	.	.	.	.
DTA	m0170	1	295785198	199.4	0	.	.	.	.	.	.	.	.	.	.	.	.	.	.	.	.	.	.	.	.	.	.	.	.	.	.
DTA	m0171	1	295771335	199.4	0	.	.	.	.	.	.	.	.	.	.	.	.	.	.	.	.	.	.	.	.	.	.	.	.	.	.
DTA	m0172	1	296854434	201	0	.	.	.	.	.	.	.	.	.	.	.	.	.	.	.	.	.	.	.	.	.	.	.	.	.	.
DTA	m0173	1	297315711	202	0	.	.	.	.	.	.	.	.	.	.	.	.	.	.	.	.	.	.	.	.	.	.	.	.	.	.
DTA	m0174	1	297570924	202.2	0	.	.	.	.	.	.	.	.	.	.	.	.	.	.	.	.	.	.	.	.	.	.	.	.	.	.
DTA	m0175	1	298082534	202.4	0	.	.	.	.	.	.	.	.	.	.	.	.	.	.	.	.	.	.	.	.	.	.	.	.	.	.
DTA	m0176	2	1220908	0	1	.	.	.	.	.	.	.	.	.	.	.	.	.	.	.	.	.	.	.	.	.	.	.	.	.	.
DTA	m0177	2	1221385	0	0	.	.	.	.	.	.	.	.	.	.	.	.	.	.	.	.	.	.	.	.	.	.	.	.	.	.
DTA	m0178	2	1081791	0	0	.	.	.	.	.	.	.	.	.	.	.	.	.	.	.	.	.	.	.	.	.	.	.	.	.	.
DTA	m0179	2	2483836	5.7	1	.	.	.	.	.	.	.	.	.	.	.	.	.	.	.	.	.	.	.	.	.	.	.	.	.	.
DTA	m0180	2	2483787	5.7	0	.	.	.	.	.	.	.	.	.	.	.	.	.	.	.	.	.	.	.	.	.	.	.	.	.	.
DTA	m0181	2	2527344	5.7	0	.	.	.	.	.	.	.	.	.	.	.	.	.	.	.	.	.	.	.	.	.	.	.	.	.	.
DTA	m0182	2	2527442	5.7	0	.	.	.	.	.	.	.	.	.	.	.	.	.	.	.	.	.	.	.	.	.	.	.	.	.	.
DTA	m0183	2	2795242	6.4	0	.	.	.	.	.	.	.	.	.	.	.	.	.	.	.	.	.	.	.	.	.	.	.	.	.	.
DTA	m0184	2	2793372	6.4	0	.	.	.	.	.	.	.	.	.	.	.	.	.	.	.	.	.	.	.	.	.	.	.	.	.	.
DTA	m0185	2	3069068	6.8	0	.	.	.	.	.	.	.	.	.	.	.	.	.	.	.	.	.	.	.	.	.	.	.	.	.	.
DTA	m0186	2	3167435	7.1	0	.	.	.	.	.	.	.	.	.	.	.	.	.	.	.	.	.	.	.	.	.	.	.	.	.	.
DTA	m0187	2	3376164	8.5	0	.	.	.	.	.	.	.	.	.	.	.	.	.	.	.	.	.	.	.	.	.	.	.	.	.	.
DTA	m0188	2	3593488	10	8	.	.	.	.	.	.	.	.	.	.	.	.	.	.	.	.	.	.	.	.	.	.	.	.	.	.
DTA	m0189	2	4177515	11.5	3	.	.	.	.	.	.	.	.	.	.	.	.	.	.	.	.	.	.	.	.	.	.	.	.	.	.
DTA	m0190	2	4180789	11.5	0	.	.	.	.	.	.	.	.	.	.	.	.	.	.	.	.	.	.	.	.	.	.	.	.	.	.
DTA	m0191	2	5834410	17.8	2	.	.	.	.	.	.	.	.	.	.	.	.	.	.	.	.	.	.	.	.	.	.	.	.	.	.
DTA	m0192	2	5923120	18.3	0	.	.	.	.	.	.	.	.	.	.	.	.	.	.	.	.	.	.	.	.	.	.	.	.	.	.
DTA	m0193	2	6470320	19.5	0	.	.	.	.	.	.	.	.	.	.	.	.	.	.	.	.	.	.	.	.	.	.	.	.	.	.
DTA	m0194	2	7473644	22.6	1	.	.	.	.	.	.	.	.	.	.	.	.	.	.	.	.	.	.	.	.	.	.	.	.	.	.
DTA	m0195	2	7482709	22.6	0	.	.	.	.	.	.	.	.	.	.	.	.	.	.	.	.	.	.	.	.	.	.	.	.	.	.
DTA	m0196	2	8699946	27.6	0	.	.	.	.	.	.	.	.	.	.	.	.	.	.	.	.	.	.	.	.	.	.	.	.	.	.
DTA	m0197	2	9917183	28.2	0	.	.	.	.	.	.	.	.	.	.	.	.	.	.	.	.	.	.	.	.	.	.	.	.	.	.
DTA	m0198	2	10429405	29.8	5	.	.	.	.	.	.	.	.	.	.	.	.	.	.	.	.	.	.	.	.	.	.	.	.	.	.
DTA	m0199	2	12544790	36.2	32	-0.30	-0.03	0.25	-0.33	0.16	-0.32	-0.29	-0.28	0.25	-0.51	0.14	-0.12	-0.47	-0.40	-0.22	-0.20	-0.40	-0.35	-0.29	-0.35	0.31	-0.53	-0.34	0.38	-0.24	0.38
DTA	m0200	2	13779970	38.6	31	-0.35	-0.15	0.24	-0.39	0.00	-0.33	-0.32	-0.40	-0.03	-0.50	-0.18	-0.29	-0.42	-0.40	0.10	-0.26	-0.44	-0.38	-0.34	-0.24	0.27	-0.53	-0.37	0.42	-0.33	0.34
DTA	m0201	2	14751136	40.6	13	-0.30	0.30	0.20	-0.25	0.09	-0.36	-0.40	-0.36	-0.09	-0.53	0.03	-0.40	-0.61	-0.43	0.30	-0.35	-0.58	-0.38	-0.34	-0.30	-0.28	-0.41	-0.37	0.45	.	0.36
DTA	m0202	2	15507941	41.5	1	.	.	.	.	.	.	.	.	.	.	.	.	.	.	.	.	.	.	.	.	.	.	.	.	.	.
DTA	m0203	2	15810363	41.8	3	.	.	.	.	.	.	.	.	.	.	.	.	.	.	.	.	.	.	.	.	.	.	.	.	.	.
DTA	m0204	2	17995515	47.7	4	.	.	.	.	.	.	.	.	.	.	.	.	.	.	.	.	.	.	.	.	.	.	.	.	.	.
DTA	m0205	2	19837491	49.8	3	.	.	.	.	.	.	.	.	.	.	.	.	.	.	.	.	.	.	.	.	.	.	.	.	.	.
DTA	m0206	2	20042412	50.8	0	.	.	.	.	.	.	.	.	.	.	.	.	.	.	.	.	.	.	.	.	.	.	.	.	.	.
DTA	m0207	2	21203230	52	3	.	.	.	.	.	.	.	.	.	.	.	.	.	.	.	.	.	.	.	.	.	.	.	.	.	.
DTA	m0208	2	21990814	53.3	3	.	.	.	.	.	.	.	.	.	.	.	.	.	.	.	.	.	.	.	.	.	.	.	.	.	.
DTA	m0209	2	21991242	53.3	0	.	.	.	.	.	.	.	.	.	.	.	.	.	.	.	.	.	.	.	.	.	.	.	.	.	.
DTA	m0210	2	22196255	53.4	0	.	.	.	.	.	.	.	.	.	.	.	.	.	.	.	.	.	.	.	.	.	.	.	.	.	.
DTA	m0211	2	22897249	54.9	1	.	.	.	.	.	.	.	.	.	.	.	.	.	.	.	.	.	.	.	.	.	.	.	.	.	.
DTA	m0212	2	24737876	56.8	0	.	.	.	.	.	.	.	.	.	.	.	.	.	.	.	.	.	.	.	.	.	.	.	.	.	.
DTA	m0213	2	24984219	56.8	0	.	.	.	.	.	.	.	.	.	.	.	.	.	.	.	.	.	.	.	.	.	.	.	.	.	.
DTA	m0214	2	25230561	56.9	0	.	.	.	.	.	.	.	.	.	.	.	.	.	.	.	.	.	.	.	.	.	.	.	.	.	.
DTA	m0215	2	27790383	58.8	3	.	.	.	.	.	.	.	.	.	.	.	.	.	.	.	.	.	.	.	.	.	.	.	.	.	.
DTA	m0216	2	28316042	59.9	0	.	.	.	.	.	.	.	.	.	.	.	.	.	.	.	.	.	.	.	.	.	.	.	.	.	.
DTA	m0217	2	29855234	61.8	0	.	.	.	.	.	.	.	.	.	.	.	.	.	.	.	.	.	.	.	.	.	.	.	.	.	.
DTA	m0218	2	31394426	62.2	2	.	.	.	.	.	.	.	.	.	.	.	.	.	.	.	.	.	.	.	.	.	.	.	.	.	.
DTA	m0219	2	32907029	63	10	0.47	-0.10	.	0.35	0.54	-0.36	-0.63	-0.36	-0.36	0.17	0.59	-0.50	-0.59	.	-0.33	-0.55	0.25	0.01	0.44	0.60	0.32	-0.41	.	-0.31	0.54	-0.63
DTA	m0220	2	35040818	64.1	1	.	.	.	.	.	.	.	.	.	.	.	.	.	.	.	.	.	.	.	.	.	.	.	.	.	.
DTA	m0221	2	37927451	64.2	0	.	.	.	.	.	.	.	.	.	.	.	.	.	.	.	.	.	.	.	.	.	.	.	.	.	.
DTA	m0222	2	40814083	67.9	5	.	.	.	.	.	.	.	.	.	.	.	.	.	.	.	.	.	.	.	.	.	.	.	.	.	.
DTA	m0223	2	40967991	67.9	0	.	.	.	.	.	.	.	.	.	.	.	.	.	.	.	.	.	.	.	.	.	.	.	.	.	.
DTA	m0224	2	43923473	69.4	4	.	.	.	.	.	.	.	.	.	.	.	.	.	.	.	.	.	.	.	.	.	.	.	.	.	.
DTA	m0225	2	47575949	70.4	0	.	.	.	.	.	.	.	.	.	.	.	.	.	.	.	.	.	.	.	.	.	.	.	.	.	.
DTA	m0226	2	48526239	70.9	3	.	.	.	.	.	.	.	.	.	.	.	.	.	.	.	.	.	.	.	.	.	.	.	.	.	.
DTA	m0227	2	49160699	71.3	4	.	.	.	.	.	.	.	.	.	.	.	.	.	.	.	.	.	.	.	.	.	.	.	.	.	.
DTA	m0228	2	51784790	72.1	4	.	.	.	.	.	.	.	.	.	.	.	.	.	.	.	.	.	.	.	.	.	.	.	.	.	.
DTA	m0229	2	51780601	72.1	0	.	.	.	.	.	.	.	.	.	.	.	.	.	.	.	.	.	.	.	.	.	.	.	.	.	.
DTA	m0230	2	59600768	73.5	6	.	.	.	.	.	.	.	.	.	.	.	.	.	.	.	.	.	.	.	.	.	.	.	.	.	.
DTA	m0231	2	60291507	73.6	3	.	.	.	.	.	.	.	.	.	.	.	.	.	.	.	.	.	.	.	.	.	.	.	.	.	.
DTA	m0232	2	62804122	74.8	38	0.46	0.01	0.36	0.68	0.12	0.24	0.38	0.71	-0.01	-0.13	0.41	0.50	0.44	0.31	0.75	0.50	0.39	0.44	0.34	0.12	0.38	-0.34	0.71	-0.42	0.43	0.77
DTA	m0233	2	62802971	74.8	0	.	.	.	.	.	.	.	.	.	.	.	.	.	.	.	.	.	.	.	.	.	.	.	.	.	.
DTA	m0234	2	89520665	76.3	23	0.41	0.99	0.41	0.53	0.10	0.42	0.01	0.56	-0.40	-0.43	0.05	0.42	0.45	-0.03	0.79	0.36	-0.36	0.11	0.42	0.24	0.24	-0.03	0.71	.	0.41	0.78
DTA	m0235	2	107146579	76.5	15	0.38	0.30	0.42	0.65	0.10	-0.28	0.14	0.71	-0.57	-0.40	-0.01	0.53	-0.01	0.12	0.77	0.41	-0.39	0.75	0.43	0.37	0.28	0.00	0.81	-0.19	0.23	0.54
DTA	m0236	2	105320263	76.5	0	.	.	.	.	.	.	.	.	.	.	.	.	.	.	.	.	.	.	.	.	.	.	.	.	.	.
DTA	m0237	2	103493947	76.5	0	.	.	.	.	.	.	.	.	.	.	.	.	.	.	.	.	.	.	.	.	.	.	.	.	.	.
DTA	m0238	2	121241431	77.1	2	.	.	.	.	.	.	.	.	.	.	.	.	.	.	.	.	.	.	.	.	.	.	.	.	.	.
DTA	m0239	2	125642617	77.4	5	.	.	.	.	.	.	.	.	.	.	.	.	.	.	.	.	.	.	.	.	.	.	.	.	.	.
DTA	m0240	2	144527921	79.8	5	.	.	.	.	.	.	.	.	.	.	.	.	.	.	.	.	.	.	.	.	.	.	.	.	.	.
DTA	m0241	2	144528184	79.8	0	.	.	.	.	.	.	.	.	.	.	.	.	.	.	.	.	.	.	.	.	.	.	.	.	.	.
DTA	m0242	2	148837605	80.6	1	.	.	.	.	.	.	.	.	.	.	.	.	.	.	.	.	.	.	.	.	.	.	.	.	.	.
DTA	m0243	2	149428645	80.7	0	.	.	.	.	.	.	.	.	.	.	.	.	.	.	.	.	.	.	.	.	.	.	.	.	.	.
DTA	m0244	2	150984061	81.2	2	.	.	.	.	.	.	.	.	.	.	.	.	.	.	.	.	.	.	.	.	.	.	.	.	.	.
DTA	m0245	2	155868024	81.7	4	.	.	.	.	.	.	.	.	.	.	.	.	.	.	.	.	.	.	.	.	.	.	.	.	.	.
DTA	m0246	2	157152464	81.7	0	.	.	.	.	.	.	.	.	.	.	.	.	.	.	.	.	.	.	.	.	.	.	.	.	.	.
DTA	m0247	2	161878465	82.5	1	.	.	.	.	.	.	.	.	.	.	.	.	.	.	.	.	.	.	.	.	.	.	.	.	.	.
DTA	m0248	2	164561951	82.8	2	.	0.50	0.52	0.57	-0.39	.	.	-0.50	.	-0.86	-0.43	.	.	.	0.50	-0.14	.	-0.79	-0.49	.	.	.	0.76	-0.89	.	0.65
DTA	m0249	2	165837357	83.1	9	0.31	0.63	-0.14	0.68	-0.38	0.68	-0.07	.	-0.56	-0.43	-0.52	-0.51	0.73	-0.87	0.70	-0.44	0.01	-0.70	-0.55	0.48	.	-0.24	0.68	-0.74	0.03	0.56
DTA	m0250	2	166659759	83.3	0	.	.	.	.	.	.	.	.	.	.	.	.	.	.	.	.	.	.	.	.	.	.	.	.	.	.
DTA	m0251	2	168860137	84	0	.	.	.	.	.	.	.	.	.	.	.	.	.	.	.	.	.	.	.	.	.	.	.	.	.	.
DTA	m0252	2	169265278	84	0	.	.	.	.	.	.	.	.	.	.	.	.	.	.	.	.	.	.	.	.	.	.	.	.	.	.
DTA	m0253	2	169524485	84	0	.	.	.	.	.	.	.	.	.	.	.	.	.	.	.	.	.	.	.	.	.	.	.	.	.	.
DTA	m0254	2	170377814	84	0	.	.	.	.	.	.	.	.	.	.	.	.	.	.	.	.	.	.	.	.	.	.	.	.	.	.
DTA	m0255	2	170899849	84.2	1	.	.	.	.	.	.	.	.	.	.	.	.	.	.	.	.	.	.	.	.	.	.	.	.	.	.
DTA	m0256	2	173767689	85.5	1	.	.	.	.	.	.	.	.	.	.	.	.	.	.	.	.	.	.	.	.	.	.	.	.	.	.
DTA	m0257	2	173848095	85.5	0	.	.	.	.	.	.	.	.	.	.	.	.	.	.	.	.	.	.	.	.	.	.	.	.	.	.
DTA	m0258	2	176000581	86.9	1	.	.	.	.	.	.	.	.	.	.	.	.	.	.	.	.	.	.	.	.	.	.	.	.	.	.
DTA	m0259	2	179826439	90.1	1	.	.	.	.	.	.	.	.	.	.	.	.	.	.	.	.	.	.	.	.	.	.	.	.	.	.
DTA	m0260	2	181783769	91.5	6	.	.	.	.	.	.	.	.	.	.	.	.	.	.	.	.	.	.	.	.	.	.	.	.	.	.
DTA	m0261	2	184148010	94.9	0	.	.	.	.	.	.	.	.	.	.	.	.	.	.	.	.	.	.	.	.	.	.	.	.	.	.
DTA	m0262	2	186512251	97.5	2	.	.	.	.	.	.	.	.	.	.	.	.	.	.	.	.	.	.	.	.	.	.	.	.	.	.
DTA	m0263	2	187225134	98.9	9	.	.	.	.	.	.	.	.	.	.	.	.	.	.	.	.	.	.	.	.	.	.	.	.	.	.
DTA	m0264	2	192602324	103.7	2	.	.	.	.	.	.	.	.	.	.	.	.	.	.	.	.	.	.	.	.	.	.	.	.	.	.
DTA	m0265	2	193996904	105.3	5	.	.	.	.	.	.	.	.	.	.	.	.	.	.	.	.	.	.	.	.	.	.	.	.	.	.
DTA	m0266	2	195555350	106.1	0	.	.	.	.	.	.	.	.	.	.	.	.	.	.	.	.	.	.	.	.	.	.	.	.	.	.
DTA	m0267	2	195834649	106.2	5	0.34	.	0.43	-0.31	0.47	.	.	.	.	-0.43	0.35	-0.61	.	0.25	.	.	.	0.64	.	0.42	.	.	.	.	.	.
DTA	m0268	2	195917826	106.3	0	.	.	.	.	.	.	.	.	.	.	.	.	.	.	.	.	.	.	.	.	.	.	.	.	.	.
DTA	m0269	2	196001003	106.5	9	.	.	0.41	.	0.48	.	0.38	.	.	-0.35	.	.	0.47	.	.	.	0.39	0.48	.	0.25	.	.	.	.	.	.
DTA	m0270	2	197706209	107.1	0	.	.	.	.	.	.	.	.	.	.	.	.	.	.	.	.	.	.	.	.	.	.	.	.	.	.
DTA	m0271	2	199411414	107.5	2	0.39	0.33	.	.	0.41	0.30	.	-0.66	.	-0.32	-0.24	.	0.61	0.57	0.37	-0.27	0.03	0.63	.	.	0.47	.	.	.	0.27	0.40
DTA	m0272	2	200020987	107.8	10	0.35	0.06	0.49	-0.30	0.29	0.43	0.36	-0.20	0.56	-0.46	.	0.35	0.59	0.23	0.50	-0.42	-0.14	0.81	0.12	.	0.38	0.33	-0.36	0.41	-0.34	0.48
DTA	m0273	2	200054842	107.9	1	.	.	.	-0.33	.	.	0.28	-0.43	.	-0.45	.	.	0.41	0.26	0.33	.	.	0.88	-0.29	.	.	.	-0.37	.	.	.
DTA	m0274	2	202113464	109.9	8	.	.	.	.	.	.	.	.	.	.	.	.	.	.	.	.	.	.	.	.	.	.	.	.	.	.
DTA	m0275	2	202113464	113.7	0	.	.	.	.	.	.	.	.	.	.	.	.	.	.	.	.	.	.	.	.	.	.	.	.	.	.
DTA	m0276	2	206881202	115.3	0	.	.	.	.	.	.	.	.	.	.	.	.	.	.	.	.	.	.	.	.	.	.	.	.	.	.
DTA	m0277	2	206881202	115.7	1	.	.	.	.	.	.	.	.	.	.	.	.	.	.	.	.	.	.	.	.	.	.	.	.	.	.
DTA	m0278	2	206974778	115.7	0	.	.	.	.	.	.	.	.	.	.	.	.	.	.	.	.	.	.	.	.	.	.	.	.	.	.
DTA	m0279	2	208276510	117.5	1	.	.	.	.	.	.	.	.	.	.	.	.	.	.	.	.	.	.	.	.	.	.	.	.	.	.
DTA	m0280	2	208276510	117.5	0	.	.	.	.	.	.	.	.	.	.	.	.	.	.	.	.	.	.	.	.	.	.	.	.	.	.
DTA	m0281	2	209504204	120.5	3	.	.	.	.	.	.	.	.	.	.	.	.	.	.	.	.	.	.	.	.	.	.	.	.	.	.
DTA	m0282	2	210924384	122.1	0	.	.	.	.	.	.	.	.	.	.	.	.	.	.	.	.	.	.	.	.	.	.	.	.	.	.
DTA	m0283	2	212078562	123.9	2	.	.	.	.	.	.	.	.	.	.	.	.	.	.	.	.	.	.	.	.	.	.	.	.	.	.
DTA	m0284	2	213668709	125.9	36	0.59	-0.26	-0.37	0.56	0.56	0.52	-0.28	0.48	0.65	0.37	0.51	0.42	0.74	0.34	-0.76	0.44	0.39	0.70	0.37	.	0.56	0.31	0.43	-0.21	0.43	0.63
DTA	m0285	2	214640685	127.3	36	0.18	0.11	-0.35	0.70	0.34	0.42	-0.27	0.48	0.73	0.31	0.52	0.32	0.69	0.34	-0.26	0.42	0.29	0.73	0.40	0.35	0.53	0.28	0.36	-0.04	0.55	0.46
DTA	m0286	2	214647155	127.3	0	.	.	.	.	.	.	.	.	.	.	.	.	.	.	.	.	.	.	.	.	.	.	.	.	.	.
DTA	m0287	2	216833071	129.8	28	-0.11	0.50	-0.43	0.70	-0.34	0.51	-0.31	0.49	0.74	0.29	0.56	0.07	0.70	0.32	0.06	0.56	0.37	0.72	0.35	0.44	0.44	0.30	0.31	-0.49	0.51	0.49
DTA	m0288	2	218287518	132.4	0	.	.	.	.	.	.	.	.	.	.	.	.	.	.	.	.	.	.	.	.	.	.	.	.	.	.
DTA	m0289	2	219554914	132.9	0	.	.	.	.	.	.	.	.	.	.	.	.	.	.	.	.	.	.	.	.	.	.	.	.	.	.
DTA	m0290	2	220264713	134.3	0	.	.	.	.	.	.	.	.	.	.	.	.	.	.	.	.	.	.	.	.	.	.	.	.	.	.
DTA	m0291	2	220397345	134.3	0	.	.	.	.	.	.	.	.	.	.	.	.	.	.	.	.	.	.	.	.	.	.	.	.	.	.
DTA	m0292	2	220938475	135.1	4	.	.	.	.	.	.	.	.	.	.	.	.	.	.	.	.	.	.	.	.	.	.	.	.	.	.
DTA	m0293	2	222280720	136.3	1	.	.	.	.	.	.	.	.	.	.	.	.	.	.	.	.	.	.	.	.	.	.	.	.	.	.
DTA	m0294	2	225835345	139.7	3	.	.	.	.	.	.	.	.	.	.	.	.	.	.	.	.	.	.	.	.	.	.	.	.	.	.
DTA	m0295	2	225848026	139.8	3	.	.	.	.	.	.	.	.	.	.	.	.	.	.	.	.	.	.	.	.	.	.	.	.	.	.
DTA	m0296	2	226450170	141.3	2	.	.	.	.	.	.	.	.	.	.	.	.	.	.	.	.	.	.	.	.	.	.	.	.	.	.
DTA	m0297	2	227921381	142.7	4	.	.	.	.	.	.	.	.	.	.	.	.	.	.	.	.	.	.	.	.	.	.	.	.	.	.
DTA	m0298	2	231190390	151.6	4	.	.	.	.	.	.	.	.	.	.	.	.	.	.	.	.	.	.	.	.	.	.	.	.	.	.
DTA	m0299	2	231709772	152.5	18	-0.15	0.32	-0.12	0.54	0.06	0.27	0.37	-0.40	0.43	0.51	0.01	-0.40	0.43	0.36	0.38	0.38	0.52	0.24	-0.38	0.21	.	0.24	0.00	-0.31	0.14	0.35
DTA	m0300	2	234574991	153.4	3	.	.	.	.	.	.	.	.	.	.	.	.	.	.	.	.	.	.	.	.	.	.	.	.	.	.
DTA	m0301	2	233876337	154.9	8	.	.	.	.	.	.	.	.	.	.	.	.	.	.	.	.	.	.	.	.	.	.	.	.	.	.
DTA	m0302	2	233128511	155.7	4	.	.	.	.	.	.	.	.	.	.	.	.	.	.	.	.	.	.	.	.	.	.	.	.	.	.
DTA	m0303	3	118633512	0	0	.	.	.	.	.	.	.	.	.	.	.	.	.	.	.	.	.	.	.	.	.	.	.	.	.	.
DTA	m0304	3	4138512	15	5	.	.	.	.	.	.	.	.	.	.	.	.	.	.	.	.	.	.	.	.	.	.	.	.	.	.
DTA	m0305	3	4824781	18.2	2	.	.	.	.	.	.	.	.	.	.	.	.	.	.	.	.	.	.	.	.	.	.	.	.	.	.
DTA	m0306	3	5232441	20.1	5	.	.	.	.	.	.	.	.	.	.	.	.	.	.	.	.	.	.	.	.	.	.	.	.	.	.
DTA	m0307	3	5480277	20.5	0	.	.	.	.	.	.	.	.	.	.	.	.	.	.	.	.	.	.	.	.	.	.	.	.	.	.
DTA	m0308	3	5479991	20.5	0	.	.	.	.	.	.	.	.	.	.	.	.	.	.	.	.	.	.	.	.	.	.	.	.	.	.
DTA	m0309	3	5748473	22.5	4	.	.	.	.	.	.	.	.	.	.	.	.	.	.	.	.	.	.	.	.	.	.	.	.	.	.
DTA	m0310	3	6547051	25.4	6	.	.	.	0.05	-0.21	.	7.52	-0.30	0.95	.	-0.41	3.50	.	.	0.30	.	0.36	0.55	.	-0.49	.	.	.	.	.	.
DTA	m0311	3	6733476	25.7	11	.	.	.	.	.	.	-23.22	.	.	.	-0.34	.	.	.	0.33	.	0.76	-0.76	0.27	.	-0.87	0.22	0.22	.	.	.
DTA	m0312	3	7421659	28.9	0	.	.	.	.	.	.	.	.	.	.	.	.	.	.	.	.	.	.	.	.	.	.	.	.	.	.
DTA	m0313	3	8109842	29.7	2	.	.	.	.	.	.	.	.	.	.	.	.	.	.	.	.	.	.	.	.	.	.	.	.	.	.
DTA	m0314	3	9598936	33.7	5	.	.	.	.	.	.	.	.	.	.	.	.	.	.	.	.	.	.	.	.	.	.	.	.	.	.
DTA	m0315	3	11895612	38.3	6	.	.	.	.	.	.	.	.	.	.	.	.	.	.	.	.	.	.	.	.	.	.	.	.	.	.
DTA	m0316	3	11895254	38.3	0	.	.	.	.	.	.	.	.	.	.	.	.	.	.	.	.	.	.	.	.	.	.	.	.	.	.
DTA	m0317	3	21098403	50.2	3	.	.	.	.	.	.	.	.	.	.	.	.	.	.	.	.	.	.	.	.	.	.	.	.	.	.
DTA	m0318	3	23999118	52.1	15	0.01	0.62	0.76	0.73	0.57	0.49	0.42	0.69	0.38	0.65	-0.28	0.51	0.68	.	0.57	0.31	0.13	-0.09	.	0.18	0.13	0.36	0.31	-0.68	-0.22	0.60
DTA	m0319	3	27981649	53.4	18	0.62	0.24	0.61	0.19	0.68	0.55	0.38	0.79	-0.11	0.65	-0.21	-0.18	0.95	0.64	0.62	0.48	-0.42	0.15	.	0.44	0.29	0.44	0.47	-0.62	.	0.54
DTA	m0320	3	29838592	54.3	0	.	.	.	.	.	.	.	.	.	.	.	.	.	.	.	.	.	.	.	.	.	.	.	.	.	.
DTA	m0321	3	31695534	54.7	0	.	.	.	.	.	.	.	.	.	.	.	.	.	.	.	.	.	.	.	.	.	.	.	.	.	.
DTA	m0322	3	32080895	54.8	9	.	.	-0.45	0.60	0.45	.	0.46	0.81	1.58	0.64	-0.37	0.03	0.57	.	0.74	.	0.71	0.60	.	-0.32	0.88	0.90	.	-0.08	0.50	0.43
DTA	m0323	3	32449584	54.9	10	0.38	.	0.64	0.71	0.86	0.48	0.29	0.86	0.62	0.51	-0.69	-0.06	0.63	0.39	0.69	-0.02	0.37	0.43	0.43	-0.23	0.71	0.71	0.36	.	0.69	0.43
DTA	m0324	3	33226251	54.9	0	.	.	.	.	.	.	.	.	.	.	.	.	.	.	.	.	.	.	.	.	.	.	.	.	.	.
DTA	m0325	3	37536931	55.5	2	.	.	.	.	.	.	.	.	.	.	.	.	.	.	.	.	.	.	.	.	.	.	.	.	.	.
DTA	m0326	3	39992968	55.5	0	.	.	.	.	.	.	.	.	.	.	.	.	.	.	.	.	.	.	.	.	.	.	.	.	.	.
DTA	m0327	3	39489960	55.5	0	.	.	.	.	.	.	.	.	.	.	.	.	.	.	.	.	.	.	.	.	.	.	.	.	.	.
DTA	m0328	3	40198671	55.5	0	.	.	.	.	.	.	.	.	.	.	.	.	.	.	.	.	.	.	.	.	.	.	.	.	.	.
DTA	m0329	3	42033357	55.5	0	.	.	.	.	.	.	.	.	.	.	.	.	.	.	.	.	.	.	.	.	.	.	.	.	.	.
DTA	m0330	3	43868043	56	11	0.98	.	1.14	0.52	.	0.69	0.05	0.49	0.59	-0.06	0.50	0.43	0.47	.	0.06	0.75	0.51	.	-0.48	.	.	-0.61	-0.74	.	-0.07	0.46
DTA	m0331	3	43868122	56	0	.	.	.	.	.	.	.	.	.	.	.	.	.	.	.	.	.	.	.	.	.	.	.	.	.	.
DTA	m0332	3	48747913	56.4	4	0.57	0.80	0.72	0.71	-0.14	.	-0.24	3.65	0.85	0.74	.	0.77	.	0.70	.	1.14	0.44	0.78	0.61	.	.	-0.48	-0.47	-0.78	.	0.05
DTA	m0333	3	52804070	56.9	2	.	.	.	.	.	.	.	.	.	.	.	.	.	.	.	.	.	.	.	.	.	.	.	.	.	.
DTA	m0334	3	53548967	57.1	0	.	.	.	.	.	.	.	.	.	.	.	.	.	.	.	.	.	.	.	.	.	.	.	.	.	.
DTA	m0335	3	53549251	57.1	0	.	.	.	.	.	.	.	.	.	.	.	.	.	.	.	.	.	.	.	.	.	.	.	.	.	.
DTA	m0336	3	54127608	57.3	1	.	.	.	.	.	.	.	.	.	.	.	.	.	.	.	.	.	.	.	.	.	.	.	.	.	.
DTA	m0337	3	57360226	57.6	1	.	.	.	.	.	.	.	.	.	.	.	.	.	.	.	.	.	.	.	.	.	.	.	.	.	.
DTA	m0338	3	55946581	57.6	0	.	.	.	.	.	.	.	.	.	.	.	.	.	.	.	.	.	.	.	.	.	.	.	.	.	.
DTA	m0339	3	57966892	57.7	5	.	.	.	.	.	.	.	.	.	.	.	.	.	.	.	.	.	.	.	.	.	.	.	.	.	.
DTA	m0340	3	60907228	57.9	0	.	.	.	.	.	.	.	.	.	.	.	.	.	.	.	.	.	.	.	.	.	.	.	.	.	.
DTA	m0341	3	63847564	57.9	0	.	.	.	.	.	.	.	.	.	.	.	.	.	.	.	.	.	.	.	.	.	.	.	.	.	.
DTA	m0342	3	66922282	58	2	.	.	.	.	.	.	.	.	.	.	.	.	.	.	.	.	.	.	.	.	.	.	.	.	.	.
DTA	m0343	3	67284067	58.1	0	.	.	.	.	.	.	.	.	.	.	.	.	.	.	.	.	.	.	.	.	.	.	.	.	.	.
DTA	m0344	3	97441783	58.2	0	.	.	.	.	.	.	.	.	.	.	.	.	.	.	.	.	.	.	.	.	.	.	.	.	.	.
DTA	m0345	3	101980017	58.3	0	.	.	.	.	.	.	.	.	.	.	.	.	.	.	.	.	.	.	.	.	.	.	.	.	.	.
DTA	m0346	3	110715956	58.9	4	.	.	.	.	.	.	.	.	.	.	.	.	.	.	.	.	.	.	.	.	.	.	.	.	.	.
DTA	m0347	3	120046370	59.7	30	-0.70	0.09	0.55	0.78	0.02	0.61	0.62	0.58	0.40	0.28	-0.38	0.75	0.25	-0.34	0.65	0.38	0.40	0.52	0.42	0.54	0.48	0.65	-0.11	-0.08	-0.16	0.81
DTA	m0348	3	123785075	60.5	8	-0.93	0.77	0.28	0.65	0.54	0.70	0.67	0.63	0.39	0.17	-0.50	0.68	0.53	-0.66	0.77	0.34	0.74	0.59	.	0.44	0.48	0.65	0.69	0.79	.	0.94
DTA	m0349	3	125077922	60.8	5	.	.	0.28	1.01	.	.	0.84	0.36	.	0.55	-0.26	0.77	.	.	0.53	.	.	0.62	.	.	.	0.34	.	.	.	0.75
DTA	m0350	3	127580356	60.8	0	.	.	.	.	.	.	.	.	.	.	.	.	.	.	.	.	.	.	.	.	.	.	.	.	.	.
DTA	m0351	3	130082790	61.2	6	-0.95	.	0.77	-0.34	-0.02	0.71	0.76	-0.77	0.52	0.43	-0.32	0.57	.	0.55	0.83	0.91	0.63	0.80	0.40	0.65	0.66	0.44	.	0.78	-0.66	0.83
DTA	m0352	3	132192069	61.8	1	.	.	.	.	.	.	.	.	.	.	.	.	.	.	.	.	.	.	.	.	.	.	.	.	.	.
DTA	m0353	3	133480594	62.4	2	.	.	.	.	.	.	.	.	.	.	.	.	.	.	.	.	.	.	.	.	.	.	.	.	.	.
DTA	m0354	3	133481473	62.4	0	.	.	.	.	.	.	.	.	.	.	.	.	.	.	.	.	.	.	.	.	.	.	.	.	.	.
DTA	m0355	3	133483395	62.4	0	.	.	.	.	.	.	.	.	.	.	.	.	.	.	.	.	.	.	.	.	.	.	.	.	.	.
DTA	m0356	3	140079003	63.8	2	.	.	.	.	.	.	.	.	.	.	.	.	.	.	.	.	.	.	.	.	.	.	.	.	.	.
DTA	m0357	3	141450017	63.9	0	.	.	.	.	.	.	.	.	.	.	.	.	.	.	.	.	.	.	.	.	.	.	.	.	.	.
DTA	m0358	3	142821031	64.1	1	.	.	.	.	.	.	.	.	.	.	.	.	.	.	.	.	.	.	.	.	.	.	.	.	.	.
DTA	m0359	3	143853993	65.2	3	.	-0.58	0.73	0.41	-0.69	-0.88	0.73	.	.	.	-0.88	-0.45	-0.50	-0.52	0.37	0.98	-0.69	0.05	-0.51	-0.51	0.36	-0.40	-0.71	.	-0.46	0.94
DTA	m0360	3	144466243	65.4	1	.	.	0.91	-0.35	.	.	0.83	-0.70	-0.64	-0.41	0.46	.	.	-0.55	.	.	.	0.55	.	.	.	.	.	.	.	.
DTA	m0361	3	145421006	65.5	11	-0.40	-0.51	0.63	0.81	.	-0.61	0.56	0.65	-0.42	0.09	-0.52	0.10	-0.48	-0.57	0.67	0.35	-0.52	0.68	.	-0.59	.	-0.46	-0.81	-0.82	-0.55	.
DTA	m0362	3	145421006	67.2	0	.	.	.	.	.	.	.	.	.	.	.	.	.	.	.	.	.	.	.	.	.	.	.	.	.	.
DTA	m0363	3	155566732	67.2	0	.	.	.	.	.	.	.	.	.	.	.	.	.	.	.	.	.	.	.	.	.	.	.	.	.	.
DTA	m0364	3	155566732	68.9	2	.	.	.	.	.	.	.	.	.	.	.	.	.	.	.	.	.	.	.	.	.	.	.	.	.	.
DTA	m0365	3	157263770	70.1	1	.	.	.	.	.	.	.	.	.	.	.	.	.	.	.	.	.	.	.	.	.	.	.	.	.	.
DTA	m0366	3	157640380	70.6	36	-0.33	-0.52	-0.37	0.32	-0.33	-0.53	-0.36	0.37	-0.36	-0.46	-0.46	-0.35	-0.42	-0.59	-0.36	-0.48	-0.51	-0.39	-0.32	-0.48	0.36	-0.39	-0.68	-0.59	-0.43	0.68
DTA	m0367	3	157646430	70.6	0	.	.	.	.	.	.	.	.	.	.	.	.	.	.	.	.	.	.	.	.	.	.	.	.	.	.
DTA	m0368	3	159996138	72.9	42	-0.51	-0.43	-0.56	-0.65	-0.32	-0.73	-0.38	0.45	-0.40	-0.08	-0.62	-0.53	-0.34	-0.55	0.09	-0.63	-0.43	-1.02	-0.44	-0.10	0.37	-0.50	-0.84	-0.65	-0.63	0.36
DTA	m0369	3	161516227	74.3	5	.	.	.	.	.	.	.	.	.	.	.	.	.	.	.	.	.	.	.	.	.	.	.	.	.	.
DTA	m0370	3	164833462	75.9	3	.	.	.	.	.	.	.	.	.	.	.	.	.	.	.	.	.	.	.	.	.	.	.	.	.	.
DTA	m0371	3	165316900	77	0	.	.	.	.	.	.	.	.	.	.	.	.	.	.	.	.	.	.	.	.	.	.	.	.	.	.
DTA	m0372	3	165800338	77	0	.	.	.	.	.	.	.	.	.	.	.	.	.	.	.	.	.	.	.	.	.	.	.	.	.	.
DTA	m0373	3	165901548	77.4	3	.	.	.	.	.	.	.	.	.	.	.	.	.	.	.	.	.	.	.	.	.	.	.	.	.	.
DTA	m0374	3	167172556	79.3	0	.	.	.	.	.	.	.	.	.	.	.	.	.	.	.	.	.	.	.	.	.	.	.	.	.	.
DTA	m0375	3	168443563	79.3	0	.	.	.	.	.	.	.	.	.	.	.	.	.	.	.	.	.	.	.	.	.	.	.	.	.	.
DTA	m0376	3	169757331	80.8	0	.	.	.	.	.	.	.	.	.	.	.	.	.	.	.	.	.	.	.	.	.	.	.	.	.	.
DTA	m0377	3	169771952	81	0	.	.	.	.	.	.	.	.	.	.	.	.	.	.	.	.	.	.	.	.	.	.	.	.	.	.
DTA	m0378	3	171364540	82.1	0	.	.	.	.	.	.	.	.	.	.	.	.	.	.	.	.	.	.	.	.	.	.	.	.	.	.
DTA	m0379	3	171821889	82.3	2	.	.	.	.	.	.	.	.	.	.	.	.	.	.	.	.	.	.	.	.	.	.	.	.	.	.
DTA	m0380	3	173186308	84	0	.	.	.	.	.	.	.	.	.	.	.	.	.	.	.	.	.	.	.	.	.	.	.	.	.	.
DTA	m0381	3	174550727	84.6	4	.	.	.	.	.	.	.	.	.	.	.	.	.	.	.	.	.	.	.	.	.	.	.	.	.	.
DTA	m0382	3	178229838	90	1	.	.	.	.	.	.	.	.	.	.	.	.	.	.	.	.	.	.	.	.	.	.	.	.	.	.
DTA	m0383	3	178229653	90	0	.	.	.	.	.	.	.	.	.	.	.	.	.	.	.	.	.	.	.	.	.	.	.	.	.	.
DTA	m0384	3	178773618	90.1	1	.	.	.	.	.	.	.	.	.	.	.	.	.	.	.	.	.	.	.	.	.	.	.	.	.	.
DTA	m0385	3	180341088	92.6	4	.	.	.	.	.	.	.	.	.	.	.	.	.	.	.	.	.	.	.	.	.	.	.	.	.	.
DTA	m0386	3	180532218	92.6	0	.	.	.	.	.	.	.	.	.	.	.	.	.	.	.	.	.	.	.	.	.	.	.	.	.	.
DTA	m0387	3	180533618	92.6	0	.	.	.	.	.	.	.	.	.	.	.	.	.	.	.	.	.	.	.	.	.	.	.	.	.	.
DTA	m0388	3	182912287	96.7	0	.	.	.	.	.	.	.	.	.	.	.	.	.	.	.	.	.	.	.	.	.	.	.	.	.	.
DTA	m0389	3	185290956	96.7	0	.	.	.	.	.	.	.	.	.	.	.	.	.	.	.	.	.	.	.	.	.	.	.	.	.	.
DTA	m0390	3	185318330	96.9	4	.	.	.	.	.	.	.	.	.	.	.	.	.	.	.	.	.	.	.	.	.	.	.	.	.	.
DTA	m0391	3	186179390	97.8	0	.	.	.	.	.	.	.	.	.	.	.	.	.	.	.	.	.	.	.	.	.	.	.	.	.	.
DTA	m0392	3	189861328	100.1	2	.	.	.	.	.	.	.	.	.	.	.	.	.	.	.	.	.	.	.	.	.	.	.	.	.	.
DTA	m0393	3	190451804	100.5	0	.	.	.	.	.	.	.	.	.	.	.	.	.	.	.	.	.	.	.	.	.	.	.	.	.	.
DTA	m0394	3	191863818	100.6	1	.	.	.	.	.	.	.	.	.	.	.	.	.	.	.	.	.	.	.	.	.	.	.	.	.	.
DTA	m0395	3	191864249	100.6	0	.	.	.	.	.	.	.	.	.	.	.	.	.	.	.	.	.	.	.	.	.	.	.	.	.	.
DTA	m0396	3	192236275	100.8	1	.	.	.	.	.	.	.	.	.	.	.	.	.	.	.	.	.	.	.	.	.	.	.	.	.	.
DTA	m0397	3	193565357	101.4	4	.	.	.	.	.	.	.	.	.	.	.	.	.	.	.	.	.	.	.	.	.	.	.	.	.	.
DTA	m0398	3	194643731	103	0	.	.	.	.	.	.	.	.	.	.	.	.	.	.	.	.	.	.	.	.	.	.	.	.	.	.
DTA	m0399	3	195407066	103.2	1	.	.	.	.	.	.	.	.	.	.	.	.	.	.	.	.	.	.	.	.	.	.	.	.	.	.
DTA	m0400	3	196191461	103.7	13	0.40	0.43	0.55	0.26	0.36	0.48	0.49	0.52	0.41	0.39	0.45	0.53	0.70	0.36	-0.37	0.40	-0.25	0.63	0.35	0.52	0.50	0.12	-0.43	0.34	0.16	-0.43
DTA	m0401	3	196870327	104	7	0.36	0.17	0.60	0.46	0.54	0.20	0.28	0.46	0.30	-0.07	0.43	0.54	0.68	0.35	0.21	0.36	-0.94	0.68	.	0.47	0.55	.	0.07	.	0.07	.
DTA	m0402	3	197797720	105	48	0.43	0.51	0.42	0.54	0.45	0.44	0.45	0.48	0.48	0.43	0.45	0.46	0.69	0.34	-0.67	-0.05	0.13	0.62	0.36	0.48	0.56	0.32	0.13	0.23	0.17	0.22
DTA	m0403	3	199272204	106.3	10	0.43	0.56	0.37	0.53	.	0.49	0.45	0.46	0.49	0.41	0.39	0.42	0.56	0.32	-0.45	0.32	-0.41	0.65	0.40	0.40	0.54	-0.40	0.07	0.48	0.39	0.36
DTA	m0404	3	199886201	107.7	2	.	.	.	.	.	.	.	.	.	.	.	.	.	.	.	.	.	.	.	.	.	.	.	.	.	.
DTA	m0405	3	201602392	109.2	0	.	.	.	.	.	.	.	.	.	.	.	.	.	.	.	.	.	.	.	.	.	.	.	.	.	.
DTA	m0406	3	203318583	111.2	13	0.45	0.45	0.62	0.64	0.70	0.37	0.48	0.30	0.49	0.44	0.40	0.16	0.85	0.38	0.05	0.38	0.30	0.79	0.38	0.39	0.51	0.33	0.62	0.39	0.44	0.40
DTA	m0407	3	205749309	115.8	0	.	.	.	.	.	.	.	.	.	.	.	.	.	.	.	.	.	.	.	.	.	.	.	.	.	.
DTA	m0408	3	208180035	118.4	1	.	.	.	.	.	.	.	.	.	.	.	.	.	.	.	.	.	.	.	.	.	.	.	.	.	.
DTA	m0409	3	210161536	120.7	15	0.33	0.06	0.52	0.58	0.66	0.15	0.00	-0.54	0.75	-0.14	0.12	0.46	0.62	0.29	0.57	-0.05	0.37	0.60	0.42	0.60	0.45	0.39	0.41	0.48	0.36	-0.02
DTA	m0410	3	212725801	123.9	62	0.20	0.36	0.50	0.51	0.93	0.47	0.34	-0.13	0.08	0.23	0.37	-0.03	0.73	0.30	0.67	0.46	0.24	0.42	0.32	0.54	0.30	0.41	0.46	0.47	0.58	0.07
DTA	m0411	3	214272883	127.7	6	.	.	.	.	.	.	.	.	.	.	.	.	.	.	.	.	.	.	.	.	.	.	.	.	.	.
DTA	m0412	3	214840195	128.4	1	.	.	.	.	.	.	.	.	.	.	.	.	.	.	.	.	.	.	.	.	.	.	.	.	.	.
DTA	m0413	3	215844498	129.8	2	.	.	.	.	.	.	.	.	.	.	.	.	.	.	.	.	.	.	.	.	.	.	.	.	.	.
DTA	m0414	3	216028207	131.4	1	.	.	.	.	.	.	.	.	.	.	.	.	.	.	.	.	.	.	.	.	.	.	.	.	.	.
DTA	m0415	3	216028374	131.4	0	.	.	.	.	.	.	.	.	.	.	.	.	.	.	.	.	.	.	.	.	.	.	.	.	.	.
DTA	m0416	3	216624570	132.8	4	.	.	.	.	.	.	.	.	.	.	.	.	.	.	.	.	.	.	.	.	.	.	.	.	.	.
DTA	m0417	3	216768571	132.8	0	.	.	.	.	.	.	.	.	.	.	.	.	.	.	.	.	.	.	.	.	.	.	.	.	.	.
DTA	m0418	3	216915474	132.8	0	.	.	.	.	.	.	.	.	.	.	.	.	.	.	.	.	.	.	.	.	.	.	.	.	.	.
DTA	m0419	3	217329672	133	0	.	.	.	.	.	.	.	.	.	.	.	.	.	.	.	.	.	.	.	.	.	.	.	.	.	.
DTA	m0420	3	218119861	134.6	7	.	.	.	.	.	.	.	.	.	.	.	.	.	.	.	.	.	.	.	.	.	.	.	.	.	.
DTA	m0421	3	219860052	136.8	2	.	.	.	.	.	.	.	.	.	.	.	.	.	.	.	.	.	.	.	.	.	.	.	.	.	.
DTA	m0422	3	219859986	136.8	0	.	.	.	.	.	.	.	.	.	.	.	.	.	.	.	.	.	.	.	.	.	.	.	.	.	.
DTA	m0423	3	219859920	136.8	0	.	.	.	.	.	.	.	.	.	.	.	.	.	.	.	.	.	.	.	.	.	.	.	.	.	.
DTA	m0424	3	221602400	140.7	8	.	.	.	.	.	.	.	.	.	.	.	.	.	.	.	.	.	.	.	.	.	.	.	.	.	.
DTA	m0425	3	223513639	145.1	1	.	.	.	.	.	.	.	.	.	.	.	.	.	.	.	.	.	.	.	.	.	.	.	.	.	.
DTA	m0426	3	223670423	145.3	1	.	.	.	.	.	.	.	.	.	.	.	.	.	.	.	.	.	.	.	.	.	.	.	.	.	.
DTA	m0427	3	223768919	145.3	0	.	.	.	.	.	.	.	.	.	.	.	.	.	.	.	.	.	.	.	.	.	.	.	.	.	.
DTA	m0428	3	223867414	146	7	.	.	.	.	.	.	.	.	.	.	.	.	.	.	.	.	.	.	.	.	.	.	.	.	.	.
DTA	m0429	3	224184375	146.8	3	.	.	.	.	.	.	.	.	.	.	.	.	.	.	.	.	.	.	.	.	.	.	.	.	.	.
DTA	m0430	3	227682147	152.4	1	.	.	.	.	.	.	.	.	.	.	.	.	.	.	.	.	.	.	.	.	.	.	.	.	.	.
DTA	m0431	3	228614270	154.7	0	.	.	.	.	.	.	.	.	.	.	.	.	.	.	.	.	.	.	.	.	.	.	.	.	.	.
DTA	m0432	3	229178560	155.5	1	.	.	.	.	.	.	.	.	.	.	.	.	.	.	.	.	.	.	.	.	.	.	.	.	.	.
DTA	m0433	4	3904858	0	2	.	.	.	.	.	.	.	.	.	.	.	.	.	.	.	.	.	.	.	.	.	.	.	.	.	.
DTA	m0434	4	3895352	0.1	1	.	.	.	.	.	.	.	.	.	.	.	.	.	.	.	.	.	.	.	.	.	.	.	.	.	.
DTA	m0435	4	2637083	7.2	5	.	.	.	.	.	.	.	.	.	.	.	.	.	.	.	.	.	.	.	.	.	.	.	.	.	.
DTA	m0436	4	3548007	12.2	4	.	.	.	.	.	.	.	.	.	.	.	.	.	.	.	.	.	.	.	.	.	.	.	.	.	.
DTA	m0437	4	5659518	19.4	1	.	.	.	.	.	.	.	.	.	.	.	.	.	.	.	.	.	.	.	.	.	.	.	.	.	.
DTA	m0438	4	6401332	21.3	1	.	.	.	.	.	.	.	.	.	.	.	.	.	.	.	.	.	.	.	.	.	.	.	.	.	.
DTA	m0439	4	6612213	22	1	.	.	.	.	.	.	.	.	.	.	.	.	.	.	.	.	.	.	.	.	.	.	.	.	.	.
DTA	m0440	4	9733859	25.9	2	.	.	.	.	.	.	.	.	.	.	.	.	.	.	.	.	.	.	.	.	.	.	.	.	.	.
DTA	m0441	4	11329241	31.6	2	.	.	.	.	.	.	.	.	.	.	.	.	.	.	.	.	.	.	.	.	.	.	.	.	.	.
DTA	m0442	4	11856246	33.8	0	.	.	.	.	.	.	.	.	.	.	.	.	.	.	.	.	.	.	.	.	.	.	.	.	.	.
DTA	m0443	4	12618115	33.9	2	.	.	.	.	.	.	.	.	.	.	.	.	.	.	.	.	.	.	.	.	.	.	.	.	.	.
DTA	m0444	4	15274450	39.2	2	.	.	.	.	.	.	.	.	.	.	.	.	.	.	.	.	.	.	.	.	.	.	.	.	.	.
DTA	m0445	4	17307041	40.4	2	.	.	.	.	.	.	.	.	.	.	.	.	.	.	.	.	.	.	.	.	.	.	.	.	.	.
DTA	m0446	4	20064925	43.9	18	-0.32	0.21	0.20	0.78	0.49	-0.29	0.16	0.26	0.30	-0.46	0.32	0.03	0.04	0.24	0.39	0.55	0.44	0.27	0.27	-0.08	-0.33	0.25	0.35	0.59	0.30	-0.30
DTA	m0447	4	24475394	47.7	16	-0.46	-0.39	0.27	0.61	0.24	0.02	0.02	-0.21	0.37	-0.41	0.29	0.12	0.36	0.33	0.53	0.57	0.38	0.44	0.33	-0.31	-0.44	0.30	0.31	0.55	0.14	-0.29
DTA	m0448	4	26654336	48.3	0	.	.	.	.	.	.	.	.	.	.	.	.	.	.	.	.	.	.	.	.	.	.	.	.	.	.
DTA	m0449	4	28833277	49.4	8	.	.	.	.	.	.	.	.	.	.	.	.	.	.	.	.	.	.	.	.	.	.	.	.	.	.
DTA	m0450	4	29031200	49.4	0	.	.	.	.	.	.	.	.	.	.	.	.	.	.	.	.	.	.	.	.	.	.	.	.	.	.
DTA	m0451	4	33862684	52.1	1	.	.	.	.	.	.	.	.	.	.	.	.	.	.	.	.	.	.	.	.	.	.	.	.	.	.
DTA	m0452	4	33860915	52.1	0	.	.	.	.	.	.	.	.	.	.	.	.	.	.	.	.	.	.	.	.	.	.	.	.	.	.
DTA	m0453	4	35051622	52.8	2	.	.	.	.	.	.	.	.	.	.	.	.	.	.	.	.	.	.	.	.	.	.	.	.	.	.
DTA	m0454	4	35051574	52.8	0	.	.	.	.	.	.	.	.	.	.	.	.	.	.	.	.	.	.	.	.	.	.	.	.	.	.
DTA	m0455	4	35384247	52.8	0	.	.	.	.	.	.	.	.	.	.	.	.	.	.	.	.	.	.	.	.	.	.	.	.	.	.
DTA	m0456	4	35384118	52.8	0	.	.	.	.	.	.	.	.	.	.	.	.	.	.	.	.	.	.	.	.	.	.	.	.	.	.
DTA	m0457	4	35594464	52.8	0	.	.	.	.	.	.	.	.	.	.	.	.	.	.	.	.	.	.	.	.	.	.	.	.	.	.
DTA	m0458	4	35769506	52.8	0	.	.	.	.	.	.	.	.	.	.	.	.	.	.	.	.	.	.	.	.	.	.	.	.	.	.
DTA	m0459	4	37067373	53.4	7	-0.53	0.46	-0.25	0.58	-0.26	-0.31	0.29	0.12	0.24	-0.33	0.40	-0.36	0.39	0.32	0.23	0.57	0.34	0.37	.	0.25	-0.42	-0.23	-0.55	0.48	-0.36	-0.48
DTA	m0460	4	37185517	53.7	16	-0.51	0.01	0.17	0.81	0.39	-0.35	-0.29	-0.57	-0.02	-0.32	0.43	-0.37	0.52	0.28	0.01	0.52	0.46	0.39	0.25	-0.36	-0.45	-0.32	-0.58	0.55	-0.39	-0.40
DTA	m0461	4	49714015	55.2	4	-0.40	0.29	-0.32	0.79	.	.	.	-2.06	.	-0.32	0.68	-0.33	.	.	0.33	0.82	0.31	-0.25	.	.	-0.65	-0.28	.	0.64	.	-0.61
DTA	m0462	4	60429503	55.4	7	-0.49	-0.07	-0.36	0.79	-0.68	0.75	-0.33	0.25	-0.71	-0.34	0.46	-0.29	0.80	-0.28	0.40	0.60	0.42	0.36	0.30	0.23	-0.32	-0.27	-0.27	0.45	-0.47	-0.47
DTA	m0463	4	60768111	55.4	0	.	.	.	.	.	.	.	.	.	.	.	.	.	.	.	.	.	.	.	.	.	.	.	.	.	.
DTA	m0464	4	62245504	55.4	0	.	.	.	.	.	.	.	.	.	.	.	.	.	.	.	.	.	.	.	.	.	.	.	.	.	.
DTA	m0465	4	63722896	55.4	0	.	.	.	.	.	.	.	.	.	.	.	.	.	.	.	.	.	.	.	.	.	.	.	.	.	.
DTA	m0466	4	68449914	55.8	0	.	.	.	.	.	.	.	.	.	.	.	.	.	.	.	.	.	.	.	.	.	.	.	.	.	.
DTA	m0467	4	73176932	56	2	.	.	.	.	.	.	.	.	.	.	.	.	.	.	.	.	.	.	.	.	.	.	.	.	.	.
DTA	m0468	4	73311260	56	0	.	.	.	.	.	.	.	.	.	.	.	.	.	.	.	.	.	.	.	.	.	.	.	.	.	.
DTA	m0469	4	74239902	56.1	1	.	.	.	.	.	.	.	.	.	.	.	.	.	.	.	.	.	.	.	.	.	.	.	.	.	.
DTA	m0470	4	76122802	56.3	0	.	.	.	.	.	.	.	.	.	.	.	.	.	.	.	.	.	.	.	.	.	.	.	.	.	.
DTA	m0471	4	78946415	56.4	1	.	.	.	.	.	.	.	.	.	.	.	.	.	.	.	.	.	.	.	.	.	.	.	.	.	.
DTA	m0472	4	79358903	56.5	0	.	.	.	.	.	.	.	.	.	.	.	.	.	.	.	.	.	.	.	.	.	.	.	.	.	.
DTA	m0473	4	86797748	57	0	.	.	.	.	.	.	.	.	.	.	.	.	.	.	.	.	.	.	.	.	.	.	.	.	.	.
DTA	m0474	4	90203822	57.4	2	.	.	.	.	.	.	.	.	.	.	.	.	.	.	.	.	.	.	.	.	.	.	.	.	.	.
DTA	m0475	4	93812507	57.7	1	.	.	.	.	.	.	.	.	.	.	.	.	.	.	.	.	.	.	.	.	.	.	.	.	.	.
DTA	m0476	4	104160525	57.9	1	.	.	.	.	.	.	.	.	.	.	.	.	.	.	.	.	.	.	.	.	.	.	.	.	.	.
DTA	m0477	4	122795990	58.3	7	.	.	.	.	.	.	.	.	.	.	.	.	.	.	.	.	.	.	.	.	.	.	.	.	.	.
DTA	m0478	4	128632208	58.6	10	.	.	.	.	.	0.68	-6.93	.	.	.	.	.	.	.	.	.	.	.	.	.	.	.	.	.	.	.
DTA	m0479	4	128552705	58.6	0	.	.	.	.	.	.	.	.	.	.	.	.	.	.	.	.	.	.	.	.	.	.	.	.	.	.
DTA	m0480	4	132734721	58.8	2	.	.	.	.	.	.	.	.	.	.	.	.	.	.	.	.	.	.	.	.	.	.	.	.	.	.
DTA	m0481	4	133043273	58.8	0	.	.	.	.	.	.	.	.	.	.	.	.	.	.	.	.	.	.	.	.	.	.	.	.	.	.
DTA	m0482	4	134292522	58.9	2	.	.	.	.	.	.	.	.	.	.	.	.	.	.	.	.	.	.	.	.	.	.	.	.	.	.
DTA	m0483	4	143945759	60.6	2	.	.	.	.	.	.	.	.	.	.	.	.	.	.	.	.	.	.	.	.	.	.	.	.	.	.
DTA	m0484	4	147044805	61.8	0	.	.	.	.	.	.	.	.	.	.	.	.	.	.	.	.	.	.	.	.	.	.	.	.	.	.
DTA	m0485	4	148401277	61.8	0	.	.	.	.	.	.	.	.	.	.	.	.	.	.	.	.	.	.	.	.	.	.	.	.	.	.
DTA	m0486	4	149588842	62	0	.	.	.	.	.	.	.	.	.	.	.	.	.	.	.	.	.	.	.	.	.	.	.	.	.	.
DTA	m0487	4	155043536	65.9	0	.	.	.	.	.	.	.	.	.	.	.	.	.	.	.	.	.	.	.	.	.	.	.	.	.	.
DTA	m0488	4	158126191	69.8	1	.	.	.	.	.	.	.	.	.	.	.	.	.	.	.	.	.	.	.	.	.	.	.	.	.	.
DTA	m0489	4	166002318	75.3	2	.	.	.	.	.	.	.	.	.	.	.	.	.	.	.	.	.	.	.	.	.	.	.	.	.	.
DTA	m0490	4	166281189	76.2	8	.	.	.	.	.	.	.	.	.	.	.	.	.	.	.	.	.	.	.	.	.	.	.	.	.	.
DTA	m0491	4	169608659	77.2	2	.	.	.	.	.	.	.	.	.	.	.	.	.	.	.	.	.	.	.	.	.	.	.	.	.	.
DTA	m0492	4	170611050	78.4	0	.	.	.	.	.	.	.	.	.	.	.	.	.	.	.	.	.	.	.	.	.	.	.	.	.	.
DTA	m0493	4	171613440	80.6	16	-0.43	1.05	-0.03	-0.56	-0.50	-0.51	-0.36	-0.07	-0.38	-0.39	-0.41	-0.60	0.49	-0.33	-0.50	0.58	-0.43	0.23	0.29	0.49	-0.61	0.68	-0.47	-0.72	.	.
DTA	m0494	4	172301064	81.6	4	.	.	.	.	.	.	.	.	.	.	.	.	.	.	.	.	.	.	.	.	.	.	.	.	.	.
DTA	m0495	4	172269191	81.7	2	.	.	.	.	.	.	.	.	.	.	.	.	.	.	.	.	.	.	.	.	.	.	.	.	.	.
DTA	m0496	4	172397150	81.9	3	.	.	.	.	.	.	.	.	.	.	.	.	.	.	.	.	.	.	.	.	.	.	.	.	.	.
DTA	m0497	4	175031944	85.2	0	.	.	.	.	.	.	.	.	.	.	.	.	.	.	.	.	.	.	.	.	.	.	.	.	.	.
DTA	m0498	4	177666738	89.1	0	.	.	.	.	.	.	.	.	.	.	.	.	.	.	.	.	.	.	.	.	.	.	.	.	.	.
DTA	m0499	4	177976082	90.7	1	.	.	.	.	.	.	.	.	.	.	.	.	.	.	.	.	.	.	.	.	.	.	.	.	.	.
DTA	m0500	4	179758341	92.7	13	.	0.26	-0.37	0.46	0.51	0.34	-0.36	0.34	0.33	-0.29	0.35	-0.39	0.53	-0.27	-0.39	-0.34	0.26	-0.15	0.29	0.39	0.40	-0.27	-0.32	-0.68	0.00	-0.43
DTA	m0501	4	179871677	92.8	0	.	.	.	.	.	.	.	.	.	.	.	.	.	.	.	.	.	.	.	.	.	.	.	.	.	.
DTA	m0502	4	180309373	93.2	0	.	.	.	.	.	.	.	.	.	.	.	.	.	.	.	.	.	.	.	.	.	.	.	.	.	.
DTA	m0503	4	180316143	93.2	0	.	.	.	.	.	.	.	.	.	.	.	.	.	.	.	.	.	.	.	.	.	.	.	.	.	.
DTA	m0504	4	183610048	97.9	3	.	.	.	.	.	.	.	.	.	.	.	.	.	.	.	.	.	.	.	.	.	.	.	.	.	.
DTA	m0505	4	184373943	98.3	0	.	.	.	.	.	.	.	.	.	.	.	.	.	.	.	.	.	.	.	.	.	.	.	.	.	.
DTA	m0506	4	185562016	100.5	2	.	.	.	.	.	.	.	.	.	.	.	.	.	.	.	.	.	.	.	.	.	.	.	.	.	.
DTA	m0507	4	193202013	101.3	0	.	.	.	.	.	.	.	.	.	.	.	.	.	.	.	.	.	.	.	.	.	.	.	.	.	.
DTA	m0508	4	194092995	102.6	8	.	.	.	.	.	.	.	.	.	.	.	.	.	.	.	.	.	.	.	.	.	.	.	.	.	.
DTA	m0509	4	194749287	102.9	1	.	.	.	.	.	.	.	.	.	.	.	.	.	.	.	.	.	.	.	.	.	.	.	.	.	.
DTA	m0510	4	197538207	105	4	.	.	.	.	.	.	.	.	.	.	.	.	.	.	.	.	.	.	.	.	.	.	.	.	.	.
DTA	m0511	4	197964459	105.4	0	.	.	.	.	.	.	.	.	.	.	.	.	.	.	.	.	.	.	.	.	.	.	.	.	.	.
DTA	m0512	4	202245921	106.7	1	.	.	.	.	.	.	.	.	.	.	.	.	.	.	.	.	.	.	.	.	.	.	.	.	.	.
DTA	m0513	4	203006701	107	0	.	.	.	.	.	.	.	.	.	.	.	.	.	.	.	.	.	.	.	.	.	.	.	.	.	.
DTA	m0514	4	203767481	107.4	1	.	.	.	.	.	.	.	.	.	.	.	.	.	.	.	.	.	.	.	.	.	.	.	.	.	.
DTA	m0515	4	204764426	107.9	3	.	.	.	.	.	.	.	.	.	.	.	.	.	.	.	.	.	.	.	.	.	.	.	.	.	.
DTA	m0516	4	205427981	108.1	0	.	.	.	.	.	.	.	.	.	.	.	.	.	.	.	.	.	.	.	.	.	.	.	.	.	.
DTA	m0517	4	206188976	108.3	0	.	.	.	.	.	.	.	.	.	.	.	.	.	.	.	.	.	.	.	.	.	.	.	.	.	.
DTA	m0518	4	207114208	108.7	6	.	.	.	.	.	.	.	.	.	.	.	.	.	.	.	.	.	.	.	.	.	.	.	.	.	.
DTA	m0519	4	212893509	110.1	0	.	.	.	.	.	.	.	.	.	.	.	.	.	.	.	.	.	.	.	.	.	.	.	.	.	.
DTA	m0520	4	215393350	110.4	4	0.34	0.24	-0.53	0.31	.	.	-0.39	0.50	0.44	0.55	.	-0.32	.	0.37	-1.19	0.24	0.51	.	-0.23	0.44	-0.41	.	-0.34	-0.42	.	0.63
DTA	m0521	4	216310538	110.6	8	-0.22	0.42	-0.56	0.76	0.35	0.73	-0.37	0.46	0.40	0.26	0.40	0.49	0.34	0.48	-1.00	.	0.53	0.56	-0.33	0.33	-0.29	.	.	-0.46	0.93	-0.10
DTA	m0522	4	218367682	111.3	3	.	0.59	.	0.41	0.61	.	.	0.59	0.46	-0.74	.	0.72	-0.07	0.52	0.39	.	0.65	0.88	.	-0.88	-0.45	.	.	.	0.49	.
DTA	m0523	4	220885121	111.5	12	0.22	0.31	-0.26	0.46	0.40	0.14	-0.38	0.42	0.42	-0.61	0.57	0.38	0.43	0.47	0.52	0.20	0.58	-0.55	-0.27	0.45	-0.43	0.49	-0.37	-0.49	0.38	-0.27
DTA	m0524	4	222233297	112.2	8	.	0.36	0.31	0.36	.	0.25	-0.29	0.36	0.39	-0.35	.	.	.	0.54	0.38	-0.04	0.65	0.39	.	.	-0.38	0.34	.	-0.48	.	-0.20
DTA	m0525	4	226884613	112.5	12	0.66	0.14	0.41	0.28	0.70	0.59	-0.39	0.42	0.49	-0.53	.	-0.44	0.42	0.39	0.58	0.40	0.62	0.14	-0.37	.	-0.38	0.36	-0.29	-0.53	.	0.45
DTA	m0526	4	226108715	112.5	0	.	.	.	.	.	.	.	.	.	.	.	.	.	.	.	.	.	.	.	.	.	.	.	.	.	.
DTA	m0527	4	226223649	112.5	0	.	.	.	.	.	.	.	.	.	.	.	.	.	.	.	.	.	.	.	.	.	.	.	.	.	.
DTA	m0528	4	234783765	115.2	2	.	.	.	.	.	.	.	.	.	.	.	.	.	.	.	.	.	.	.	.	.	.	.	.	.	.
DTA	m0529	4	235779015	116.1	8	.	.	.	.	.	.	.	.	.	.	.	.	.	.	.	.	.	.	.	.	.	.	.	.	.	.
DTA	m0530	4	237336600	118.4	9	.	.	.	.	.	.	.	.	.	.	.	.	.	.	.	.	.	.	.	.	.	.	.	.	.	.
DTA	m0531	4	238553534	118.9	5	.	.	.	.	.	.	.	.	.	.	.	.	.	.	.	.	.	.	.	.	.	.	.	.	.	.
DTA	m0532	4	239237605	119.6	2	.	.	.	.	.	.	.	.	.	.	.	.	.	.	.	.	.	.	.	.	.	.	.	.	.	.
DTA	m0533	4	239453847	119.8	1	.	.	.	.	.	.	.	.	.	.	.	.	.	.	.	.	.	.	.	.	.	.	.	.	.	.
DTA	m0534	4	240769341	124.5	1	.	.	.	.	.	.	.	.	.	.	.	.	.	.	.	.	.	.	.	.	.	.	.	.	.	.
DTA	m0535	4	240769260	124.5	0	.	.	.	.	.	.	.	.	.	.	.	.	.	.	.	.	.	.	.	.	.	.	.	.	.	.
DTA	m0536	4	241723131	126.9	4	.	.	.	.	.	.	.	.	.	.	.	.	.	.	.	.	.	.	.	.	.	.	.	.	.	.
DTA	m0537	4	241723131	128.1	0	.	.	.	.	.	.	.	.	.	.	.	.	.	.	.	.	.	.	.	.	.	.	.	.	.	.
DTA	m0538	4	243936876	129.3	0	.	.	.	.	.	.	.	.	.	.	.	.	.	.	.	.	.	.	.	.	.	.	.	.	.	.
DTA	m0539	4	243936876	135.6	4	.	.	.	.	.	.	.	.	.	.	.	.	.	.	.	.	.	.	.	.	.	.	.	.	.	.
DTA	m0540	4	244087450	136.6	0	.	.	.	.	.	.	.	.	.	.	.	.	.	.	.	.	.	.	.	.	.	.	.	.	.	.
DTA	m0541	4	244721608	138.1	10	-0.32	-0.23	0.58	0.22	0.04	0.05	0.02	-0.37	0.35	.	.	-0.50	0.37	-0.35	-0.30	-0.34	-0.34	-0.35	.	0.28	-0.27	0.02	-0.25	0.09	-0.36	-0.31
DTA	m0542	4	244922561	139.7	0	.	.	.	.	.	.	.	.	.	.	.	.	.	.	.	.	.	.	.	.	.	.	.	.	.	.
DTA	m0543	4	245123514	141.1	1	.	.	.	.	.	.	.	.	.	.	.	.	.	.	.	.	.	.	.	.	.	.	.	.	.	.
DTA	m0544	5	656148	0	3	.	.	.	.	.	.	.	.	.	.	.	.	.	.	.	.	.	.	.	.	.	.	.	.	.	.
DTA	m0545	5	862416	0.1	3	.	.	.	.	.	.	.	.	.	.	.	.	.	.	.	.	.	.	.	.	.	.	.	.	.	.
DTA	m0546	5	135578438	0.2	11	.	.	.	.	.	.	.	-663.36	.	.	.	.	.	.	.	.	.	.	.	.	.	.	.	.	.	.
DTA	m0547	5	1047008	0.6	3	.	.	.	.	.	.	.	.	.	.	.	.	.	.	.	.	.	.	.	.	.	.	.	.	.	.
DTA	m0548	5	2123914	3.5	4	.	.	.	.	.	.	.	.	.	.	.	.	.	.	.	.	.	.	.	.	.	.	.	.	.	.
DTA	m0549	5	2690742	7.2	47	0.19	0.35	-0.40	-0.45	-0.04	-0.37	-0.32	-0.41	-0.31	-0.34	-0.37	-0.07	-0.13	-0.48	-0.35	-0.35	0.05	-0.16	-0.29	-0.39	-0.27	-0.27	-0.22	-0.45	0.17	-0.31
DTA	m0550	5	3123044	9.1	13	0.26	0.34	-0.38	-0.43	0.05	-0.38	-0.36	-0.37	-0.33	-0.35	-0.36	-0.33	.	-0.42	-0.33	-0.31	-0.28	-0.24	-0.33	-0.45	.	-0.26	-0.32	-0.40	-0.36	-0.35
DTA	m0551	5	3328520	10.1	0	.	.	.	.	.	.	.	.	.	.	.	.	.	.	.	.	.	.	.	.	.	.	.	.	.	.
DTA	m0552	5	3533995	10.9	6	.	.	.	.	.	.	.	.	.	.	.	.	.	.	.	.	.	.	.	.	.	.	.	.	.	.
DTA	m0553	5	4190804	13.3	2	.	.	.	.	.	.	.	.	.	.	.	.	.	.	.	.	.	.	.	.	.	.	.	.	.	.
DTA	m0554	5	5917587	22.1	0	.	.	.	.	.	.	.	.	.	.	.	.	.	.	.	.	.	.	.	.	.	.	.	.	.	.
DTA	m0555	5	6820571	25.4	2	.	.	.	.	.	.	.	.	.	.	.	.	.	.	.	.	.	.	.	.	.	.	.	.	.	.
DTA	m0556	5	7086096	26	0	.	.	.	.	.	.	.	.	.	.	.	.	.	.	.	.	.	.	.	.	.	.	.	.	.	.
DTA	m0557	5	7216587	27.5	1	.	.	.	.	.	.	.	.	.	.	.	.	.	.	.	.	.	.	.	.	.	.	.	.	.	.
DTA	m0558	5	7487050	28.4	0	.	.	.	.	.	.	.	.	.	.	.	.	.	.	.	.	.	.	.	.	.	.	.	.	.	.
DTA	m0559	5	7946002	30.2	0	.	.	.	.	.	.	.	.	.	.	.	.	.	.	.	.	.	.	.	.	.	.	.	.	.	.
DTA	m0560	5	7956551	30.3	0	.	.	.	.	.	.	.	.	.	.	.	.	.	.	.	.	.	.	.	.	.	.	.	.	.	.
DTA	m0561	5	8220010	30.3	0	.	.	.	.	.	.	.	.	.	.	.	.	.	.	.	.	.	.	.	.	.	.	.	.	.	.
DTA	m0562	5	8598835	30.4	0	.	.	.	.	.	.	.	.	.	.	.	.	.	.	.	.	.	.	.	.	.	.	.	.	.	.
DTA	m0563	5	9279776	30.8	0	.	.	.	.	.	.	.	.	.	.	.	.	.	.	.	.	.	.	.	.	.	.	.	.	.	.
DTA	m0564	5	11737636	36.5	0	.	.	.	.	.	.	.	.	.	.	.	.	.	.	.	.	.	.	.	.	.	.	.	.	.	.
DTA	m0565	5	11990631	37.9	0	.	.	.	.	.	.	.	.	.	.	.	.	.	.	.	.	.	.	.	.	.	.	.	.	.	.
DTA	m0566	5	11992708	37.9	0	.	.	.	.	.	.	.	.	.	.	.	.	.	.	.	.	.	.	.	.	.	.	.	.	.	.
DTA	m0567	5	13664679	41.5	0	.	.	.	.	.	.	.	.	.	.	.	.	.	.	.	.	.	.	.	.	.	.	.	.	.	.
DTA	m0568	5	13981667	42.7	0	.	.	.	.	.	.	.	.	.	.	.	.	.	.	.	.	.	.	.	.	.	.	.	.	.	.
DTA	m0569	5	15056528	45.4	0	.	.	.	.	.	.	.	.	.	.	.	.	.	.	.	.	.	.	.	.	.	.	.	.	.	.
DTA	m0570	5	15632384	47	2	.	.	.	.	.	.	.	.	.	.	.	.	.	.	.	.	.	.	.	.	.	.	.	.	.	.
DTA	m0571	5	16208240	47	0	.	.	.	.	.	.	.	.	.	.	.	.	.	.	.	.	.	.	.	.	.	.	.	.	.	.
DTA	m0572	5	18240488	49	4	.	.	.	.	.	.	.	.	.	.	.	.	.	.	.	.	.	.	.	.	.	.	.	.	.	.
DTA	m0573	5	20089946	50.8	2	.	.	.	.	.	.	.	.	.	.	.	.	.	.	.	.	.	.	.	.	.	.	.	.	.	.
DTA	m0574	5	20090863	50.8	0	.	.	.	.	.	.	.	.	.	.	.	.	.	.	.	.	.	.	.	.	.	.	.	.	.	.
DTA	m0575	5	21613220	51.8	0	.	.	.	.	.	.	.	.	.	.	.	.	.	.	.	.	.	.	.	.	.	.	.	.	.	.
DTA	m0576	5	23135577	53.6	4	.	.	.	.	.	.	.	.	.	.	.	.	.	.	.	.	.	.	.	.	.	.	.	.	.	.
DTA	m0577	5	26600048	53.9	0	.	.	.	.	.	.	.	.	.	.	.	.	.	.	.	.	.	.	.	.	.	.	.	.	.	.
DTA	m0578	5	30064518	56.1	3	.	.	.	.	.	.	.	.	.	.	.	.	.	.	.	.	.	.	.	.	.	.	.	.	.	.
DTA	m0579	5	30239292	56.2	2	.	.	.	.	.	.	.	.	.	.	.	.	.	.	.	.	.	.	.	.	.	.	.	.	.	.
DTA	m0580	5	31528260	57.3	0	.	.	.	.	.	.	.	.	.	.	.	.	.	.	.	.	.	.	.	.	.	.	.	.	.	.
DTA	m0581	5	32366193	57.5	1	.	.	.	.	.	.	.	.	.	.	.	.	.	.	.	.	.	.	.	.	.	.	.	.	.	.
DTA	m0582	5	32599139	57.6	0	.	.	.	.	.	.	.	.	.	.	.	.	.	.	.	.	.	.	.	.	.	.	.	.	.	.
DTA	m0583	5	33592995	57.6	0	.	.	.	.	.	.	.	.	.	.	.	.	.	.	.	.	.	.	.	.	.	.	.	.	.	.
DTA	m0584	5	34586850	58	0	.	.	.	.	.	.	.	.	.	.	.	.	.	.	.	.	.	.	.	.	.	.	.	.	.	.
DTA	m0585	5	34587029	58	0	.	.	.	.	.	.	.	.	.	.	.	.	.	.	.	.	.	.	.	.	.	.	.	.	.	.
DTA	m0586	5	37030384	58.3	1	.	.	.	.	.	.	.	.	.	.	.	.	.	.	.	.	.	.	.	.	.	.	.	.	.	.
DTA	m0587	5	37794899	58.3	0	.	.	.	.	.	.	.	.	.	.	.	.	.	.	.	.	.	.	.	.	.	.	.	.	.	.
DTA	m0588	5	37788653	58.3	0	.	.	.	.	.	.	.	.	.	.	.	.	.	.	.	.	.	.	.	.	.	.	.	.	.	.
DTA	m0589	5	37794716	58.3	0	.	.	.	.	.	.	.	.	.	.	.	.	.	.	.	.	.	.	.	.	.	.	.	.	.	.
DTA	m0590	5	38502372	58.4	1	.	.	.	.	.	.	.	.	.	.	.	.	.	.	.	.	.	.	.	.	.	.	.	.	.	.
DTA	m0591	5	49203492	60.6	3	.	.	.	.	.	.	.	.	.	.	.	.	.	.	.	.	.	.	.	.	.	.	.	.	.	.
DTA	m0592	5	57507670	62.3	3	.	.	.	.	.	.	.	.	.	.	.	.	.	.	.	.	.	.	.	.	.	.	.	.	.	.
DTA	m0593	5	57721040	62.4	1	.	.	.	.	.	.	.	.	.	.	.	.	.	.	.	.	.	.	.	.	.	.	.	.	.	.
DTA	m0594	5	57934409	62.4	0	.	.	.	.	.	.	.	.	.	.	.	.	.	.	.	.	.	.	.	.	.	.	.	.	.	.
DTA	m0595	5	58576757	62.6	0	.	.	.	.	.	.	.	.	.	.	.	.	.	.	.	.	.	.	.	.	.	.	.	.	.	.
DTA	m0596	5	59299993	63	1	.	.	.	.	.	.	.	.	.	.	.	.	.	.	.	.	.	.	.	.	.	.	.	.	.	.
DTA	m0597	5	59300361	63	0	.	.	.	.	.	.	.	.	.	.	.	.	.	.	.	.	.	.	.	.	.	.	.	.	.	.
DTA	m0598	5	60072336	63.2	0	.	.	.	.	.	.	.	.	.	.	.	.	.	.	.	.	.	.	.	.	.	.	.	.	.	.
DTA	m0599	5	60964334	63.5	0	.	.	.	.	.	.	.	.	.	.	.	.	.	.	.	.	.	.	.	.	.	.	.	.	.	.
DTA	m0600	5	61405802	63.6	0	.	.	.	.	.	.	.	.	.	.	.	.	.	.	.	.	.	.	.	.	.	.	.	.	.	.
DTA	m0601	5	63418190	64	1	.	.	.	.	.	.	.	.	.	.	.	.	.	.	.	.	.	.	.	.	.	.	.	.	.	.
DTA	m0602	5	63415425	64	0	.	.	.	.	.	.	.	.	.	.	.	.	.	.	.	.	.	.	.	.	.	.	.	.	.	.
DTA	m0603	5	65741535	64.4	0	.	.	.	.	.	.	.	.	.	.	.	.	.	.	.	.	.	.	.	.	.	.	.	.	.	.
DTA	m0604	5	68419652	65	3	.	.	.	.	.	.	.	.	.	.	.	.	.	.	.	.	.	.	.	.	.	.	.	.	.	.
DTA	m0605	5	69319346	65.4	0	.	.	.	.	.	.	.	.	.	.	.	.	.	.	.	.	.	.	.	.	.	.	.	.	.	.
DTA	m0606	5	69392049	65.5	1	.	.	.	.	.	.	.	.	.	.	.	.	.	.	.	.	.	.	.	.	.	.	.	.	.	.
DTA	m0607	5	71093631	65.9	3	.	.	.	.	.	-0.40	0.22	0.82	.	-0.36	-0.28	-0.42	.	.	.	-0.34	.	.	.	.	.	-0.26	0.39	0.83	.	0.53
DTA	m0608	5	71095193	65.9	0	.	.	.	.	.	.	.	.	.	.	.	.	.	.	.	.	.	.	.	.	.	.	.	.	.	.
DTA	m0609	5	72408251	66	10	0.42	-0.37	-0.65	0.48	-0.28	-0.46	0.42	0.64	-0.26	-0.47	-0.77	-0.26	0.70	0.41	0.43	-0.44	-0.62	0.29	-0.53	-0.11	.	.	.	0.16	0.65	0.68
DTA	m0610	5	75234294	66.8	2	.	.	.	.	.	.	.	.	.	.	.	.	.	.	.	.	.	.	.	.	.	.	.	.	.	.
DTA	m0611	5	76456930	66.8	0	.	.	.	.	.	.	.	.	.	.	.	.	.	.	.	.	.	.	.	.	.	.	.	.	.	.
DTA	m0612	5	77679565	67.5	13	.	-0.24	.	0.50	0.25	-0.48	0.80	0.47	.	-0.37	-0.36	-0.34	0.73	.	-0.29	0.58	0.79	0.31	.	-0.61	-0.42	.	.	0.91	0.61	0.79
DTA	m0613	5	80518505	68.1	0	.	.	.	.	.	.	.	.	.	.	.	.	.	.	.	.	.	.	.	.	.	.	.	.	.	.
DTA	m0614	5	83357444	68.7	5	.	.	.	.	.	.	.	.	.	.	.	.	.	.	.	.	.	.	.	.	.	.	.	.	.	.
DTA	m0615	5	83544273	68.7	0	.	.	.	.	.	.	.	.	.	.	.	.	.	.	.	.	.	.	.	.	.	.	.	.	.	.
DTA	m0616	5	88604977	69.5	3	.	.	.	.	.	.	.	.	.	.	.	.	.	.	.	.	.	.	.	.	.	.	.	.	.	.
DTA	m0617	5	91096945	69.7	13	.	0.71	.	.	.	.	.	0.54	.	.	-0.86	.	.	.	.	0.48	0.54	0.61	.	.	-0.58	.	.	-0.52	.	0.57
DTA	m0618	5	97952638	70	14	.	-0.59	0.28	0.44	0.43	-0.39	0.48	0.56	0.61	-0.49	-0.21	0.31	0.52	0.34	0.48	0.64	0.52	0.46	0.14	-0.06	-0.28	.	0.30	0.57	-0.05	0.77
DTA	m0619	5	112179855	70	0	.	.	.	.	.	.	.	.	.	.	.	.	.	.	.	.	.	.	.	.	.	.	.	.	.	.
DTA	m0620	5	139367405	71.3	9	.	.	.	.	.	.	.	.	.	.	.	.	.	.	.	.	.	.	.	.	.	.	.	.	.	.
DTA	m0621	5	145121179	72.5	6	.	.	.	.	.	.	.	.	.	.	.	.	.	.	.	.	.	.	.	.	.	.	.	.	.	.
DTA	m0622	5	158032440	74.5	3	.	.	.	.	.	.	.	.	.	.	.	.	.	.	.	.	.	.	.	.	.	.	.	.	.	.
DTA	m0623	5	158599491	74.8	2	.	.	.	.	.	.	.	.	.	.	.	.	.	.	.	.	.	.	.	.	.	.	.	.	.	.
DTA	m0624	5	160321846	75.6	17	-0.67	-0.48	0.37	0.45	-0.09	-0.37	0.61	0.66	0.59	-0.39	0.34	0.40	0.64	0.39	.	-0.23	0.28	-0.52	.	0.54	0.29	.	0.27	0.28	0.66	0.56
DTA	m0625	5	163395139	76.9	0	.	.	.	.	.	.	.	.	.	.	.	.	.	.	.	.	.	.	.	.	.	.	.	.	.	.
DTA	m0626	5	166468431	78.4	15	-0.36	-0.34	0.41	0.59	0.19	-0.41	0.61	0.24	0.41	-0.11	0.26	-0.36	0.52	0.41	-0.44	-0.45	0.25	0.18	.	-0.37	.	0.36	.	0.46	0.57	0.54
DTA	m0627	5	167274543	79.7	0	.	.	.	.	.	.	.	.	.	.	.	.	.	.	.	.	.	.	.	.	.	.	.	.	.	.
DTA	m0628	5	168080654	79.8	2	.	.	.	.	.	.	.	.	.	.	.	.	.	.	.	.	.	.	.	.	.	.	.	.	.	.
DTA	m0629	5	168924730	80.7	3	.	.	.	.	.	.	.	.	.	.	.	.	.	.	.	.	.	.	.	.	.	.	.	.	.	.
DTA	m0630	5	168924730	80.7	0	.	.	.	.	.	.	.	.	.	.	.	.	.	.	.	.	.	.	.	.	.	.	.	.	.	.
DTA	m0631	5	169719641	80.7	0	.	.	.	.	.	.	.	.	.	.	.	.	.	.	.	.	.	.	.	.	.	.	.	.	.	.
DTA	m0632	5	169719641	81.7	0	.	.	.	.	.	.	.	.	.	.	.	.	.	.	.	.	.	.	.	.	.	.	.	.	.	.
DTA	m0633	5	171389177	83.3	0	.	.	.	.	.	.	.	.	.	.	.	.	.	.	.	.	.	.	.	.	.	.	.	.	.	.
DTA	m0634	5	171688876	83.4	1	.	.	.	.	.	.	.	.	.	.	.	.	.	.	.	.	.	.	.	.	.	.	.	.	.	.
DTA	m0635	5	172230823	84	1	.	.	.	.	.	.	.	.	.	.	.	.	.	.	.	.	.	.	.	.	.	.	.	.	.	.
DTA	m0636	5	172682963	84.1	0	.	.	.	.	.	.	.	.	.	.	.	.	.	.	.	.	.	.	.	.	.	.	.	.	.	.
DTA	m0637	5	175459765	87.2	1	.	.	.	.	.	.	.	.	.	.	.	.	.	.	.	.	.	.	.	.	.	.	.	.	.	.
DTA	m0638	5	175463023	87.2	0	.	.	.	.	.	.	.	.	.	.	.	.	.	.	.	.	.	.	.	.	.	.	.	.	.	.
DTA	m0639	5	178584058	89.1	2	.	.	.	.	.	.	.	.	.	.	.	.	.	.	.	.	.	.	.	.	.	.	.	.	.	.
DTA	m0640	5	179268582	89.1	0	.	.	.	.	.	.	.	.	.	.	.	.	.	.	.	.	.	.	.	.	.	.	.	.	.	.
DTA	m0641	5	179953106	90.2	0	.	.	.	.	.	.	.	.	.	.	.	.	.	.	.	.	.	.	.	.	.	.	.	.	.	.
DTA	m0642	5	180413515	90.6	2	.	.	.	.	.	.	.	.	.	.	.	.	.	.	.	.	.	.	.	.	.	.	.	.	.	.
DTA	m0643	5	180428220	90.6	0	.	.	.	.	.	.	.	.	.	.	.	.	.	.	.	.	.	.	.	.	.	.	.	.	.	.
DTA	m0644	5	180603220	90.6	0	.	.	.	.	.	.	.	.	.	.	.	.	.	.	.	.	.	.	.	.	.	.	.	.	.	.
DTA	m0645	5	180603557	90.6	0	.	.	.	.	.	.	.	.	.	.	.	.	.	.	.	.	.	.	.	.	.	.	.	.	.	.
DTA	m0646	5	181256363	90.8	2	.	.	.	.	.	.	.	.	.	.	.	.	.	.	.	.	.	.	.	.	.	.	.	.	.	.
DTA	m0647	5	182337306	91.1	0	.	.	.	.	.	.	.	.	.	.	.	.	.	.	.	.	.	.	.	.	.	.	.	.	.	.
DTA	m0648	5	182823983	91.9	0	.	.	.	.	.	.	.	.	.	.	.	.	.	.	.	.	.	.	.	.	.	.	.	.	.	.
DTA	m0649	5	188294198	98.2	3	.	.	.	.	.	.	.	.	.	.	.	.	.	.	.	.	.	.	.	.	.	.	.	.	.	.
DTA	m0650	5	189143556	98.8	1	.	.	.	.	.	.	.	.	.	.	.	.	.	.	.	.	.	.	.	.	.	.	.	.	.	.
DTA	m0651	5	189584901	99.3	0	.	.	.	.	.	.	.	.	.	.	.	.	.	.	.	.	.	.	.	.	.	.	.	.	.	.
DTA	m0652	5	190026246	99.5	0	.	.	.	.	.	.	.	.	.	.	.	.	.	.	.	.	.	.	.	.	.	.	.	.	.	.
DTA	m0653	5	190229745	99.7	1	.	.	.	.	.	.	.	.	.	.	.	.	.	.	.	.	.	.	.	.	.	.	.	.	.	.
DTA	m0654	5	191075557	100.2	1	.	.	.	.	.	.	.	.	.	.	.	.	.	.	.	.	.	.	.	.	.	.	.	.	.	.
DTA	m0655	5	191642443	101.2	0	.	.	.	.	.	.	.	.	.	.	.	.	.	.	.	.	.	.	.	.	.	.	.	.	.	.
DTA	m0656	5	192326110	101.5	0	.	.	.	.	.	.	.	.	.	.	.	.	.	.	.	.	.	.	.	.	.	.	.	.	.	.
DTA	m0657	5	193208321	101.9	3	.	.	.	.	.	.	.	.	.	.	.	.	.	.	.	.	.	.	.	.	.	.	.	.	.	.
DTA	m0658	5	198380653	106.2	2	.	.	.	.	.	.	.	.	.	.	.	.	.	.	.	.	.	.	.	.	.	.	.	.	.	.
DTA	m0659	5	198534153	106.4	2	.	.	.	.	.	.	.	.	.	.	.	.	.	.	.	.	.	.	.	.	.	.	.	.	.	.
DTA	m0660	5	199697937	107	5	.	.	.	.	.	.	.	.	.	.	.	.	.	.	.	.	.	.	.	.	.	.	.	.	.	.
DTA	m0661	5	200813183	108.8	0	.	.	.	.	.	.	.	.	.	.	.	.	.	.	.	.	.	.	.	.	.	.	.	.	.	.
DTA	m0662	5	201139510	109	3	.	.	.	.	.	.	.	.	.	.	.	.	.	.	.	.	.	.	.	.	.	.	.	.	.	.
DTA	m0663	5	202174585	110.1	0	.	.	.	.	.	.	.	.	.	.	.	.	.	.	.	.	.	.	.	.	.	.	.	.	.	.
DTA	m0664	5	202342720	110.2	1	.	.	.	.	.	.	.	.	.	.	.	.	.	.	.	.	.	.	.	.	.	.	.	.	.	.
DTA	m0665	5	202452174	110.3	0	.	.	.	.	.	.	.	.	.	.	.	.	.	.	.	.	.	.	.	.	.	.	.	.	.	.
DTA	m0666	5	202777978	110.7	2	.	.	.	.	.	.	.	.	.	.	.	.	.	.	.	.	.	.	.	.	.	.	.	.	.	.
DTA	m0667	5	202847197	110.9	4	.	.	.	.	.	.	.	.	.	.	.	.	.	.	.	.	.	.	.	.	.	.	.	.	.	.
DTA	m0668	5	203434263	112	3	.	.	.	.	.	.	.	.	.	.	.	.	.	.	.	.	.	.	.	.	.	.	.	.	.	.
DTA	m0669	5	207273479	114	1	.	.	.	.	.	.	.	.	.	.	.	.	.	.	.	.	.	.	.	.	.	.	.	.	.	.
DTA	m0670	5	203778506	114.3	3	.	.	.	.	.	.	.	.	.	.	.	.	.	.	.	.	.	.	.	.	.	.	.	.	.	.
DTA	m0671	5	204198466	115.1	5	.	.	.	.	.	.	.	.	.	.	.	.	.	.	.	.	.	.	.	.	.	.	.	.	.	.
DTA	m0672	5	206665095	123.1	0	.	.	.	.	.	.	.	.	.	.	.	.	.	.	.	.	.	.	.	.	.	.	.	.	.	.
DTA	m0673	5	207464707	124.9	2	.	.	.	.	.	.	.	.	.	.	.	.	.	.	.	.	.	.	.	.	.	.	.	.	.	.
DTA	m0674	5	207603495	125.2	2	.	.	.	.	.	.	.	.	.	.	.	.	.	.	.	.	.	.	.	.	.	.	.	.	.	.
DTA	m0675	5	207926607	126.4	4	.	.	.	.	.	.	.	.	.	.	.	.	.	.	.	.	.	.	.	.	.	.	.	.	.	.
DTA	m0676	5	208901002	127.2	6	.	.	.	.	.	.	.	.	.	.	.	.	.	.	.	.	.	.	.	.	.	.	.	.	.	.
DTA	m0677	5	210391820	132.6	1	.	.	.	.	.	.	.	.	.	.	.	.	.	.	.	.	.	.	.	.	.	.	.	.	.	.
DTA	m0678	5	211442630	137	1	.	.	.	.	.	.	.	.	.	.	.	.	.	.	.	.	.	.	.	.	.	.	.	.	.	.
DTA	m0679	5	211884165	138	7	.	.	.	.	.	.	.	.	.	.	.	.	.	.	.	.	.	.	.	.	.	.	.	.	.	.
DTA	m0680	5	213694799	152.3	0	.	.	.	.	.	.	.	.	.	.	.	.	.	.	.	.	.	.	.	.	.	.	.	.	.	.
DTA	m0681	5	215505432	153.3	7	0.21	0.10	-0.37	0.45	-0.06	0.33	0.38	0.37	0.30	0.20	0.39	0.51	.	0.25	-0.31	0.25	0.28	0.28	0.28	0.32	0.64	.	0.45	-0.43	0.29	0.49
DTA	m0682	5	216431558	153.4	6	.	0.26	-0.21	0.48	0.06	0.34	0.22	0.42	0.30	.	0.24	0.45	-0.39	-0.24	0.25	0.40	0.31	0.45	0.21	0.25	0.25	.	.	-0.38	0.40	0.31
DTA	m0683	6	9561803	0	2	.	.	.	.	.	.	.	.	.	.	.	.	.	.	.	.	.	.	.	.	.	.	.	.	.	.
DTA	m0684	6	14057156	5.1	2	.	.	.	.	.	.	.	.	.	.	.	.	.	.	.	.	.	.	.	.	.	.	.	.	.	.
DTA	m0685	6	20837504	6.9	2	.	.	.	.	.	.	.	.	.	.	.	.	.	.	.	.	.	.	.	.	.	.	.	.	.	.
DTA	m0686	6	20837504	7.1	0	.	.	.	.	.	.	.	.	.	.	.	.	.	.	.	.	.	.	.	.	.	.	.	.	.	.
DTA	m0687	6	25335225	7.8	0	.	.	.	.	.	.	.	.	.	.	.	.	.	.	.	.	.	.	.	.	.	.	.	.	.	.
DTA	m0688	6	25335225	7.8	0	.	.	.	.	.	.	.	.	.	.	.	.	.	.	.	.	.	.	.	.	.	.	.	.	.	.
DTA	m0689	6	30864632	8.1	7	-0.30	0.40	-0.08	0.72	0.43	-0.26	0.29	-0.74	0.36	-0.42	0.21	-0.60	0.56	.	0.50	-0.34	-0.31	0.39	.	-0.01	0.40	0.41	0.34	-0.47	-0.35	-0.41
DTA	m0690	6	31892075	8.2	5	-0.33	0.32	-0.35	0.53	0.46	-0.26	0.30	.	0.50	-0.35	0.39	-0.61	.	.	.	-0.40	-0.29	.	-0.34	0.12	0.27	0.30	0.24	-0.50	-0.38	-0.24
DTA	m0691	6	57774238	8.7	2	.	.	.	.	.	.	.	.	.	.	.	.	.	.	.	.	.	.	.	.	.	.	.	.	.	.
DTA	m0692	6	58469514	8.8	2	.	.	.	.	.	.	.	.	.	.	.	.	.	.	.	.	.	.	.	.	.	.	.	.	.	.
DTA	m0693	6	77189564	10.7	1	.	.	.	.	.	.	.	.	.	.	.	.	.	.	.	.	.	.	.	.	.	.	.	.	.	.
DTA	m0694	6	78502763	11.1	0	.	.	.	.	.	.	.	.	.	.	.	.	.	.	.	.	.	.	.	.	.	.	.	.	.	.
DTA	m0695	6	79815961	11.1	0	.	.	.	.	.	.	.	.	.	.	.	.	.	.	.	.	.	.	.	.	.	.	.	.	.	.
DTA	m0696	6	80534129	11.3	2	.	.	.	.	.	.	.	.	.	.	.	.	.	.	.	.	.	.	.	.	.	.	.	.	.	.
DTA	m0697	6	81300264	11.7	0	.	.	.	.	.	.	.	.	.	.	.	.	.	.	.	.	.	.	.	.	.	.	.	.	.	.
DTA	m0698	6	82066399	11.8	0	.	.	.	.	.	.	.	.	.	.	.	.	.	.	.	.	.	.	.	.	.	.	.	.	.	.
DTA	m0699	6	83625470	12.4	5	.	.	.	.	.	.	.	.	.	.	.	.	.	.	.	.	.	.	.	.	.	.	.	.	.	.
DTA	m0700	6	84375463	12.9	0	.	.	.	.	.	.	.	.	.	.	.	.	.	.	.	.	.	.	.	.	.	.	.	.	.	.
DTA	m0701	6	85125455	13.1	2	.	.	.	.	.	.	.	.	.	.	.	.	.	.	.	.	.	.	.	.	.	.	.	.	.	.
DTA	m0702	6	85125129	13.1	0	.	.	.	.	.	.	.	.	.	.	.	.	.	.	.	.	.	.	.	.	.	.	.	.	.	.
DTA	m0703	6	91883155	18.6	2	.	.	.	.	.	.	.	.	.	.	.	.	.	.	.	.	.	.	.	.	.	.	.	.	.	.
DTA	m0704	6	91704093	18.6	0	.	.	.	.	.	.	.	.	.	.	.	.	.	.	.	.	.	.	.	.	.	.	.	.	.	.
DTA	m0705	6	95789142	22.1	12	0.40	0.30	-0.47	-0.62	-0.72	0.34	.	-0.41	-0.35	-0.49	0.40	-0.25	-0.54	0.08	0.33	-0.28	-0.14	-0.34	-0.42	0.32	-0.42	-0.57	0.40	0.57	-0.65	-0.44
DTA	m0706	6	102566000	27.8	8	.	.	.	.	.	.	.	.	.	.	.	.	.	.	.	.	.	.	.	.	.	.	.	.	.	.
DTA	m0707	6	102953834	28.7	2	.	.	.	.	.	.	.	.	.	.	.	.	.	.	.	.	.	.	.	.	.	.	.	.	.	.
DTA	m0708	6	107548070	33.4	2	.	.	.	.	.	.	.	.	.	.	.	.	.	.	.	.	.	.	.	.	.	.	.	.	.	.
DTA	m0709	6	114031392	41.5	2	.	.	.	.	.	.	.	.	.	.	.	.	.	.	.	.	.	.	.	.	.	.	.	.	.	.
DTA	m0710	6	114891830	41.5	0	.	.	.	.	.	.	.	.	.	.	.	.	.	.	.	.	.	.	.	.	.	.	.	.	.	.
DTA	m0711	6	116065087	41.5	0	.	.	.	.	.	.	.	.	.	.	.	.	.	.	.	.	.	.	.	.	.	.	.	.	.	.
DTA	m0712	6	117238344	42.1	0	.	.	.	.	.	.	.	.	.	.	.	.	.	.	.	.	.	.	.	.	.	.	.	.	.	.
DTA	m0713	6	118221553	43.4	2	.	.	.	.	.	.	.	.	.	.	.	.	.	.	.	.	.	.	.	.	.	.	.	.	.	.
DTA	m0714	6	118741714	43.7	0	.	.	.	.	.	.	.	.	.	.	.	.	.	.	.	.	.	.	.	.	.	.	.	.	.	.
DTA	m0715	6	120059553	44.4	1	.	.	.	.	.	.	.	.	.	.	.	.	.	.	.	.	.	.	.	.	.	.	.	.	.	.
DTA	m0716	6	120230802	44.4	0	.	.	.	.	.	.	.	.	.	.	.	.	.	.	.	.	.	.	.	.	.	.	.	.	.	.
DTA	m0717	6	120679943	44.6	0	.	.	.	.	.	.	.	.	.	.	.	.	.	.	.	.	.	.	.	.	.	.	.	.	.	.
DTA	m0718	6	123998706	45.7	2	.	.	.	.	.	.	.	.	.	.	.	.	.	.	.	.	.	.	.	.	.	.	.	.	.	.
DTA	m0719	6	124020185	45.7	0	.	.	.	.	.	.	.	.	.	.	.	.	.	.	.	.	.	.	.	.	.	.	.	.	.	.
DTA	m0720	6	124407006	45.9	5	.	.	.	.	.	.	.	.	.	.	.	.	.	.	.	.	.	.	.	.	.	.	.	.	.	.
DTA	m0721	6	125113941	46.3	1	.	.	.	.	.	.	.	.	.	.	.	.	.	.	.	.	.	.	.	.	.	.	.	.	.	.
DTA	m0722	6	129966986	48	0	.	.	.	.	.	.	.	.	.	.	.	.	.	.	.	.	.	.	.	.	.	.	.	.	.	.
DTA	m0723	6	129927781	48	0	.	.	.	.	.	.	.	.	.	.	.	.	.	.	.	.	.	.	.	.	.	.	.	.	.	.
DTA	m0724	6	131405570	50	0	.	.	.	.	.	.	.	.	.	.	.	.	.	.	.	.	.	.	.	.	.	.	.	.	.	.
DTA	m0725	6	132316837	50.7	1	.	.	.	.	.	.	.	.	.	.	.	.	.	.	.	.	.	.	.	.	.	.	.	.	.	.
DTA	m0726	6	134646802	52.5	4	.	.	.	.	.	.	.	.	.	.	.	.	.	.	.	.	.	.	.	.	.	.	.	.	.	.
DTA	m0727	6	135105656	52.5	0	.	.	.	.	.	.	.	.	.	.	.	.	.	.	.	.	.	.	.	.	.	.	.	.	.	.
DTA	m0728	6	137254358	53.1	1	.	.	.	.	.	.	.	.	.	.	.	.	.	.	.	.	.	.	.	.	.	.	.	.	.	.
DTA	m0729	6	139183004	54	0	.	.	.	.	.	.	.	.	.	.	.	.	.	.	.	.	.	.	.	.	.	.	.	.	.	.
DTA	m0730	6	141111650	54.7	1	.	.	.	.	.	.	.	.	.	.	.	.	.	.	.	.	.	.	.	.	.	.	.	.	.	.
DTA	m0731	6	142648706	55.7	0	.	.	.	.	.	.	.	.	.	.	.	.	.	.	.	.	.	.	.	.	.	.	.	.	.	.
DTA	m0732	6	143875945	56.3	1	.	.	.	.	.	.	.	.	.	.	.	.	.	.	.	.	.	.	.	.	.	.	.	.	.	.
DTA	m0733	6	144744222	56.6	2	.	.	.	.	.	.	.	.	.	.	.	.	.	.	.	.	.	.	.	.	.	.	.	.	.	.
DTA	m0734	6	144744486	56.6	0	.	.	.	.	.	.	.	.	.	.	.	.	.	.	.	.	.	.	.	.	.	.	.	.	.	.
DTA	m0735	6	145827559	57.5	0	.	.	.	.	.	.	.	.	.	.	.	.	.	.	.	.	.	.	.	.	.	.	.	.	.	.
DTA	m0736	6	146544292	58.2	0	.	.	.	.	.	.	.	.	.	.	.	.	.	.	.	.	.	.	.	.	.	.	.	.	.	.
DTA	m0737	6	147389036	59.2	1	.	.	.	.	.	.	.	.	.	.	.	.	.	.	.	.	.	.	.	.	.	.	.	.	.	.
DTA	m0738	6	147820659	59.5	1	.	.	.	.	.	.	.	.	.	.	.	.	.	.	.	.	.	.	.	.	.	.	.	.	.	.
DTA	m0739	6	148798630	61.4	2	.	.	.	.	.	.	.	.	.	.	.	.	.	.	.	.	.	.	.	.	.	.	.	.	.	.
DTA	m0740	6	149251173	61.8	2	.	.	.	.	.	.	.	.	.	.	.	.	.	.	.	.	.	.	.	.	.	.	.	.	.	.
DTA	m0741	6	154495634	70.4	18	0.13	0.11	-0.40	0.45	-0.09	0.44	0.40	0.34	-0.45	-0.39	-0.12	-0.03	-0.47	-0.30	0.23	-0.12	0.09	0.28	0.36	0.62	-0.26	.	0.40	-0.43	0.46	-0.51
DTA	m0742	6	155546716	72.3	2	.	.	.	.	.	.	.	.	.	.	.	.	.	.	.	.	.	.	.	.	.	.	.	.	.	.
DTA	m0743	6	156645239	75.1	0	.	.	.	.	.	.	.	.	.	.	.	.	.	.	.	.	.	.	.	.	.	.	.	.	.	.
DTA	m0744	6	156740198	75.8	4	.	.	.	.	.	.	.	.	.	.	.	.	.	.	.	.	.	.	.	.	.	.	.	.	.	.
DTA	m0745	6	156740239	75.8	0	.	.	.	.	.	.	.	.	.	.	.	.	.	.	.	.	.	.	.	.	.	.	.	.	.	.
DTA	m0746	6	158540019	78.6	17	.	0.34	-0.60	0.56	0.00	0.44	0.16	0.34	0.39	-0.44	0.41	0.01	-0.50	0.23	-0.16	0.26	0.35	0.36	0.29	0.79	-0.31	-0.33	.	-0.35	0.29	-0.37
DTA	m0747	6	160749024	86.2	2	.	.	.	.	.	.	.	.	.	.	.	.	.	.	.	.	.	.	.	.	.	.	.	.	.	.
DTA	m0748	6	161159580	86.5	0	.	.	.	.	.	.	.	.	.	.	.	.	.	.	.	.	.	.	.	.	.	.	.	.	.	.
DTA	m0749	6	161570136	86.7	3	.	0.34	.	0.72	0.55	0.44	.	0.34	0.42	-0.30	0.32	.	.	0.39	.	0.31	0.35	0.28	.	0.52	-0.30	-0.26	.	.	-0.35	.
DTA	m0750	6	161663671	86.8	22	-0.32	0.30	-0.33	0.63	0.07	0.49	-0.32	0.33	0.41	-0.39	0.36	0.00	-0.31	0.33	0.45	0.30	0.24	0.19	0.12	0.63	-0.29	-0.28	-0.40	0.09	-0.30	-0.15
DTA	m0751	6	163120296	94	9	.	0.17	-0.42	0.66	0.21	0.23	-0.31	0.27	0.36	-0.39	0.31	0.33	-0.45	0.35	0.27	0.51	0.09	0.31	.	0.48	0.07	-0.24	-0.29	0.25	-0.26	-0.29
DTA	m0752	6	163201925	94.1	4	.	.	.	0.63	.	0.58	.	.	0.36	-0.26	0.35	0.31	-0.45	0.14	-0.34	0.54	0.41	0.31	.	0.49	.	.	-0.26	0.31	-0.48	0.10
DTA	m0753	6	163933232	95.7	2	.	.	.	.	.	.	.	.	.	.	.	.	.	.	.	.	.	.	.	.	.	.	.	.	.	.
DTA	m0754	6	164081101	96.4	7	.	.	.	.	.	.	.	.	.	.	.	.	.	.	.	.	.	.	.	.	.	.	.	.	.	.
DTA	m0755	6	164419435	97.3	17	0.37	0.34	-0.28	0.68	0.11	-0.06	-0.36	0.34	0.38	-0.31	0.37	0.32	-0.44	0.26	-0.22	0.53	-0.25	0.37	-0.53	0.38	0.23	0.38	-0.38	0.42	-0.23	0.10
DTA	m0756	6	164999362	101	16	0.29	0.36	-0.38	0.47	0.48	-0.11	-0.38	0.28	0.46	-0.36	0.39	0.42	-0.56	0.36	-0.04	0.55	-0.30	0.58	.	0.43	0.27	-0.31	0.57	0.32	-0.23	0.33
DTA	m0757	6	166688213	106.6	2	.	.	.	.	.	.	.	.	.	.	.	.	.	.	.	.	.	.	.	.	.	.	.	.	.	.
DTA	m0758	6	167148576	108.2	3	.	.	.	.	.	.	.	.	.	.	.	.	.	.	.	.	.	.	.	.	.	.	.	.	.	.
DTA	m0759	6	167527305	108.3	3	.	.	.	.	.	.	.	.	.	.	.	.	.	.	.	.	.	.	.	.	.	.	.	.	.	.
DTA	m0760	6	167883450	109.7	3	.	.	.	.	.	.	.	.	.	.	.	.	.	.	.	.	.	.	.	.	.	.	.	.	.	.
DTA	m0761	7	729478	0	0	.	.	.	.	.	.	.	.	.	.	.	.	.	.	.	.	.	.	.	.	.	.	.	.	.	.
DTA	m0762	7	2585198	7	9	.	.	.	.	.	.	.	.	.	.	.	.	.	.	.	.	.	.	.	.	.	.	.	.	.	.
DTA	m0763	7	5101361	21.8	26	0.48	-0.29	0.46	0.34	-0.08	0.09	0.28	0.38	1.21	-0.08	0.61	0.48	0.43	0.49	0.36	0.10	-0.42	0.48	0.32	-0.03	0.77	0.31	0.36	0.06	0.32	0.32
DTA	m0764	7	5963009	26.3	18	0.48	-0.72	0.12	0.32	0.82	0.45	0.43	0.45	-1.02	0.60	0.49	0.41	.	0.44	0.48	0.33	-0.41	0.00	0.30	0.46	0.41	0.38	0.37	0.05	-0.09	-0.05
DTA	m0765	7	9510911	28.4	0	.	.	.	.	.	.	.	.	.	.	.	.	.	.	.	.	.	.	.	.	.	.	.	.	.	.
DTA	m0766	7	13058813	39.9	8	.	.	.	.	.	.	.	.	.	.	.	.	.	.	.	.	.	.	.	.	.	.	.	.	.	.
DTA	m0767	7	17397415	43.9	5	.	.	.	.	.	.	.	.	.	.	.	.	.	.	.	.	.	.	.	.	.	.	.	.	.	.
DTA	m0768	7	20240404	44.7	1	.	.	.	.	.	.	.	.	.	.	.	.	.	.	.	.	.	.	.	.	.	.	.	.	.	.
DTA	m0769	7	20238391	44.7	0	.	.	.	.	.	.	.	.	.	.	.	.	.	.	.	.	.	.	.	.	.	.	.	.	.	.
DTA	m0770	7	22002659	45.8	5	.	.	.	.	.	.	.	.	.	.	.	.	.	.	.	.	.	.	.	.	.	.	.	.	.	.
DTA	m0771	7	32876504	47.8	2	.	.	.	.	.	.	.	.	.	.	.	.	.	.	.	.	.	.	.	.	.	.	.	.	.	.
DTA	m0772	7	33979080	48.1	1	-0.31	.	-0.32	.	.	.	-0.26	.	.	.	.	-0.41	.	.	0.48	.	.	0.23	.	-0.26	-0.45	0.30	0.30	.	.	-0.40
DTA	m0773	7	36392983	48.2	1	-0.49	.	-0.54	.	-0.62	.	-0.70	.	0.47	0.29	-0.82	.	.	.	0.58	.	.	.	.	.	.	.	.	.	.	-0.34
DTA	m0774	7	40409236	48.4	10	-0.05	0.32	-0.34	0.29	-0.42	0.28	-0.26	-0.32	0.39	0.22	-0.37	-0.69	-0.50	0.30	0.32	.	-0.02	0.34	0.28	-0.14	-0.37	0.36	0.05	-0.51	-0.45	-0.42
DTA	m0775	7	43948264	49.1	1	.	.	.	.	.	.	.	.	.	.	.	.	.	.	.	.	.	.	.	.	.	.	.	.	.	.
DTA	m0776	7	46238189	49.1	0	.	.	.	.	.	.	.	.	.	.	.	.	.	.	.	.	.	.	.	.	.	.	.	.	.	.
DTA	m0777	7	47324932	49.1	0	.	.	.	.	.	.	.	.	.	.	.	.	.	.	.	.	.	.	.	.	.	.	.	.	.	.
DTA	m0778	7	48612205	49.1	0	.	.	.	.	.	.	.	.	.	.	.	.	.	.	.	.	.	.	.	.	.	.	.	.	.	.
DTA	m0779	7	47568917	49.1	0	.	.	.	.	.	.	.	.	.	.	.	.	.	.	.	.	.	.	.	.	.	.	.	.	.	.
DTA	m0780	7	49538583	49.1	0	.	.	.	.	.	.	.	.	.	.	.	.	.	.	.	.	.	.	.	.	.	.	.	.	.	.
DTA	m0781	7	53160767	49.1	0	.	.	.	.	.	.	.	.	.	.	.	.	.	.	.	.	.	.	.	.	.	.	.	.	.	.
DTA	m0782	7	68051112	49.2	3	.	.	.	.	.	.	.	.	.	.	.	.	.	.	.	.	.	.	.	.	.	.	.	.	.	.
DTA	m0783	7	68051404	49.2	0	.	.	.	.	.	.	.	.	.	.	.	.	.	.	.	.	.	.	.	.	.	.	.	.	.	.
DTA	m0784	7	71717792	49.2	0	.	.	.	.	.	.	.	.	.	.	.	.	.	.	.	.	.	.	.	.	.	.	.	.	.	.
DTA	m0785	7	71717601	49.2	0	.	.	.	.	.	.	.	.	.	.	.	.	.	.	.	.	.	.	.	.	.	.	.	.	.	.
DTA	m0786	7	69232215	49.2	0	.	.	.	.	.	.	.	.	.	.	.	.	.	.	.	.	.	.	.	.	.	.	.	.	.	.
DTA	m0787	7	73892322	49.4	2	.	.	.	.	.	.	.	.	.	.	.	.	.	.	.	.	.	.	.	.	.	.	.	.	.	.
DTA	m0788	7	74938517	49.5	3	.	.	.	.	.	.	.	.	.	.	.	.	.	.	.	.	.	.	.	.	.	.	.	.	.	.
DTA	m0789	7	80670220	49.5	0	.	.	.	.	.	.	.	.	.	.	.	.	.	.	.	.	.	.	.	.	.	.	.	.	.	.
DTA	m0790	7	86401923	50	0	.	.	.	.	.	.	.	.	.	.	.	.	.	.	.	.	.	.	.	.	.	.	.	.	.	.
DTA	m0791	7	93101779	50.2	2	.	.	.	.	.	.	.	.	.	.	.	.	.	.	.	.	.	.	.	.	.	.	.	.	.	.
DTA	m0792	7	98070498	50.7	4	.	.	.	.	.	.	.	.	.	.	.	.	.	.	.	.	.	.	.	.	.	.	.	.	.	.
DTA	m0793	7	101321750	51.2	9	.	.	.	.	.	.	.	.	.	.	.	.	.	.	.	.	.	.	.	.	.	.	.	.	.	.
DTA	m0794	7	121400906	61.4	8	.	.	.	.	.	.	.	.	.	.	.	.	.	.	.	.	.	.	.	.	.	.	.	.	.	.
DTA	m0795	7	122626201	63.2	1	.	.	.	.	.	.	.	.	.	.	.	.	.	.	.	.	.	.	.	.	.	.	.	.	.	.
DTA	m0796	7	123122705	63.4	1	.	.	.	.	.	.	.	.	.	.	.	.	.	.	.	.	.	.	.	.	.	.	.	.	.	.
DTA	m0797	7	123601837	63.7	1	.	.	.	.	.	.	.	.	.	.	.	.	.	.	.	.	.	.	.	.	.	.	.	.	.	.
DTA	m0798	7	123609597	63.7	0	.	.	.	.	.	.	.	.	.	.	.	.	.	.	.	.	.	.	.	.	.	.	.	.	.	.
DTA	m0799	7	124598905	64.9	0	.	.	.	.	.	.	.	.	.	.	.	.	.	.	.	.	.	.	.	.	.	.	.	.	.	.
DTA	m0800	7	128365318	69.8	4	.	.	.	.	.	.	.	.	.	.	.	.	.	.	.	.	.	.	.	.	.	.	.	.	.	.
DTA	m0801	7	128402775	69.8	0	.	.	.	.	.	.	.	.	.	.	.	.	.	.	.	.	.	.	.	.	.	.	.	.	.	.
DTA	m0802	7	128404558	69.8	0	.	.	.	.	.	.	.	.	.	.	.	.	.	.	.	.	.	.	.	.	.	.	.	.	.	.
DTA	m0803	7	131103240	71.2	2	.	.	.	.	.	.	.	.	.	.	.	.	.	.	.	.	.	.	.	.	.	.	.	.	.	.
DTA	m0804	7	130488434	71.5	0	.	.	.	.	.	.	.	.	.	.	.	.	.	.	.	.	.	.	.	.	.	.	.	.	.	.
DTA	m0805	7	129793873	72.2	0	.	.	.	.	.	.	.	.	.	.	.	.	.	.	.	.	.	.	.	.	.	.	.	.	.	.
DTA	m0806	7	134062060	72.7	4	.	.	.	.	.	.	.	.	.	.	.	.	.	.	.	.	.	.	.	.	.	.	.	.	.	.
DTA	m0807	7	133825879	72.7	0	.	.	.	.	.	.	.	.	.	.	.	.	.	.	.	.	.	.	.	.	.	.	.	.	.	.
DTA	m0808	7	134847920	73.3	20	0.34	0.77	.	0.64	-0.26	-0.19	-0.47	0.31	0.31	.	0.60	-0.51	-0.66	-0.30	0.49	-0.27	-0.28	-0.26	.	.	-0.38	-0.54	-0.57	0.52	0.86	.
DTA	m0809	7	136027879	73.4	0	.	.	.	.	.	.	.	.	.	.	.	.	.	.	.	.	.	.	.	.	.	.	.	.	.	.
DTA	m0810	7	137207838	75.3	17	0.32	-0.39	.	0.41	-0.49	-0.05	-0.46	0.41	0.34	-0.46	-0.49	0.61	-0.55	0.30	0.12	-0.35	0.00	-0.53	0.30	-0.29	-0.29	-0.48	-0.17	-0.44	-0.05	-0.46
DTA	m0811	7	137632654	76.2	3	.	.	.	.	.	.	.	.	.	.	.	.	.	.	.	.	.	.	.	.	.	.	.	.	.	.
DTA	m0812	7	137834376	76.5	5	.	.	.	.	.	.	.	.	.	.	.	.	.	.	.	.	.	.	.	.	.	.	.	.	.	.
DTA	m0813	7	137834663	76.5	0	.	.	.	.	.	.	.	.	.	.	.	.	.	.	.	.	.	.	.	.	.	.	.	.	.	.
DTA	m0814	7	140362113	77	0	.	.	.	.	.	.	.	.	.	.	.	.	.	.	.	.	.	.	.	.	.	.	.	.	.	.
DTA	m0815	7	142889563	81.1	4	0.25	-0.27	0.04	0.31	-0.45	0.29	-0.31	0.43	-0.13	-0.31	.	0.32	-0.55	.	.	.	.	-0.33	.	.	-0.25	-0.57	-0.52	-0.42	-0.35	-0.24
DTA	m0816	7	143285700	81.2	8	0.36	-0.39	.	0.41	-0.38	0.41	-0.40	0.33	.	-0.28	-0.35	-0.04	-0.48	-0.24	-0.08	-0.26	-0.35	-0.25	-0.03	-0.31	-0.36	-0.44	-0.58	-0.54	-0.24	.
DTA	m0817	7	151510758	89.4	8	.	.	.	.	.	.	.	.	.	.	.	.	.	.	.	.	.	.	.	.	.	.	.	.	.	.
DTA	m0818	7	76681942	92.2	6	.	.	.	.	.	.	.	.	.	.	.	.	.	.	.	.	.	.	.	.	.	.	.	.	.	.
DTA	m0819	7	1853126	92.2	0	.	.	.	.	.	.	.	.	.	.	.	.	.	.	.	.	.	.	.	.	.	.	.	.	.	.
DTA	m0820	7	154594107	95.2	3	.	.	.	.	.	.	.	.	.	.	.	.	.	.	.	.	.	.	.	.	.	.	.	.	.	.
DTA	m0821	7	159417489	105.2	2	.	.	.	.	.	.	.	.	.	.	.	.	.	.	.	.	.	.	.	.	.	.	.	.	.	.
DTA	m0822	7	161618509	110.7	1	.	.	.	.	.	.	.	.	.	.	.	.	.	.	.	.	.	.	.	.	.	.	.	.	.	.
DTA	m0823	7	161993743	111.8	0	.	.	.	.	.	.	.	.	.	.	.	.	.	.	.	.	.	.	.	.	.	.	.	.	.	.
DTA	m0824	7	162118899	112.2	1	.	.	.	.	.	.	.	.	.	.	.	.	.	.	.	.	.	.	.	.	.	.	.	.	.	.
DTA	m0825	7	162173638	112.3	1	.	.	.	.	.	.	.	.	.	.	.	.	.	.	.	.	.	.	.	.	.	.	.	.	.	.
DTA	m0826	7	162381818	112.7	2	.	.	.	.	.	.	.	.	.	.	.	.	.	.	.	.	.	.	.	.	.	.	.	.	.	.
DTA	m0827	7	162531284	113.4	1	.	.	.	.	.	.	.	.	.	.	.	.	.	.	.	.	.	.	.	.	.	.	.	.	.	.
DTA	m0828	7	162945589	114.6	2	.	.	.	.	.	.	.	.	.	.	.	.	.	.	.	.	.	.	.	.	.	.	.	.	.	.
DTA	m0829	7	163380515	115.4	1	.	.	.	.	.	.	.	.	.	.	.	.	.	.	.	.	.	.	.	.	.	.	.	.	.	.
DTA	m0830	7	164853203	117.6	0	.	.	.	.	.	.	.	.	.	.	.	.	.	.	.	.	.	.	.	.	.	.	.	.	.	.
DTA	m0831	7	164941742	117.8	1	.	.	.	.	.	.	.	.	.	.	.	.	.	.	.	.	.	.	.	.	.	.	.	.	.	.
DTA	m0832	7	165518207	120.4	8	-0.39	.	0.53	.	.	0.35	0.40	0.06	.	-0.67	-0.45	0.25	.	.	0.44	-0.42	.	.	0.33	.	0.47	-0.25	.	-0.70	.	.
DTA	m0833	7	165771931	120.8	12	.	.	0.49	.	.	.	0.58	0.46	.	-0.56	-0.35	.	.	.	.	.	.	.	.	.	.	-0.38	.	.	-0.55	.
DTA	m0834	7	166025654	121.1	3	.	.	.	.	.	.	.	.	.	.	.	.	.	.	.	.	.	.	.	.	.	.	.	.	.	.
DTA	m0835	7	168991227	134	15	0.31	0.27	0.50	0.33	0.40	0.08	0.26	0.34	0.34	0.27	0.33	0.37	-0.08	0.36	0.37	0.44	0.29	0.30	0.27	-0.25	0.00	0.34	-0.01	-0.29	0.37	0.33
DTA	m0836	7	169017514	134.1	17	0.42	-0.52	.	0.45	0.35	-0.31	0.16	0.49	0.37	0.38	0.48	0.53	.	0.32	0.46	0.54	0.37	0.36	0.35	0.39	0.38	0.36	0.07	-0.17	0.45	0.36
DTA	m0837	7	169409684	134.4	34	0.32	-0.25	0.42	0.43	0.40	0.00	0.28	0.17	0.35	0.30	0.30	0.33	0.48	0.35	0.35	0.44	0.37	0.36	0.24	0.05	-0.28	0.31	0.32	-0.37	0.39	0.32
DTA	m0838	7	169955290	135	12	0.29	0.84	.	0.30	0.49	-0.26	0.31	-0.34	0.38	0.39	0.12	-0.42	.	0.29	-0.01	0.43	0.01	0.30	0.31	-0.60	.	0.32	0.45	-0.27	0.34	0.35
DTA	m0839	8	169137	0	2	.	.	.	.	.	.	.	.	.	.	.	.	.	.	.	.	.	.	.	.	.	.	.	.	.	.
DTA	m0840	8	4101256	9.8	2	.	.	.	.	.	.	.	.	.	.	.	.	.	.	.	.	.	.	.	.	.	.	.	.	.	.
DTA	m0841	8	4235231	10.5	0	.	.	.	.	.	.	.	.	.	.	.	.	.	.	.	.	.	.	.	.	.	.	.	.	.	.
DTA	m0842	8	5112203	14.8	6	.	.	.	.	.	.	.	.	.	.	.	.	.	.	.	.	.	.	.	.	.	.	.	.	.	.
DTA	m0843	8	5632308	17.1	4	.	.	.	.	.	.	.	.	.	.	.	.	.	.	.	.	.	.	.	.	.	.	.	.	.	.
DTA	m0844	8	5966657	17.6	9	.	.	.	.	.	.	.	.	.	.	.	.	.	.	.	.	.	.	.	.	.	.	.	.	.	.
DTA	m0845	8	7032438	18.3	0	.	.	.	.	.	.	.	.	.	.	.	.	.	.	.	.	.	.	.	.	.	.	.	.	.	.
DTA	m0846	8	8098218	20.7	0	.	.	.	.	.	.	.	.	.	.	.	.	.	.	.	.	.	.	.	.	.	.	.	.	.	.
DTA	m0847	8	8404207	21.2	0	.	.	.	.	.	.	.	.	.	.	.	.	.	.	.	.	.	.	.	.	.	.	.	.	.	.
DTA	m0848	8	11602213	29.8	0	.	.	.	.	.	.	.	.	.	.	.	.	.	.	.	.	.	.	.	.	.	.	.	.	.	.
DTA	m0849	8	11620274	30.2	0	.	.	.	.	.	.	.	.	.	.	.	.	.	.	.	.	.	.	.	.	.	.	.	.	.	.
DTA	m0850	8	12401723	32.1	2	.	.	.	.	.	.	.	.	.	.	.	.	.	.	.	.	.	.	.	.	.	.	.	.	.	.
DTA	m0851	8	12679326	32.3	2	.	.	.	.	.	.	.	.	.	.	.	.	.	.	.	.	.	.	.	.	.	.	.	.	.	.
DTA	m0852	8	14123731	36.4	1	.	.	.	.	.	.	.	.	.	.	.	.	.	.	.	.	.	.	.	.	.	.	.	.	.	.
DTA	m0853	8	14721554	37.1	0	.	.	.	.	.	.	.	.	.	.	.	.	.	.	.	.	.	.	.	.	.	.	.	.	.	.
DTA	m0854	8	16788306	39.3	1	.	.	.	.	.	.	.	.	.	.	.	.	.	.	.	.	.	.	.	.	.	.	.	.	.	.
DTA	m0855	8	17627355	41.7	0	.	.	.	.	.	.	.	.	.	.	.	.	.	.	.	.	.	.	.	.	.	.	.	.	.	.
DTA	m0856	8	18466403	42	3	.	.	.	.	.	.	.	.	.	.	.	.	.	.	.	.	.	.	.	.	.	.	.	.	.	.
DTA	m0857	8	20444610	47.4	0	.	.	.	.	.	.	.	.	.	.	.	.	.	.	.	.	.	.	.	.	.	.	.	.	.	.
DTA	m0858	8	22422817	48.6	3	.	.	.	.	.	.	.	.	.	.	.	.	.	.	.	.	.	.	.	.	.	.	.	.	.	.
DTA	m0859	8	22423380	48.6	0	.	.	.	.	.	.	.	.	.	.	.	.	.	.	.	.	.	.	.	.	.	.	.	.	.	.
DTA	m0860	8	23796463	49.9	2	.	-0.71	-0.30	.	-0.29	-0.40	-0.69	0.26	0.41	.	0.39	-0.39	.	-0.41	.	.	0.12	.	-0.28	-0.45	.	-0.61	.	-0.85	0.33	.
DTA	m0861	8	23985819	50	10	0.34	-0.58	-0.39	-0.07	.	-0.44	-0.41	-0.38	0.35	0.56	0.04	-0.41	-0.45	-0.31	-0.34	0.05	0.41	0.42	-0.38	-0.50	-0.42	-0.33	-0.43	-0.49	0.47	-0.10
DTA	m0862	8	24748473	50.6	3	.	.	.	.	.	.	.	.	.	.	.	.	.	.	.	.	.	.	.	.	.	.	.	.	.	.
DTA	m0863	8	48775713	52.4	1	.	.	.	.	.	.	.	.	.	.	.	.	.	.	.	.	.	.	.	.	.	.	.	.	.	.
DTA	m0864	8	52678845	52.4	0	.	.	.	.	.	.	.	.	.	.	.	.	.	.	.	.	.	.	.	.	.	.	.	.	.	.
DTA	m0865	8	55008669	52.4	0	.	.	.	.	.	.	.	.	.	.	.	.	.	.	.	.	.	.	.	.	.	.	.	.	.	.
DTA	m0866	8	64421988	52.7	3	.	.	.	.	.	.	.	.	.	.	.	.	.	.	.	.	.	.	.	.	.	.	.	.	.	.
DTA	m0867	8	65039522	53	2	.	.	.	.	.	.	.	.	.	.	.	.	.	.	.	.	.	.	.	.	.	.	.	.	.	.
DTA	m0868	8	65657055	53	0	.	.	.	.	.	.	.	.	.	.	.	.	.	.	.	.	.	.	.	.	.	.	.	.	.	.
DTA	m0869	8	68476189	53	0	.	.	.	.	.	.	.	.	.	.	.	.	.	.	.	.	.	.	.	.	.	.	.	.	.	.
DTA	m0870	8	68789720	53	0	.	.	.	.	.	.	.	.	.	.	.	.	.	.	.	.	.	.	.	.	.	.	.	.	.	.
DTA	m0871	8	70899841	53.4	1	.	.	.	.	.	.	.	.	.	.	.	.	.	.	.	.	.	.	.	.	.	.	.	.	.	.
DTA	m0872	8	72801790	53.9	0	.	.	.	.	.	.	.	.	.	.	.	.	.	.	.	.	.	.	.	.	.	.	.	.	.	.
DTA	m0873	8	82235752	54.7	0	.	.	.	.	.	.	.	.	.	.	.	.	.	.	.	.	.	.	.	.	.	.	.	.	.	.
DTA	m0874	8	82582575	54.7	0	.	.	.	.	.	.	.	.	.	.	.	.	.	.	.	.	.	.	.	.	.	.	.	.	.	.
DTA	m0875	8	82710229	54.8	0	.	.	.	.	.	.	.	.	.	.	.	.	.	.	.	.	.	.	.	.	.	.	.	.	.	.
DTA	m0876	8	82856261	54.8	0	.	.	.	.	.	.	.	.	.	.	.	.	.	.	.	.	.	.	.	.	.	.	.	.	.	.
DTA	m0877	8	90837982	56	5	.	.	.	.	.	.	.	.	.	.	.	.	.	.	.	.	.	.	.	.	.	.	.	.	.	.
DTA	m0878	8	95398768	57.5	6	.	.	.	.	.	.	.	.	.	.	.	.	.	.	.	.	.	.	.	.	.	.	.	.	.	.
DTA	m0879	8	99959553	57.5	0	.	.	.	.	.	.	.	.	.	.	.	.	.	.	.	.	.	.	.	.	.	.	.	.	.	.
DTA	m0880	8	100564485	57.7	3	.	.	.	.	.	.	.	.	.	.	.	.	.	.	.	.	.	.	.	.	.	.	.	.	.	.
DTA	m0881	8	103180114	58	0	.	.	.	.	.	.	.	.	.	.	.	.	.	.	.	.	.	.	.	.	.	.	.	.	.	.
DTA	m0882	8	105795742	59.7	1	.	.	.	.	.	.	.	.	.	.	.	.	.	.	.	.	.	.	.	.	.	.	.	.	.	.
DTA	m0883	8	105795685	59.7	0	.	.	.	.	.	.	.	.	.	.	.	.	.	.	.	.	.	.	.	.	.	.	.	.	.	.
DTA	m0884	8	105796017	59.7	0	.	.	.	.	.	.	.	.	.	.	.	.	.	.	.	.	.	.	.	.	.	.	.	.	.	.
DTA	m0885	8	111333947	61.3	0	.	.	.	.	.	.	.	.	.	.	.	.	.	.	.	.	.	.	.	.	.	.	.	.	.	.
DTA	m0886	8	112318768	61.5	1	.	.	.	.	.	.	.	.	.	.	.	.	.	.	.	.	.	.	.	.	.	.	.	.	.	.
DTA	m0887	8	113788082	61.9	0	.	.	.	.	.	.	.	.	.	.	.	.	.	.	.	.	.	.	.	.	.	.	.	.	.	.
DTA	m0888	8	115257396	62.3	6	.	.	.	.	.	.	.	.	.	.	.	.	.	.	.	.	.	.	.	.	.	.	.	.	.	.
DTA	m0889	8	116265271	63.3	0	.	.	.	.	.	.	.	.	.	.	.	.	.	.	.	.	.	.	.	.	.	.	.	.	.	.
DTA	m0890	8	117273146	63.5	3	.	.	.	.	.	.	.	.	.	.	.	.	.	.	.	.	.	.	.	.	.	.	.	.	.	.
DTA	m0891	8	118438296	64.1	3	.	.	.	.	.	.	.	.	.	.	.	.	.	.	.	.	.	.	.	.	.	.	.	.	.	.
DTA	m0892	8	118438383	64.1	0	.	.	.	.	.	.	.	.	.	.	.	.	.	.	.	.	.	.	.	.	.	.	.	.	.	.
DTA	m0893	8	118439775	64.1	0	.	.	.	.	.	.	.	.	.	.	.	.	.	.	.	.	.	.	.	.	.	.	.	.	.	.
DTA	m0894	8	120856355	64.2	0	.	.	.	.	.	.	.	.	.	.	.	.	.	.	.	.	.	.	.	.	.	.	.	.	.	.
DTA	m0895	8	123272935	66.9	80	0.58	.	.	1.00	0.13	-0.54	0.82	1.15	0.35	0.66	.	-0.47	-0.59	0.50	-1.24	0.38	-1.07	0.02	-0.81	0.34	-0.25	.	0.51	.	0.55	0.76
DTA	m0896	8	123599285	67.1	26	.	-0.98	.	-0.41	0.08	.	0.45	-1.18	1.57	0.14	.	.	.	0.04	.	0.40	0.11	.	.	0.11	.	.	0.58	.	0.42	-0.96
DTA	m0897	8	123599285	67.3	0	.	.	.	.	.	.	.	.	.	.	.	.	.	.	.	.	.	.	.	.	.	.	.	.	.	.
DTA	m0898	8	123599285	67.4	0	.	.	.	.	.	.	.	.	.	.	.	.	.	.	.	.	.	.	.	.	.	.	.	.	.	.
DTA	m0899	8	123599285	68	2	.	.	.	.	.	.	.	.	.	.	.	.	.	.	.	.	.	.	.	.	.	.	.	.	.	.
DTA	m0900	8	129044327	68	0	.	.	.	.	.	.	.	.	.	.	.	.	.	.	.	.	.	.	.	.	.	.	.	.	.	.
DTA	m0901	8	129163361	68	0	.	.	.	.	.	.	.	.	.	.	.	.	.	.	.	.	.	.	.	.	.	.	.	.	.	.
DTA	m0902	8	129163536	68	0	.	.	.	.	.	.	.	.	.	.	.	.	.	.	.	.	.	.	.	.	.	.	.	.	.	.
DTA	m0903	8	131568112	69	2	.	.	.	.	.	.	.	.	.	.	.	.	.	.	.	.	.	.	.	.	.	.	.	.	.	.
DTA	m0904	8	133744777	69.7	1	.	.	.	.	.	.	.	.	.	.	.	.	.	.	.	.	.	.	.	.	.	.	.	.	.	.
DTA	m0905	8	133529939	69.7	0	.	.	.	.	.	.	.	.	.	.	.	.	.	.	.	.	.	.	.	.	.	.	.	.	.	.
DTA	m0906	8	134140609	69.7	0	.	.	.	.	.	.	.	.	.	.	.	.	.	.	.	.	.	.	.	.	.	.	.	.	.	.
DTA	m0907	8	133775120	69.8	0	.	.	.	.	.	.	.	.	.	.	.	.	.	.	.	.	.	.	.	.	.	.	.	.	.	.
DTA	m0908	8	133775220	69.8	0	.	.	.	.	.	.	.	.	.	.	.	.	.	.	.	.	.	.	.	.	.	.	.	.	.	.
DTA	m0909	8	137480768	70.6	1	.	.	.	.	.	.	.	.	.	.	.	.	.	.	.	.	.	.	.	.	.	.	.	.	.	.
DTA	m0910	8	140212456	71.6	0	.	.	.	.	.	.	.	.	.	.	.	.	.	.	.	.	.	.	.	.	.	.	.	.	.	.
DTA	m0911	8	144443084	74.3	2	.	.	.	.	.	.	.	.	.	.	.	.	.	.	.	.	.	.	.	.	.	.	.	.	.	.
DTA	m0912	8	146342784	76.1	0	.	.	.	.	.	.	.	.	.	.	.	.	.	.	.	.	.	.	.	.	.	.	.	.	.	.
DTA	m0913	8	146342067	76.1	0	.	.	.	.	.	.	.	.	.	.	.	.	.	.	.	.	.	.	.	.	.	.	.	.	.	.
DTA	m0914	8	151452567	80.2	0	.	.	.	.	.	.	.	.	.	.	.	.	.	.	.	.	.	.	.	.	.	.	.	.	.	.
DTA	m0915	8	152155087	80.8	0	.	.	.	.	.	.	.	.	.	.	.	.	.	.	.	.	.	.	.	.	.	.	.	.	.	.
DTA	m0916	8	154672041	81.6	0	.	.	.	.	.	.	.	.	.	.	.	.	.	.	.	.	.	.	.	.	.	.	.	.	.	.
DTA	m0917	8	155071379	82	1	.	.	.	.	.	.	.	.	.	.	.	.	.	.	.	.	.	.	.	.	.	.	.	.	.	.
DTA	m0918	8	155484031	82.3	1	.	.	.	.	.	.	.	.	.	.	.	.	.	.	.	.	.	.	.	.	.	.	.	.	.	.
DTA	m0919	8	155571435	82.4	1	.	.	.	.	.	.	.	.	.	.	.	.	.	.	.	.	.	.	.	.	.	.	.	.	.	.
DTA	m0920	8	156061850	82.6	0	.	.	.	.	.	.	.	.	.	.	.	.	.	.	.	.	.	.	.	.	.	.	.	.	.	.
DTA	m0921	8	158949206	87.3	0	.	.	.	.	.	.	.	.	.	.	.	.	.	.	.	.	.	.	.	.	.	.	.	.	.	.
DTA	m0922	8	159478545	88.2	1	.	.	.	.	.	.	.	.	.	.	.	.	.	.	.	.	.	.	.	.	.	.	.	.	.	.
DTA	m0923	8	159897914	88.5	4	.	.	.	.	.	.	.	.	.	.	.	.	.	.	.	.	.	.	.	.	.	.	.	.	.	.
DTA	m0924	8	159897838	88.5	0	.	.	.	.	.	.	.	.	.	.	.	.	.	.	.	.	.	.	.	.	.	.	.	.	.	.
DTA	m0925	8	160536300	89.5	14	0.30	0.38	0.34	0.73	0.50	0.47	0.38	0.51	0.37	-0.28	-0.17	0.36	0.44	0.29	0.33	-0.24	0.46	0.10	0.18	0.57	0.46	-0.27	.	-0.24	0.37	-0.28
DTA	m0926	8	161460108	91.3	29	0.30	0.45	0.29	0.63	0.46	0.41	0.12	0.36	0.40	-0.26	-0.35	0.15	0.42	0.35	0.35	-0.33	0.29	0.37	0.32	0.45	0.31	0.04	0.41	-0.44	0.38	-0.43
DTA	m0927	8	162446230	92.1	6	.	.	.	.	.	.	.	.	.	.	.	.	.	.	.	.	.	.	.	.	.	.	.	.	.	.
DTA	m0928	8	163067200	94.1	6	.	.	.	.	.	.	.	.	.	.	.	.	.	.	.	.	.	.	.	.	.	.	.	.	.	.
DTA	m0929	8	163503195	95.6	0	.	.	.	.	.	.	.	.	.	.	.	.	.	.	.	.	.	.	.	.	.	.	.	.	.	.
DTA	m0930	8	163939189	96.5	4	.	.	.	.	.	.	.	.	.	.	.	.	.	.	.	.	.	.	.	.	.	.	.	.	.	.
DTA	m0931	8	164113892	98.2	4	.	.	.	.	.	.	.	.	.	.	.	.	.	.	.	.	.	.	.	.	.	.	.	.	.	.
DTA	m0932	8	164369718	99	4	.	.	.	.	.	.	.	.	.	.	.	.	.	.	.	.	.	.	.	.	.	.	.	.	.	.
DTA	m0933	8	164795880	100.3	7	.	.	.	.	.	.	.	.	.	.	.	.	.	.	.	.	.	.	.	.	.	.	.	.	.	.
DTA	m0934	8	165809816	103.7	2	.	.	.	.	.	.	.	.	.	.	.	.	.	.	.	.	.	.	.	.	.	.	.	.	.	.
DTA	m0935	8	166984405	106.9	4	.	.	.	.	.	.	.	.	.	.	.	.	.	.	.	.	.	.	.	.	.	.	.	.	.	.
DTA	m0936	8	169471006	117.5	1	.	.	.	.	.	.	.	.	.	.	.	.	.	.	.	.	.	.	.	.	.	.	.	.	.	.
DTA	m0937	8	170014475	119	4	.	.	.	.	.	.	.	.	.	.	.	.	.	.	.	.	.	.	.	.	.	.	.	.	.	.
DTA	m0938	8	170632002	123.2	2	.	.	.	.	.	.	.	.	.	.	.	.	.	.	.	.	.	.	.	.	.	.	.	.	.	.
DTA	m0939	8	171099906	125	0	.	.	.	.	.	.	.	.	.	.	.	.	.	.	.	.	.	.	.	.	.	.	.	.	.	.
DTA	m0940	8	171703522	127.4	0	.	.	.	.	.	.	.	.	.	.	.	.	.	.	.	.	.	.	.	.	.	.	.	.	.	.
DTA	m0941	8	171827952	127.9	0	.	.	.	.	.	.	.	.	.	.	.	.	.	.	.	.	.	.	.	.	.	.	.	.	.	.
DTA	m0942	8	171870428	127.9	0	.	.	.	.	.	.	.	.	.	.	.	.	.	.	.	.	.	.	.	.	.	.	.	.	.	.
DTA	m0943	8	172057935	128.4	0	.	.	.	.	.	.	.	.	.	.	.	.	.	.	.	.	.	.	.	.	.	.	.	.	.	.
DTA	m0944	8	88006656	129.8	0	.	.	.	.	.	.	.	.	.	.	.	.	.	.	.	.	.	.	.	.	.	.	.	.	.	.
DTA	m0945	9	3955377	0	2	.	.	.	.	.	.	.	.	.	.	.	.	.	.	.	.	.	.	.	.	.	.	.	.	.	.
DTA	m0946	9	8620530	12.6	1	.	.	.	.	.	.	.	.	.	.	.	.	.	.	.	.	.	.	.	.	.	.	.	.	.	.
DTA	m0947	9	9981313	14.6	0	.	.	.	.	.	.	.	.	.	.	.	.	.	.	.	.	.	.	.	.	.	.	.	.	.	.
DTA	m0948	9	11342096	18.6	0	.	.	.	.	.	.	.	.	.	.	.	.	.	.	.	.	.	.	.	.	.	.	.	.	.	.
DTA	m0949	9	11343688	18.6	0	.	.	.	.	.	.	.	.	.	.	.	.	.	.	.	.	.	.	.	.	.	.	.	.	.	.
DTA	m0950	9	11345280	18.7	0	.	.	.	.	.	.	.	.	.	.	.	.	.	.	.	.	.	.	.	.	.	.	.	.	.	.
DTA	m0951	9	11972467	20.7	0	.	.	.	.	.	.	.	.	.	.	.	.	.	.	.	.	.	.	.	.	.	.	.	.	.	.
DTA	m0952	9	12214341	21	1	.	.	.	.	.	.	.	.	.	.	.	.	.	.	.	.	.	.	.	.	.	.	.	.	.	.
DTA	m0953	9	13660412	23.8	0	.	.	.	.	.	.	.	.	.	.	.	.	.	.	.	.	.	.	.	.	.	.	.	.	.	.
DTA	m0954	9	15582065	26.8	0	.	.	.	.	.	.	.	.	.	.	.	.	.	.	.	.	.	.	.	.	.	.	.	.	.	.
DTA	m0955	9	16228586	28.5	0	.	.	.	.	.	.	.	.	.	.	.	.	.	.	.	.	.	.	.	.	.	.	.	.	.	.
DTA	m0956	9	16980092	30.4	1	.	.	.	.	.	.	.	.	.	.	.	.	.	.	.	.	.	.	.	.	.	.	.	.	.	.
DTA	m0957	9	17653676	31.2	2	.	.	.	.	.	.	.	.	.	.	.	.	.	.	.	.	.	.	.	.	.	.	.	.	.	.
DTA	m0958	9	18684111	32.6	7	.	.	.	.	.	.	.	.	.	.	.	.	.	.	.	.	.	.	.	.	.	.	.	.	.	.
DTA	m0959	9	20363438	34.5	0	.	.	.	.	.	.	.	.	.	.	.	.	.	.	.	.	.	.	.	.	.	.	.	.	.	.
DTA	m0960	9	22042764	38.9	7	.	.	.	.	.	.	.	.	.	.	.	.	.	.	.	.	.	.	.	.	.	.	.	.	.	.
DTA	m0961	9	22040988	39.4	16	-0.32	0.32	0.44	-0.33	0.63	0.40	0.33	0.30	.	0.36	0.33	0.63	0.67	-0.26	.	0.28	0.42	-0.23	.	-0.38	.	.	0.37	-0.37	0.33	0.62
DTA	m0962	9	22042681	39.4	0	.	.	.	.	.	.	.	.	.	.	.	.	.	.	.	.	.	.	.	.	.	.	.	.	.	.
DTA	m0963	9	23217350	40	3	.	.	.	.	.	.	.	.	.	.	.	.	.	.	.	.	.	.	.	.	.	.	.	.	.	.
DTA	m0964	9	23217376	40	0	.	.	.	.	.	.	.	.	.	.	.	.	.	.	.	.	.	.	.	.	.	.	.	.	.	.
DTA	m0965	9	23215793	40	0	.	.	.	.	.	.	.	.	.	.	.	.	.	.	.	.	.	.	.	.	.	.	.	.	.	.
DTA	m0966	9	23215033	40	0	.	.	.	.	.	.	.	.	.	.	.	.	.	.	.	.	.	.	.	.	.	.	.	.	.	.
DTA	m0967	9	23215090	40	0	.	.	.	.	.	.	.	.	.	.	.	.	.	.	.	.	.	.	.	.	.	.	.	.	.	.
DTA	m0968	9	24028336	41.8	3	.	.	.	.	.	.	.	.	.	.	.	.	.	.	.	.	.	.	.	.	.	.	.	.	.	.
DTA	m0969	9	25654718	42.8	3	.	.	.	.	.	.	.	.	.	.	.	.	.	.	.	.	.	.	.	.	.	.	.	.	.	.
DTA	m0970	9	28529745	44.5	3	.	.	.	.	.	.	.	.	.	.	.	.	.	.	.	.	.	.	.	.	.	.	.	.	.	.
DTA	m0971	9	28318787	44.5	0	.	.	.	.	.	.	.	.	.	.	.	.	.	.	.	.	.	.	.	.	.	.	.	.	.	.
DTA	m0972	9	32870306	44.6	0	.	.	.	.	.	.	.	.	.	.	.	.	.	.	.	.	.	.	.	.	.	.	.	.	.	.
DTA	m0973	9	37421825	45.2	8	-0.44	-1.20	0.46	-0.52	0.41	0.53	0.73	0.31	-0.40	0.70	-0.45	0.89	-0.06	.	-0.50	-0.38	0.10	-0.48	0.25	-0.61	-0.49	.	0.45	0.26	-0.31	0.51
DTA	m0974	9	42852770	45.3	10	-0.34	.	.	-0.32	0.64	-0.46	0.73	.	-0.48	.	.	0.83	-0.62	.	.	.	.	-0.41	.	.	-0.55	.	0.80	.	.	.
DTA	m0975	9	43720849	45.3	0	.	.	.	.	.	.	.	.	.	.	.	.	.	.	.	.	.	.	.	.	.	.	.	.	.	.
DTA	m0976	9	46590628	45.4	1	-0.48	.	0.29	-0.45	0.35	0.43	0.42	0.51	-0.32	.	.	0.34	.	.	.	0.47	0.33	-0.62	.	-0.53	-0.35	-0.33	.	.	-0.53	0.41
DTA	m0977	9	73251868	45.9	1	.	.	.	.	.	.	.	.	.	.	.	.	.	.	.	.	.	.	.	.	.	.	.	.	.	.
DTA	m0978	9	73487579	45.9	0	.	.	.	.	.	.	.	.	.	.	.	.	.	.	.	.	.	.	.	.	.	.	.	.	.	.
DTA	m0979	9	77467426	46.1	1	.	.	.	.	.	.	.	.	.	.	.	.	.	.	.	.	.	.	.	.	.	.	.	.	.	.
DTA	m0980	9	83959651	46.3	1	.	.	.	.	.	.	.	.	.	.	.	.	.	.	.	.	.	.	.	.	.	.	.	.	.	.
DTA	m0981	9	85740054	46.6	1	.	.	.	.	.	.	.	.	.	.	.	.	.	.	.	.	.	.	.	.	.	.	.	.	.	.
DTA	m0982	9	88057320	47	2	.	.	.	.	.	.	.	.	.	.	.	.	.	.	.	.	.	.	.	.	.	.	.	.	.	.
DTA	m0983	9	88057165	47	0	.	.	.	.	.	.	.	.	.	.	.	.	.	.	.	.	.	.	.	.	.	.	.	.	.	.
DTA	m0984	9	90436248	47.2	0	.	.	.	.	.	.	.	.	.	.	.	.	.	.	.	.	.	.	.	.	.	.	.	.	.	.
DTA	m0985	9	96885738	49.1	2	.	.	.	.	.	.	.	.	.	.	.	.	.	.	.	.	.	.	.	.	.	.	.	.	.	.
DTA	m0986	9	96454213	49.1	0	.	.	.	.	.	.	.	.	.	.	.	.	.	.	.	.	.	.	.	.	.	.	.	.	.	.
DTA	m0987	9	98502843	49.5	0	.	.	.	.	.	.	.	.	.	.	.	.	.	.	.	.	.	.	.	.	.	.	.	.	.	.
DTA	m0988	9	104537850	51.9	1	.	.	.	.	.	.	.	.	.	.	.	.	.	.	.	.	.	.	.	.	.	.	.	.	.	.
DTA	m0989	9	107106870	53.1	5	.	.	.	.	.	.	.	.	.	.	.	.	.	.	.	.	.	.	.	.	.	.	.	.	.	.
DTA	m0990	9	106774837	53.1	0	.	.	.	.	.	.	.	.	.	.	.	.	.	.	.	.	.	.	.	.	.	.	.	.	.	.
DTA	m0991	9	109909820	54	8	.	.	.	.	.	.	.	.	.	.	.	.	.	.	.	.	.	.	.	.	.	.	.	.	.	.
DTA	m0992	9	110522534	54.7	6	.	.	.	.	.	.	.	.	.	.	.	.	.	.	.	.	.	.	.	.	.	.	.	.	.	.
DTA	m0993	9	114897665	56.7	47	-0.11	0.60	0.79	0.69	0.89	0.60	0.57	0.74	-0.77	-0.40	-0.07	0.77	0.63	-0.18	0.43	0.17	0.79	0.33	0.60	-0.29	0.00	0.33	0.18	0.47	-0.15	0.72
DTA	m0994	9	116763482	57.3	7	.	0.84	1.15	0.78	0.65	.	0.70	0.93	-0.98	0.52	.	0.82	0.72	.	.	0.55	0.97	0.83	.	0.60	.	.	0.45	.	.	.
DTA	m0995	9	117870773	57.7	18	.	0.29	0.25	0.58	0.90	0.63	0.63	0.72	1.27	0.23	0.42	0.94	0.42	0.35	.	0.14	0.44	0.39	-0.19	-0.41	0.39	-0.46	0.44	.	0.52	0.61
DTA	m0996	9	118511506	58.1	1	.	.	0.60	.	0.65	0.45	0.52	0.49	-0.44	0.36	.	0.68	-0.50	.	.	0.45	0.47	.	0.70	.	.	.	.	.	0.92	-0.47
DTA	m0997	9	124112589	62	13	0.51	.	0.20	.	0.49	0.45	0.91	0.53	0.95	-0.79	-0.37	.	.	0.48	-0.03	0.01	0.47	.	.	.	-0.46	.	.	.	.	.
DTA	m0998	9	124619424	62.2	21	0.59	.	0.67	.	0.67	0.77	0.54	0.67	0.66	1.14	0.07	.	.	0.42	0.70	0.57	.	-0.06	.	0.09	-0.43	.	.	-0.34	.	.
DTA	m0999	9	126584378	62.9	26	0.62	0.48	0.67	-0.83	0.13	0.85	-0.17	0.71	0.78	0.87	0.03	0.75	0.98	0.53	0.24	0.55	-0.36	0.79	-0.64	-0.82	-0.43	-0.96	1.03	0.34	0.76	0.42
DTA	m1000	9	128515170	63.3	5	0.69	-0.51	0.57	.	0.42	0.64	.	0.63	.	0.53	.	0.61	0.78	0.52	0.41	0.35	-0.39	0.80	-0.44	.	-0.42	-0.02	0.90	0.58	-0.40	.
DTA	m1001	9	128515170	64.3	0	.	.	.	.	.	.	.	.	.	.	.	.	.	.	.	.	.	.	.	.	.	.	.	.	.	.
DTA	m1002	9	128515170	64.3	0	.	.	.	.	.	.	.	.	.	.	.	.	.	.	.	.	.	.	.	.	.	.	.	.	.	.
DTA	m1003	9	130251867	64.5	0	.	.	.	.	.	.	.	.	.	.	.	.	.	.	.	.	.	.	.	.	.	.	.	.	.	.
DTA	m1004	9	130251867	65.4	0	.	.	.	.	.	.	.	.	.	.	.	.	.	.	.	.	.	.	.	.	.	.	.	.	.	.
DTA	m1005	9	130886940	65.5	3	.	.	.	.	.	.	.	.	.	.	.	.	.	.	.	.	.	.	.	.	.	.	.	.	.	.
DTA	m1006	9	130889568	65.5	0	.	.	.	.	.	.	.	.	.	.	.	.	.	.	.	.	.	.	.	.	.	.	.	.	.	.
DTA	m1007	9	132119630	67	1	.	.	.	.	.	.	.	.	.	.	.	.	.	.	.	.	.	.	.	.	.	.	.	.	.	.
DTA	m1008	9	133450713	69.4	8	.	.	.	.	.	.	.	.	.	.	.	.	.	.	.	.	.	.	.	.	.	.	.	.	.	.
DTA	m1009	9	136401627	74	6	.	.	.	.	.	.	.	.	.	.	.	.	.	.	.	.	.	.	.	.	.	.	.	.	.	.
DTA	m1010	9	136597740	74.2	3	.	.	.	.	.	.	.	.	.	.	.	.	.	.	.	.	.	.	.	.	.	.	.	.	.	.
DTA	m1011	9	140926271	85.6	5	.	.	.	.	.	.	.	.	.	.	.	.	.	.	.	.	.	.	.	.	.	.	.	.	.	.
DTA	m1012	9	141591778	87.3	0	.	.	.	.	.	.	.	.	.	.	.	.	.	.	.	.	.	.	.	.	.	.	.	.	.	.
DTA	m1013	9	142257284	87.8	1	.	.	.	.	.	.	.	.	.	.	.	.	.	.	.	.	.	.	.	.	.	.	.	.	.	.
DTA	m1014	9	142271047	87.9	6	.	.	.	.	.	.	.	.	.	.	.	.	.	.	.	.	.	.	.	.	.	.	.	.	.	.
DTA	m1015	9	142271281	87.9	0	.	.	.	.	.	.	.	.	.	.	.	.	.	.	.	.	.	.	.	.	.	.	.	.	.	.
DTA	m1016	9	142430556	88.4	2	.	-0.69	0.30	.	-0.33	.	199.24	.	.	.	0.58	.	.	.	-0.19	.	.	.	.	.	-0.31	.	.	-0.66	.	.
DTA	m1017	9	142499873	88.5	10	.	-0.42	0.43	.	-0.30	0.26	-49.52	0.37	-0.36	0.32	-0.72	0.47	0.42	-0.24	-0.23	.	-0.33	0.23	-0.36	0.39	-0.48	-0.30	0.39	-0.45	.	.
DTA	m1018	9	142925413	89.3	14	-0.32	-0.38	0.39	-0.30	-0.34	-0.27	0.09	0.35	-0.32	0.37	-0.37	0.38	0.43	-0.27	-0.28	-0.01	-0.35	0.33	-0.30	0.36	-0.43	0.27	.	-0.48	0.28	0.27
DTA	m1019	9	143004762	89.4	0	.	.	.	.	.	.	.	.	.	.	.	.	.	.	.	.	.	.	.	.	.	.	.	.	.	.
DTA	m1020	9	143084110	89.8	2	.	.	.	.	.	.	.	.	.	.	.	.	.	.	.	.	.	.	.	.	.	.	.	.	.	.
DTA	m1021	9	144723067	93.5	7	.	.	.	.	.	.	.	.	.	.	.	.	.	.	.	.	.	.	.	.	.	.	.	.	.	.
DTA	m1022	9	145596866	94.8	0	.	.	.	.	.	.	.	.	.	.	.	.	.	.	.	.	.	.	.	.	.	.	.	.	.	.
DTA	m1023	9	146470665	98.2	4	.	.	.	.	.	.	.	.	.	.	.	.	.	.	.	.	.	.	.	.	.	.	.	.	.	.
DTA	m1024	9	147131097	101.2	2	.	.	.	.	.	.	.	.	.	.	.	.	.	.	.	.	.	.	.	.	.	.	.	.	.	.
DTA	m1025	9	147130708	101.2	0	.	.	.	.	.	.	.	.	.	.	.	.	.	.	.	.	.	.	.	.	.	.	.	.	.	.
DTA	m1026	9	147381231	103	5	.	.	.	.	.	.	.	.	.	.	.	.	.	.	.	.	.	.	.	.	.	.	.	.	.	.
DTA	m1027	9	148047138	107.5	0	.	.	.	.	.	.	.	.	.	.	.	.	.	.	.	.	.	.	.	.	.	.	.	.	.	.
DTA	m1028	9	148713045	107.6	0	.	.	.	.	.	.	.	.	.	.	.	.	.	.	.	.	.	.	.	.	.	.	.	.	.	.
DTA	m1029	9	150138200	114.8	3	.	.	.	.	.	.	.	.	.	.	.	.	.	.	.	.	.	.	.	.	.	.	.	.	.	.
DTA	m1030	10	1939921	0	1	.	.	.	.	.	.	.	.	.	.	.	.	.	.	.	.	.	.	.	.	.	.	.	.	.	.
DTA	m1031	10	1948030	0.2	0	.	.	.	.	.	.	.	.	.	.	.	.	.	.	.	.	.	.	.	.	.	.	.	.	.	.
DTA	m1032	10	3598262	5.9	1	.	.	.	.	.	.	.	.	.	.	.	.	.	.	.	.	.	.	.	.	.	.	.	.	.	.
DTA	m1033	10	4358635	8.9	0	.	.	.	.	.	.	.	.	.	.	.	.	.	.	.	.	.	.	.	.	.	.	.	.	.	.
DTA	m1034	10	5119007	15.2	15	0.29	0.44	-0.37	0.37	0.37	0.49	0.40	0.45	0.32	-0.36	0.36	0.49	-0.45	0.28	-0.29	0.46	0.46	-0.36	-0.39	0.36	-0.25	-0.27	0.36	-0.14	0.44	0.45
DTA	m1035	10	6121374	21.3	6	.	.	.	.	.	.	.	.	.	.	.	.	.	.	.	.	.	.	.	.	.	.	.	.	.	.
DTA	m1036	10	7904882	24	0	.	.	.	.	.	.	.	.	.	.	.	.	.	.	.	.	.	.	.	.	.	.	.	.	.	.
DTA	m1037	10	8950935	24.8	0	.	.	.	.	.	.	.	.	.	.	.	.	.	.	.	.	.	.	.	.	.	.	.	.	.	.
DTA	m1038	10	8927858	25	1	.	.	.	.	.	.	.	.	.	.	.	.	.	.	.	.	.	.	.	.	.	.	.	.	.	.
DTA	m1039	10	9748559	26.8	3	.	.	.	.	.	.	.	.	.	.	.	.	.	.	.	.	.	.	.	.	.	.	.	.	.	.
DTA	m1040	10	10432605	28.5	5	.	.	.	.	.	.	.	.	.	.	.	.	.	.	.	.	.	.	.	.	.	.	.	.	.	.
DTA	m1041	10	13546326	31	1	.	.	.	.	.	.	.	.	.	.	.	.	.	.	.	.	.	.	.	.	.	.	.	.	.	.
DTA	m1042	10	14703451	32.4	4	.	.	.	.	.	.	.	.	.	.	.	.	.	.	.	.	.	.	.	.	.	.	.	.	.	.
DTA	m1043	10	14703076	32.4	0	.	.	.	.	.	.	.	.	.	.	.	.	.	.	.	.	.	.	.	.	.	.	.	.	.	.
DTA	m1044	10	16264897	33.3	1	.	.	.	.	.	.	.	.	.	.	.	.	.	.	.	.	.	.	.	.	.	.	.	.	.	.
DTA	m1045	10	17722937	33.8	1	.	.	.	.	.	.	.	.	.	.	.	.	.	.	.	.	.	.	.	.	.	.	.	.	.	.
DTA	m1046	10	18903460	33.9	1	.	.	.	.	.	.	.	.	.	.	.	.	.	.	.	.	.	.	.	.	.	.	.	.	.	.
DTA	m1047	10	18714209	33.9	0	.	.	.	.	.	.	.	.	.	.	.	.	.	.	.	.	.	.	.	.	.	.	.	.	.	.
DTA	m1048	10	25966022	35.8	3	.	.	.	.	.	.	.	.	.	.	.	.	.	.	.	.	.	.	.	.	.	.	.	.	.	.
DTA	m1049	10	30832507	36	0	.	.	.	.	.	.	.	.	.	.	.	.	.	.	.	.	.	.	.	.	.	.	.	.	.	.
DTA	m1050	10	45411880	36.2	0	.	.	.	.	.	.	.	.	.	.	.	.	.	.	.	.	.	.	.	.	.	.	.	.	.	.
DTA	m1051	10	61603191	36.5	2	.	.	.	.	.	.	.	.	.	.	.	.	.	.	.	.	.	.	.	.	.	.	.	.	.	.
DTA	m1052	10	62062819	36.5	0	.	.	.	.	.	.	.	.	.	.	.	.	.	.	.	.	.	.	.	.	.	.	.	.	.	.
DTA	m1053	10	70797556	36.9	2	.	.	.	.	.	.	.	.	.	.	.	.	.	.	.	.	.	.	.	.	.	.	.	.	.	.
DTA	m1054	10	71120345	36.9	0	.	.	.	.	.	.	.	.	.	.	.	.	.	.	.	.	.	.	.	.	.	.	.	.	.	.
DTA	m1055	10	71215273	36.9	0	.	.	.	.	.	.	.	.	.	.	.	.	.	.	.	.	.	.	.	.	.	.	.	.	.	.
DTA	m1056	10	74353730	36.9	0	.	.	.	.	.	.	.	.	.	.	.	.	.	.	.	.	.	.	.	.	.	.	.	.	.	.
DTA	m1057	10	77492186	38.6	2	.	.	.	.	.	.	.	.	.	.	.	.	.	.	.	.	.	.	.	.	.	.	.	.	.	.
DTA	m1058	10	84002302	40.1	3	.	.	.	.	.	.	.	.	.	.	.	.	.	.	.	.	.	.	.	.	.	.	.	.	.	.
DTA	m1059	10	86327620	40.6	4	.	.	.	.	.	.	.	.	.	.	.	.	.	.	.	.	.	.	.	.	.	.	.	.	.	.
DTA	m1060	10	86998232	40.8	1	.	-0.65	.	.	.	.	1.19	-0.76	-0.66	.	0.86	1.08	.	.	0.77	-0.80	.	.	.	.	.	.	.	.	-1.07	.
DTA	m1061	10	87194491	41.1	17	0.15	-0.78	1.32	-0.53	1.25	-0.54	0.76	0.18	-0.39	-0.02	0.56	.	0.32	0.42	0.63	-0.04	-0.46	.	0.43	0.49	0.24	.	.	0.53	.	0.24
DTA	m1062	10	92046391	41.9	45	0.07	0.16	0.86	0.26	.	-0.43	-0.41	0.27	-0.22	-0.11	0.02	.	-0.42	0.47	0.03	-0.20	-0.48	-0.36	0.14	-0.17	0.33	-0.23	0.03	-0.31	0.54	-0.48
DTA	m1063	10	98582149	42.9	20	0.61	-0.32	0.98	0.45	.	-0.21	-0.06	-0.04	0.34	0.51	0.09	.	-0.33	0.43	-0.04	.	-0.38	0.34	-0.30	-0.48	-0.04	-0.48	0.40	-0.07	0.03	-0.45
DTA	m1064	10	98866690	43	7	.	-0.26	0.78	0.53	1.37	-0.65	-1.32	0.53	.	0.43	0.26	0.70	-0.71	0.37	-0.64	-1.03	-0.27	0.76	.	-0.51	0.04	-0.27	.	.	0.32	0.28
DTA	m1065	10	99471436	43.4	14	-0.27	-0.31	0.84	0.57	1.42	-0.47	-0.19	0.28	0.41	0.49	-0.12	0.86	-0.62	0.36	-0.31	-0.60	-0.42	0.75	-0.35	-0.44	-0.25	-0.54	0.06	0.54	-0.01	0.07
DTA	m1066	10	99471668	43.4	0	.	.	.	.	.	.	.	.	.	.	.	.	.	.	.	.	.	.	.	.	.	.	.	.	.	.
DTA	m1067	10	103126146	43.8	0	.	.	.	.	.	.	.	.	.	.	.	.	.	.	.	.	.	.	.	.	.	.	.	.	.	.
DTA	m1068	10	106780623	43.8	0	.	.	.	.	.	.	.	.	.	.	.	.	.	.	.	.	.	.	.	.	.	.	.	.	.	.
DTA	m1069	10	106780357	43.8	0	.	.	.	.	.	.	.	.	.	.	.	.	.	.	.	.	.	.	.	.	.	.	.	.	.	.
DTA	m1070	10	109633741	44.3	2	.	.	.	.	.	.	.	.	.	.	.	.	.	.	.	.	.	.	.	.	.	.	.	.	.	.
DTA	m1071	10	111260278	44.7	2	.	.	.	.	.	.	.	.	.	.	.	.	.	.	.	.	.	.	.	.	.	.	.	.	.	.
DTA	m1072	10	111608788	44.8	4	.	.	.	.	.	.	.	.	.	.	.	.	.	.	.	.	.	.	.	.	.	.	.	.	.	.
DTA	m1073	10	117372550	46.7	1	.	.	.	.	.	.	.	.	.	.	.	.	.	.	.	.	.	.	.	.	.	.	.	.	.	.
DTA	m1074	10	117372333	46.7	0	.	.	.	.	.	.	.	.	.	.	.	.	.	.	.	.	.	.	.	.	.	.	.	.	.	.
DTA	m1075	10	118308828	47.1	0	.	.	.	.	.	.	.	.	.	.	.	.	.	.	.	.	.	.	.	.	.	.	.	.	.	.
DTA	m1076	10	117796822	47.1	0	.	.	.	.	.	.	.	.	.	.	.	.	.	.	.	.	.	.	.	.	.	.	.	.	.	.
DTA	m1077	10	120539983	47.6	2	.	.	.	.	.	.	.	.	.	.	.	.	.	.	.	.	.	.	.	.	.	.	.	.	.	.
DTA	m1078	10	121489957	48	0	.	.	.	.	.	.	.	.	.	.	.	.	.	.	.	.	.	.	.	.	.	.	.	.	.	.
DTA	m1079	10	124005403	48.8	1	.	.	.	.	.	.	.	.	.	.	.	.	.	.	.	.	.	.	.	.	.	.	.	.	.	.
DTA	m1080	10	124203565	49	1	.	.	.	.	.	.	.	.	.	.	.	.	.	.	.	.	.	.	.	.	.	.	.	.	.	.
DTA	m1081	10	124687358	49.2	0	.	.	.	.	.	.	.	.	.	.	.	.	.	.	.	.	.	.	.	.	.	.	.	.	.	.
DTA	m1082	10	129730703	52.2	0	.	.	.	.	.	.	.	.	.	.	.	.	.	.	.	.	.	.	.	.	.	.	.	.	.	.
DTA	m1083	10	130452676	53.2	1	.	.	.	.	.	.	.	.	.	.	.	.	.	.	.	.	.	.	.	.	.	.	.	.	.	.
DTA	m1084	10	132256848	56.1	3	.	.	.	.	.	.	.	.	.	.	.	.	.	.	.	.	.	.	.	.	.	.	.	.	.	.
DTA	m1085	10	134034407	58.4	2	.	.	.	.	.	.	.	.	.	.	.	.	.	.	.	.	.	.	.	.	.	.	.	.	.	.
DTA	m1086	10	135928293	61.6	6	.	.	.	.	.	.	.	.	.	.	.	.	.	.	.	.	.	.	.	.	.	.	.	.	.	.
DTA	m1087	10	136530238	63	0	.	.	.	.	.	.	.	.	.	.	.	.	.	.	.	.	.	.	.	.	.	.	.	.	.	.
DTA	m1088	10	137132183	64.5	2	.	.	.	.	.	.	.	.	.	.	.	.	.	.	.	.	.	.	.	.	.	.	.	.	.	.
DTA	m1089	10	137627429	64.8	1	.	.	.	.	.	.	.	.	.	.	.	.	.	.	.	.	.	.	.	.	.	.	.	.	.	.
DTA	m1090	10	139616614	69.2	6	.	.	.	.	.	.	.	.	.	.	.	.	.	.	.	.	.	.	.	.	.	.	.	.	.	.
DTA	m1091	10	140723573	75.4	2	.	.	.	.	.	.	.	.	.	.	.	.	.	.	.	.	.	.	.	.	.	.	.	.	.	.
DTA	m1092	10	141830532	75.4	0	.	.	.	.	.	.	.	.	.	.	.	.	.	.	.	.	.	.	.	.	.	.	.	.	.	.
DTA	m1093	10	141831767	75.4	0	.	.	.	.	.	.	.	.	.	.	.	.	.	.	.	.	.	.	.	.	.	.	.	.	.	.
DTA	m1094	10	141829598	75.4	0	.	.	.	.	.	.	.	.	.	.	.	.	.	.	.	.	.	.	.	.	.	.	.	.	.	.
DTA	m1095	10	141828531	75.4	0	.	.	.	.	.	.	.	.	.	.	.	.	.	.	.	.	.	.	.	.	.	.	.	.	.	.
DTA	m1096	10	143269455	80.8	26	-0.31	-0.40	0.34	-0.37	0.37	-0.25	-0.35	-0.35	-0.28	-0.36	0.19	0.50	-0.33	0.27	-0.04	0.25	-0.38	-0.10	-0.18	0.09	0.19	-0.30	-0.30	-0.55	-0.60	-0.38
DTA	m1097	10	143647515	81.3	0	.	.	.	.	.	.	.	.	.	.	.	.	.	.	.	.	.	.	.	.	.	.	.	.	.	.
DTA	m1098	10	144025574	81.6	11	-0.32	-0.45	0.26	-0.45	0.43	-0.60	-0.32	-0.30	-0.32	-0.41	0.12	0.37	-0.04	0.14	-0.26	-0.06	-0.43	-0.14	-0.32	-0.36	0.27	-0.37	-0.44	-0.65	-0.59	-0.40
DTA	m1099	10	144172316	82.1	10	.	-0.41	0.30	-0.37	-0.35	0.27	-0.39	-0.31	-0.51	-0.45	.	0.37	0.48	0.22	-0.48	.	-0.42	-0.39	0.78	-0.39	.	-0.36	-0.27	-0.16	.	-0.34
DTA	m1100	10	144239494	82.2	8	-0.30	-0.42	0.31	-0.44	0.33	-0.33	-0.34	-0.35	.	-0.43	.	0.31	0.41	0.31	-0.50	0.03	-0.52	-0.52	-0.25	-0.31	0.23	-0.36	-0.31	-0.46	-0.28	-0.31
DTA	m1101	10	144549995	83.2	13	-0.31	-0.33	-1.60	-0.35	-0.36	0.43	0.22	-0.44	.	-0.29	.	-0.30	.	0.20	.	.	.	-1.13	-0.30	.	.	.	.	0.23	.	0.59
DTA	m1102	10	145544442	85.3	0	.	.	.	.	.	.	.	.	.	.	.	.	.	.	.	.	.	.	.	.	.	.	.	.	.	.
DTA	m1103	10	146538889	91	4	.	.	.	.	.	.	.	.	.	.	.	.	.	.	.	.	.	.	.	.	.	.	.	.	.	.
DTA	m1104	10	146553963	91.2	4	.	.	.	.	.	.	.	.	.	.	.	.	.	.	.	.	.	.	.	.	.	.	.	.	.	.
DTA	m1105	10	146999711	93.7	0	.	.	.	.	.	.	.	.	.	.	.	.	.	.	.	.	.	.	.	.	.	.	.	.	.	.
DTA	m1106	10	148488692	101.9	14	-0.45	-0.28	0.44	-0.35	0.30	0.27	-0.48	-0.25	-0.37	-0.43	0.30	0.30	0.39	-0.05	-0.44	-0.28	-0.10	-0.58	-0.36	-0.32	0.32	-0.39	-0.23	-0.34	0.44	0.00
EHT	m0001	1	1947984	0	1	.	.	.	.	.	.	.	.	.	.	.	.	.	.	.	.	.	.	.	.	.	.	.	.	.	.
EHT	m0002	1	2914171	0.9	0	.	.	.	.	.	.	.	.	.	.	.	.	.	.	.	.	.	.	.	.	.	.	.	.	.	.
EHT	m0003	1	3706018	3.7	0	.	.	.	.	.	.	.	.	.	.	.	.	.	.	.	.	.	.	.	.	.	.	.	.	.	.
EHT	m0004	1	4490461	5.1	5	.	.	.	.	.	.	.	.	.	.	.	.	.	.	.	.	.	.	.	.	.	.	.	.	.	.
EHT	m0005	1	5562502	9.7	5	.	.	.	.	.	.	.	.	.	.	.	.	.	.	.	.	.	.	.	.	.	.	.	.	.	.
EHT	m0006	1	6220547	11.5	6	.	.	.	.	.	.	.	.	.	.	.	.	.	.	.	.	.	.	.	.	.	.	.	.	.	.
EHT	m0007	1	7156367	13.4	7	.	.	.	.	.	.	.	.	.	.	.	.	.	.	.	.	.	.	.	.	.	.	.	.	.	.
EHT	m0008	1	8366411	15.6	4	.	.	.	.	.	.	.	.	.	.	.	.	.	.	.	.	.	.	.	.	.	.	.	.	.	.
EHT	m0009	1	8367944	15.6	0	.	.	.	.	.	.	.	.	.	.	.	.	.	.	.	.	.	.	.	.	.	.	.	.	.	.
EHT	m0010	1	8510027	16.2	3	.	.	.	.	.	.	.	.	.	.	.	.	.	.	.	.	.	.	.	.	.	.	.	.	.	.
EHT	m0011	1	9024005	17.4	3	.	.	.	.	.	.	.	.	.	.	.	.	.	.	.	.	.	.	.	.	.	.	.	.	.	.
EHT	m0012	1	9273299	17.9	0	.	.	.	.	.	.	.	.	.	.	.	.	.	.	.	.	.	.	.	.	.	.	.	.	.	.
EHT	m0013	1	9300541	17.9	0	.	.	.	.	.	.	.	.	.	.	.	.	.	.	.	.	.	.	.	.	.	.	.	.	.	.
EHT	m0014	1	9691660	19.6	11	.	-1.79	-2.56	2.38	-0.76	-3.79	1.99	-0.16	-2.12	2.21	2.12	-0.65	2.04	-2.57	-2.41	-1.86	1.87	2.94	-1.31	-2.91	.	2.74	-1.75	0.12	2.56	-0.64
EHT	m0015	1	10069145	20.1	11	-1.61	-2.18	-2.19	-0.23	-2.54	-3.42	1.84	0.07	-2.30	.	2.17	2.40	2.85	-2.01	-2.51	-2.37	-1.95	2.78	-1.57	-2.51	-3.24	2.13	-1.92	-0.06	2.17	-2.95
EHT	m0016	1	10068726	20.1	0	.	.	.	.	.	.	.	.	.	.	.	.	.	.	.	.	.	.	.	.	.	.	.	.	.	.
EHT	m0017	1	10934676	21.9	42	-1.55	-0.51	-2.65	1.67	-2.12	-3.81	2.41	-0.89	-1.97	1.48	2.76	2.12	2.69	-1.51	-2.36	-2.45	-2.52	2.75	0.72	-3.26	-1.33	2.17	-0.82	-0.60	2.19	-1.13
EHT	m0018	1	12208400	24.4	9	.	.	.	.	.	.	.	.	.	.	.	.	.	.	.	.	.	.	.	.	.	.	.	.	.	.
EHT	m0019	1	14578834	29.7	2	.	.	.	.	.	.	.	.	.	.	.	.	.	.	.	.	.	.	.	.	.	.	.	.	.	.
EHT	m0020	1	14578606	29.7	0	.	.	.	.	.	.	.	.	.	.	.	.	.	.	.	.	.	.	.	.	.	.	.	.	.	.
EHT	m0021	1	14898863	29.9	3	.	.	.	.	.	.	.	.	.	.	.	.	.	.	.	.	.	.	.	.	.	.	.	.	.	.
EHT	m0022	1	15725672	31.7	1	.	.	.	.	.	.	.	.	.	.	.	.	.	.	.	.	.	.	.	.	.	.	.	.	.	.
EHT	m0023	1	16530875	33.1	0	.	.	.	.	.	.	.	.	.	.	.	.	.	.	.	.	.	.	.	.	.	.	.	.	.	.
EHT	m0024	1	17595139	33.9	3	.	.	.	.	.	.	.	.	.	.	.	.	.	.	.	.	.	.	.	.	.	.	.	.	.	.
EHT	m0025	1	17595139	33.9	0	.	.	.	.	.	.	.	.	.	.	.	.	.	.	.	.	.	.	.	.	.	.	.	.	.	.
EHT	m0026	1	17680592	34.3	1	.	.	.	.	.	.	.	.	.	.	.	.	.	.	.	.	.	.	.	.	.	.	.	.	.	.
EHT	m0027	1	21457474	37.8	8	.	.	.	.	.	.	.	.	.	.	.	.	.	.	.	.	.	.	.	.	.	.	.	.	.	.
EHT	m0028	1	22281738	39.2	3	.	.	.	.	.	.	.	.	.	.	.	.	.	.	.	.	.	.	.	.	.	.	.	.	.	.
EHT	m0029	1	22601426	39.5	3	.	2.87	3.05	1.48	.	3.04	3.54	.	.	.	2.28	2.42	1.88	.	.	2.71	.	.	.	1.64	2.34	.	.	.	6.49	3.05
EHT	m0030	1	22601266	39.5	0	.	.	.	.	.	.	.	.	.	.	.	.	.	.	.	.	.	.	.	.	.	.	.	.	.	.
EHT	m0031	1	22918337	39.7	12	2.21	2.09	2.27	2.10	2.27	2.02	2.86	1.67	2.40	2.11	2.07	2.93	3.63	1.74	1.79	2.85	0.68	1.55	1.82	2.07	2.29	-1.91	2.14	2.68	2.67	3.52
EHT	m0032	1	26283293	43.2	86	2.36	3.01	2.20	2.13	2.46	2.48	3.07	-0.39	2.40	2.02	2.95	1.13	2.74	2.46	0.69	1.85	2.21	1.39	2.08	2.22	2.37	-1.72	2.10	2.37	2.70	3.14
EHT	m0033	1	28526738	47.3	2	.	.	.	.	.	.	.	.	.	.	.	.	.	.	.	.	.	.	.	.	.	.	.	.	.	.
EHT	m0034	1	31501481	51.7	0	.	.	.	.	.	.	.	.	.	.	.	.	.	.	.	.	.	.	.	.	.	.	.	.	.	.
EHT	m0035	1	34476224	54	0	.	.	.	.	.	.	.	.	.	.	.	.	.	.	.	.	.	.	.	.	.	.	.	.	.	.
EHT	m0036	1	34479214	54	0	.	.	.	.	.	.	.	.	.	.	.	.	.	.	.	.	.	.	.	.	.	.	.	.	.	.
EHT	m0037	1	34388212	54	0	.	.	.	.	.	.	.	.	.	.	.	.	.	.	.	.	.	.	.	.	.	.	.	.	.	.
EHT	m0038	1	34724095	54	0	.	.	.	.	.	.	.	.	.	.	.	.	.	.	.	.	.	.	.	.	.	.	.	.	.	.
EHT	m0039	1	38607726	56.5	0	.	.	.	.	.	.	.	.	.	.	.	.	.	.	.	.	.	.	.	.	.	.	.	.	.	.
EHT	m0040	1	39288623	57.2	1	.	.	.	.	.	.	.	.	.	.	.	.	.	.	.	.	.	.	.	.	.	.	.	.	.	.
EHT	m0041	1	41231748	59	1	.	.	.	.	.	.	.	.	.	.	.	.	.	.	.	.	.	.	.	.	.	.	.	.	.	.
EHT	m0042	1	41390404	59	0	.	.	.	.	.	.	.	.	.	.	.	.	.	.	.	.	.	.	.	.	.	.	.	.	.	.
EHT	m0043	1	43832633	59.9	0	.	.	.	.	.	.	.	.	.	.	.	.	.	.	.	.	.	.	.	.	.	.	.	.	.	.
EHT	m0044	1	44506999	60.8	0	.	.	.	.	.	.	.	.	.	.	.	.	.	.	.	.	.	.	.	.	.	.	.	.	.	.
EHT	m0045	1	44535423	60.8	0	.	.	.	.	.	.	.	.	.	.	.	.	.	.	.	.	.	.	.	.	.	.	.	.	.	.
EHT	m0046	1	44532330	60.8	0	.	.	.	.	.	.	.	.	.	.	.	.	.	.	.	.	.	.	.	.	.	.	.	.	.	.
EHT	m0047	1	45675182	61.6	0	.	.	.	.	.	.	.	.	.	.	.	.	.	.	.	.	.	.	.	.	.	.	.	.	.	.
EHT	m0048	1	46064387	62.1	0	.	.	.	.	.	.	.	.	.	.	.	.	.	.	.	.	.	.	.	.	.	.	.	.	.	.
EHT	m0049	1	46065084	62.1	0	.	.	.	.	.	.	.	.	.	.	.	.	.	.	.	.	.	.	.	.	.	.	.	.	.	.
EHT	m0050	1	46255059	62.3	2	.	.	.	.	.	.	.	.	.	.	.	.	.	.	.	.	.	.	.	.	.	.	.	.	.	.
EHT	m0051	1	50197162	64.9	0	.	.	.	.	.	.	.	.	.	.	.	.	.	.	.	.	.	.	.	.	.	.	.	.	.	.
EHT	m0052	1	51407226	65.7	0	.	.	.	.	.	.	.	.	.	.	.	.	.	.	.	.	.	.	.	.	.	.	.	.	.	.
EHT	m0053	1	51514741	66	0	.	.	.	.	.	.	.	.	.	.	.	.	.	.	.	.	.	.	.	.	.	.	.	.	.	.
EHT	m0054	1	54049220	69.1	4	.	.	.	.	.	.	.	.	.	.	.	.	.	.	.	.	.	.	.	.	.	.	.	.	.	.
EHT	m0055	1	55173916	69.4	0	.	.	.	.	.	.	.	.	.	.	.	.	.	.	.	.	.	.	.	.	.	.	.	.	.	.
EHT	m0056	1	56175806	69.6	0	.	.	.	.	.	.	.	.	.	.	.	.	.	.	.	.	.	.	.	.	.	.	.	.	.	.
EHT	m0057	1	56846728	70.3	1	.	.	.	.	.	.	.	.	.	.	.	.	.	.	.	.	.	.	.	.	.	.	.	.	.	.
EHT	m0058	1	60212051	72	0	.	.	.	.	.	.	.	.	.	.	.	.	.	.	.	.	.	.	.	.	.	.	.	.	.	.
EHT	m0059	1	60230380	72	0	.	.	.	.	.	.	.	.	.	.	.	.	.	.	.	.	.	.	.	.	.	.	.	.	.	.
EHT	m0060	1	61206766	72.5	2	.	.	.	.	.	.	.	.	.	.	.	.	.	.	.	.	.	.	.	.	.	.	.	.	.	.
EHT	m0061	1	63913517	73.3	2	.	.	.	.	.	.	.	.	.	.	.	.	.	.	.	.	.	.	.	.	.	.	.	.	.	.
EHT	m0062	1	64261105	73.3	0	.	.	.	.	.	.	.	.	.	.	.	.	.	.	.	.	.	.	.	.	.	.	.	.	.	.
EHT	m0063	1	65825628	74.7	25	2.68	-0.81	2.42	1.85	3.62	2.81	1.37	2.67	3.03	2.76	1.92	2.30	-3.60	2.40	2.82	3.75	2.56	3.34	-1.20	3.60	1.43	1.58	2.83	1.82	2.18	3.04
EHT	m0064	1	76054042	79.9	20	2.30	-0.38	1.56	-0.99	3.81	1.96	1.32	4.90	3.06	2.44	1.51	2.03	1.51	2.83	2.01	3.21	2.06	3.96	0.57	3.66	3.96	-5.33	3.74	2.60	0.29	1.75
EHT	m0065	1	80803012	81.4	6	.	.	.	.	.	.	.	.	.	.	.	.	.	.	.	.	.	.	.	.	.	.	.	.	.	.
EHT	m0066	1	82563962	82.4	44	2.01	0.88	2.69	-1.56	3.56	2.42	2.22	4.62	2.72	2.68	0.34	0.96	1.43	2.24	2.72	2.66	2.48	3.29	1.76	3.51	2.90	-1.18	3.28	1.89	1.84	2.24
EHT	m0067	1	86921657	84.6	0	.	.	.	.	.	.	.	.	.	.	.	.	.	.	.	.	.	.	.	.	.	.	.	.	.	.
EHT	m0068	1	91279352	84.9	5	.	.	.	.	.	.	.	.	.	.	.	.	.	.	.	.	.	.	.	.	.	.	.	.	.	.
EHT	m0069	1	89830109	84.9	0	.	.	.	.	.	.	.	.	.	.	.	.	.	.	.	.	.	.	.	.	.	.	.	.	.	.
EHT	m0070	1	88380865	86.6	0	.	.	.	.	.	.	.	.	.	.	.	.	.	.	.	.	.	.	.	.	.	.	.	.	.	.
EHT	m0071	1	96545939	87.3	5	.	.	.	.	.	.	.	.	.	.	.	.	.	.	.	.	.	.	.	.	.	.	.	.	.	.
EHT	m0072	1	101421538	87.9	1	.	.	.	.	.	.	.	.	.	.	.	.	.	.	.	.	.	.	.	.	.	.	.	.	.	.
EHT	m0073	1	101421637	87.9	0	.	.	.	.	.	.	.	.	.	.	.	.	.	.	.	.	.	.	.	.	.	.	.	.	.	.
EHT	m0074	1	106026234	88.6	1	.	.	.	.	.	.	.	.	.	.	.	.	.	.	.	.	.	.	.	.	.	.	.	.	.	.
EHT	m0075	1	106204446	88.6	0	.	.	.	.	.	.	.	.	.	.	.	.	.	.	.	.	.	.	.	.	.	.	.	.	.	.
EHT	m0076	1	114236990	89.1	3	.	.	.	.	.	.	.	.	.	.	.	.	.	.	.	.	.	.	.	.	.	.	.	.	.	.
EHT	m0077	1	131380992	89.3	0	.	.	.	.	.	.	.	.	.	.	.	.	.	.	.	.	.	.	.	.	.	.	.	.	.	.
EHT	m0078	1	148524993	89.6	1	.	.	.	.	.	.	.	.	.	.	.	.	.	.	.	.	.	.	.	.	.	.	.	.	.	.
EHT	m0079	1	148694799	89.7	2	.	.	.	.	.	.	.	.	.	.	.	.	.	.	.	.	.	.	.	.	.	.	.	.	.	.
EHT	m0080	1	161072169	91.4	7	.	.	.	.	.	.	.	.	.	.	.	.	.	.	.	.	.	.	.	.	.	.	.	.	.	.
EHT	m0081	1	166550295	92	9	.	.	.	.	.	.	.	.	.	.	.	.	.	.	.	.	.	.	.	.	.	.	.	.	.	.
EHT	m0082	1	175504926	94.9	5	.	.	.	.	.	.	.	.	.	.	.	.	.	.	.	.	.	.	.	.	.	.	.	.	.	.
EHT	m0083	1	178945752	96.5	0	.	.	.	.	.	.	.	.	.	.	.	.	.	.	.	.	.	.	.	.	.	.	.	.	.	.
EHT	m0084	1	182386577	97.7	7	.	.	.	.	.	.	.	.	.	.	.	.	.	.	.	.	.	.	.	.	.	.	.	.	.	.
EHT	m0085	1	183647544	98.4	7	.	.	.	.	.	.	.	.	.	.	.	.	.	.	.	.	.	.	.	.	.	.	.	.	.	.
EHT	m0086	1	183831590	99.2	10	.	-2.27	-2.77	-2.38	0.57	-0.32	.	-3.91	2.31	1.58	-3.03	-3.80	-4.08	1.54	-2.05	2.39	-1.95	-1.96	1.57	-2.67	-1.86	0.80	2.45	-2.75	2.33	-2.40
EHT	m0087	1	184088942	99.3	6	-1.42	-2.64	-2.53	-2.06	0.14	-2.13	.	-4.82	.	1.98	-1.74	-2.81	.	2.11	-1.75	0.98	.	-2.42	2.06	-1.97	-1.02	-2.44	.	-2.91	2.84	-1.86
EHT	m0088	1	195425179	108.4	0	.	.	.	.	.	.	.	.	.	.	.	.	.	.	.	.	.	.	.	.	.	.	.	.	.	.
EHT	m0089	1	196927608	109.9	9	.	.	.	.	.	.	.	.	.	.	.	.	.	.	.	.	.	.	.	.	.	.	.	.	.	.
EHT	m0090	1	201295773	115	10	-2.00	-0.79	-0.66	-2.24	2.21	-1.73	-1.70	-4.70	0.00	1.41	-2.25	-2.04	-0.38	1.99	1.69	1.99	1.73	0.00	.	-1.53	1.68	-2.59	-1.88	-1.77	2.15	0.48
EHT	m0091	1	203035464	116.2	32	-2.04	0.82	-0.79	-1.89	1.68	-1.79	-2.21	-4.97	0.31	.	-2.58	-2.40	0.12	1.70	2.37	1.77	1.84	1.41	-1.08	0.83	2.19	-2.38	-1.96	-1.52	2.03	-1.18
EHT	m0092	1	203385307	116.4	12	-2.24	-0.71	-0.28	-1.82	1.98	-1.70	-1.65	-4.22	2.24	.	-2.38	-2.73	.	2.02	1.95	0.18	1.80	-0.06	-1.75	0.16	2.24	-2.03	-1.14	-0.14	2.12	2.74
EHT	m0093	1	203714543	116.4	0	.	.	.	.	.	.	.	.	.	.	.	.	.	.	.	.	.	.	.	.	.	.	.	.	.	.
EHT	m0094	1	204199508	116.5	9	-1.93	1.92	-2.16	-2.70	1.93	-2.25	-1.56	-4.83	1.64	-2.74	-2.50	-2.01	.	1.76	1.82	1.38	1.76	2.03	-1.26	.	2.42	-1.95	-2.19	0.95	2.23	1.65
EHT	m0095	1	204199305	116.5	0	.	.	.	.	.	.	.	.	.	.	.	.	.	.	.	.	.	.	.	.	.	.	.	.	.	.
EHT	m0096	1	208143724	120.3	5	.	.	.	.	.	.	.	.	.	.	.	.	.	.	.	.	.	.	.	.	.	.	.	.	.	.
EHT	m0097	1	212244425	123.7	4	.	.	.	.	.	.	.	.	.	.	.	.	.	.	.	.	.	.	.	.	.	.	.	.	.	.
EHT	m0098	1	212307461	123.7	0	.	.	.	.	.	.	.	.	.	.	.	.	.	.	.	.	.	.	.	.	.	.	.	.	.	.
EHT	m0099	1	212356401	123.7	0	.	.	.	.	.	.	.	.	.	.	.	.	.	.	.	.	.	.	.	.	.	.	.	.	.	.
EHT	m0100	1	212557676	124.2	1	.	.	.	.	.	.	.	.	.	.	.	.	.	.	.	.	.	.	.	.	.	.	.	.	.	.
EHT	m0101	1	213651679	124.6	0	.	.	.	.	.	.	.	.	.	.	.	.	.	.	.	.	.	.	.	.	.	.	.	.	.	.
EHT	m0102	1	214745681	125.9	0	.	.	.	.	.	.	.	.	.	.	.	.	.	.	.	.	.	.	.	.	.	.	.	.	.	.
EHT	m0103	1	216927159	127.6	0	.	.	.	.	.	.	.	.	.	.	.	.	.	.	.	.	.	.	.	.	.	.	.	.	.	.
EHT	m0104	1	216989646	127.6	0	.	.	.	.	.	.	.	.	.	.	.	.	.	.	.	.	.	.	.	.	.	.	.	.	.	.
EHT	m0105	1	222427156	129.8	0	.	.	.	.	.	.	.	.	.	.	.	.	.	.	.	.	.	.	.	.	.	.	.	.	.	.
EHT	m0106	1	222946818	129.8	0	.	.	.	.	.	.	.	.	.	.	.	.	.	.	.	.	.	.	.	.	.	.	.	.	.	.
EHT	m0107	1	223466480	131.6	0	.	.	.	.	.	.	.	.	.	.	.	.	.	.	.	.	.	.	.	.	.	.	.	.	.	.
EHT	m0108	1	224518409	132.9	1	.	.	.	.	.	.	.	.	.	.	.	.	.	.	.	.	.	.	.	.	.	.	.	.	.	.
EHT	m0109	1	226013099	133.9	0	.	.	.	.	.	.	.	.	.	.	.	.	.	.	.	.	.	.	.	.	.	.	.	.	.	.
EHT	m0110	1	226781494	134	1	.	.	.	.	.	.	.	.	.	.	.	.	.	.	.	.	.	.	.	.	.	.	.	.	.	.
EHT	m0111	1	226461786	134	0	.	.	.	.	.	.	.	.	.	.	.	.	.	.	.	.	.	.	.	.	.	.	.	.	.	.
EHT	m0112	1	227542648	134.7	0	.	.	.	.	.	.	.	.	.	.	.	.	.	.	.	.	.	.	.	.	.	.	.	.	.	.
EHT	m0113	1	227602208	134.8	0	.	.	.	.	.	.	.	.	.	.	.	.	.	.	.	.	.	.	.	.	.	.	.	.	.	.
EHT	m0114	1	227896382	135.2	1	.	.	.	.	.	.	.	.	.	.	.	.	.	.	.	.	.	.	.	.	.	.	.	.	.	.
EHT	m0115	1	231037305	137.6	1	.	.	.	.	.	.	.	.	.	.	.	.	.	.	.	.	.	.	.	.	.	.	.	.	.	.
EHT	m0116	1	231039372	137.6	0	.	.	.	.	.	.	.	.	.	.	.	.	.	.	.	.	.	.	.	.	.	.	.	.	.	.
EHT	m0117	1	237639037	140.2	5	.	.	.	.	.	.	.	.	.	.	.	.	.	.	.	.	.	.	.	.	.	.	.	.	.	.
EHT	m0118	1	240574247	141.9	5	.	.	.	.	.	.	.	.	.	.	.	.	.	.	.	.	.	.	.	.	.	.	.	.	.	.
EHT	m0119	1	240498919	141.9	0	.	.	.	.	.	.	.	.	.	.	.	.	.	.	.	.	.	.	.	.	.	.	.	.	.	.
EHT	m0120	1	248503298	146	18	-2.33	2.44	-2.75	-1.86	1.96	-2.63	-3.19	-1.19	-2.85	-1.14	-2.15	-1.22	-3.69	-1.91	-1.59	0.11	2.12	-2.07	-0.74	-4.93	-2.12	3.36	-2.35	-1.67	-2.60	2.15
EHT	m0121	1	251142538	146.6	15	-3.15	2.28	-2.09	-1.62	2.35	-1.83	-1.63	-1.05	-2.63	-1.92	-1.95	-1.89	-2.94	-1.85	-2.49	-0.01	1.62	-0.06	-1.91	-0.57	-1.85	1.67	-1.89	-0.16	-2.97	1.41
EHT	m0122	1	249259485	147.9	33	-2.69	2.60	-2.30	-2.20	2.11	-1.93	1.55	-1.00	-2.84	-1.57	-2.14	-1.57	-2.92	-2.09	-2.14	0.49	0.79	0.56	-2.20	0.92	-1.73	-0.08	-1.91	-1.41	-2.51	2.32
EHT	m0123	1	252406338	149.7	0	.	.	.	.	.	.	.	.	.	.	.	.	.	.	.	.	.	.	.	.	.	.	.	.	.	.
EHT	m0124	1	255553191	151.8	13	-3.27	-0.07	-2.14	-2.17	0.03	7.57	1.60	1.72	-3.26	-1.56	-1.08	-2.14	-2.80	-2.04	-2.58	-1.75	0.87	-1.93	-1.56	-1.64	-1.84	-1.89	-2.50	-2.34	-2.47	0.94
EHT	m0125	1	255577993	152	1	-3.48	1.85	-2.17	-1.29	1.33	.	.	2.93	.	.	.	-1.89	.	-2.19	-1.84	.	.	.	-1.26	.	.	.	.	-1.94	-2.39	-1.73
EHT	m0126	1	256245118	152.4	3	.	.	.	.	.	.	.	.	.	.	.	.	.	.	.	.	.	.	.	.	.	.	.	.	.	.
EHT	m0127	1	257415499	153.4	4	.	.	.	.	.	.	.	.	.	.	.	.	.	.	.	.	.	.	.	.	.	.	.	.	.	.
EHT	m0128	1	258495441	155.6	0	.	.	.	.	.	.	.	.	.	.	.	.	.	.	.	.	.	.	.	.	.	.	.	.	.	.
EHT	m0129	1	260297200	156.5	0	.	.	.	.	.	.	.	.	.	.	.	.	.	.	.	.	.	.	.	.	.	.	.	.	.	.
EHT	m0130	1	261078026	156.6	0	.	.	.	.	.	.	.	.	.	.	.	.	.	.	.	.	.	.	.	.	.	.	.	.	.	.
EHT	m0131	1	261858851	157.1	3	.	.	.	.	.	.	.	.	.	.	.	.	.	.	.	.	.	.	.	.	.	.	.	.	.	.
EHT	m0132	1	262339533	157.6	0	.	.	.	.	.	.	.	.	.	.	.	.	.	.	.	.	.	.	.	.	.	.	.	.	.	.
EHT	m0133	1	262715518	157.7	1	.	.	.	.	.	.	.	.	.	.	.	.	.	.	.	.	.	.	.	.	.	.	.	.	.	.
EHT	m0134	1	268371949	162.2	7	.	.	.	.	.	.	.	.	.	.	.	.	.	.	.	.	.	.	.	.	.	.	.	.	.	.
EHT	m0135	1	268370364	162.2	0	.	.	.	.	.	.	.	.	.	.	.	.	.	.	.	.	.	.	.	.	.	.	.	.	.	.
EHT	m0136	1	269186328	162.2	0	.	.	.	.	.	.	.	.	.	.	.	.	.	.	.	.	.	.	.	.	.	.	.	.	.	.
EHT	m0137	1	270002291	162.8	4	.	.	.	.	.	.	.	.	.	.	.	.	.	.	.	.	.	.	.	.	.	.	.	.	.	.
EHT	m0138	1	272318990	164.6	3	.	.	.	.	.	.	.	.	.	.	.	.	.	.	.	.	.	.	.	.	.	.	.	.	.	.
EHT	m0139	1	275076660	167.8	2	.	.	.	.	.	.	.	.	.	.	.	.	.	.	.	.	.	.	.	.	.	.	.	.	.	.
EHT	m0140	1	275190900	167.8	0	.	.	.	.	.	.	.	.	.	.	.	.	.	.	.	.	.	.	.	.	.	.	.	.	.	.
EHT	m0141	1	275983631	169.1	0	.	.	.	.	.	.	.	.	.	.	.	.	.	.	.	.	.	.	.	.	.	.	.	.	.	.
EHT	m0142	1	276645374	169.2	0	.	.	.	.	.	.	.	.	.	.	.	.	.	.	.	.	.	.	.	.	.	.	.	.	.	.
EHT	m0143	1	278690966	171.4	1	.	.	.	.	.	.	.	.	.	.	.	.	.	.	.	.	.	.	.	.	.	.	.	.	.	.
EHT	m0144	1	280214996	174.6	1	.	.	.	.	.	.	.	.	.	.	.	.	.	.	.	.	.	.	.	.	.	.	.	.	.	.
EHT	m0145	1	280719787	175.7	3	.	.	.	.	.	.	.	.	.	.	.	.	.	.	.	.	.	.	.	.	.	.	.	.	.	.
EHT	m0146	1	281818440	176.9	4	.	.	.	.	.	.	.	.	.	.	.	.	.	.	.	.	.	.	.	.	.	.	.	.	.	.
EHT	m0147	1	282044048	176.9	0	.	.	.	.	.	.	.	.	.	.	.	.	.	.	.	.	.	.	.	.	.	.	.	.	.	.
EHT	m0148	1	282929327	177.5	3	.	.	.	.	.	.	.	.	.	.	.	.	.	.	.	.	.	.	.	.	.	.	.	.	.	.
EHT	m0149	1	284043812	178.4	2	.	.	.	.	.	.	.	.	.	.	.	.	.	.	.	.	.	.	.	.	.	.	.	.	.	.
EHT	m0150	1	284056163	178.5	0	.	.	.	.	.	.	.	.	.	.	.	.	.	.	.	.	.	.	.	.	.	.	.	.	.	.
EHT	m0151	1	284407240	179.1	1	.	.	.	.	.	.	.	.	.	.	.	.	.	.	.	.	.	.	.	.	.	.	.	.	.	.
EHT	m0152	1	284564734	179.4	1	.	.	.	.	.	.	.	.	.	.	.	.	.	.	.	.	.	.	.	.	.	.	.	.	.	.
EHT	m0153	1	285273845	180	7	.	.	.	.	.	.	.	.	.	.	.	.	.	.	.	.	.	.	.	.	.	.	.	.	.	.
EHT	m0154	1	285891340	180.9	0	.	.	.	.	.	.	.	.	.	.	.	.	.	.	.	.	.	.	.	.	.	.	.	.	.	.
EHT	m0155	1	285977386	181.3	2	.	.	.	.	.	.	.	.	.	.	.	.	.	.	.	.	.	.	.	.	.	.	.	.	.	.
EHT	m0156	1	287209364	181.9	0	.	.	.	.	.	.	.	.	.	.	.	.	.	.	.	.	.	.	.	.	.	.	.	.	.	.
EHT	m0157	1	288441342	185	3	.	.	.	.	.	.	.	.	.	.	.	.	.	.	.	.	.	.	.	.	.	.	.	.	.	.
EHT	m0158	1	290807362	188.2	0	.	.	.	.	.	.	.	.	.	.	.	.	.	.	.	.	.	.	.	.	.	.	.	.	.	.
EHT	m0159	1	291983663	191.5	0	.	.	.	.	.	.	.	.	.	.	.	.	.	.	.	.	.	.	.	.	.	.	.	.	.	.
EHT	m0160	1	292092865	191.7	0	.	.	.	.	.	.	.	.	.	.	.	.	.	.	.	.	.	.	.	.	.	.	.	.	.	.
EHT	m0161	1	292560595	192.5	0	.	.	.	.	.	.	.	.	.	.	.	.	.	.	.	.	.	.	.	.	.	.	.	.	.	.
EHT	m0162	1	292728982	193.1	0	.	.	.	.	.	.	.	.	.	.	.	.	.	.	.	.	.	.	.	.	.	.	.	.	.	.
EHT	m0163	1	293632633	193.8	0	.	.	.	.	.	.	.	.	.	.	.	.	.	.	.	.	.	.	.	.	.	.	.	.	.	.
EHT	m0164	1	293907804	194	0	.	.	.	.	.	.	.	.	.	.	.	.	.	.	.	.	.	.	.	.	.	.	.	.	.	.
EHT	m0165	1	294311411	196.5	0	.	.	.	.	.	.	.	.	.	.	.	.	.	.	.	.	.	.	.	.	.	.	.	.	.	.
EHT	m0166	1	294391768	196.8	0	.	.	.	.	.	.	.	.	.	.	.	.	.	.	.	.	.	.	.	.	.	.	.	.	.	.
EHT	m0167	1	294472124	196.9	0	.	.	.	.	.	.	.	.	.	.	.	.	.	.	.	.	.	.	.	.	.	.	.	.	.	.
EHT	m0168	1	294646235	197.2	0	.	.	.	.	.	.	.	.	.	.	.	.	.	.	.	.	.	.	.	.	.	.	.	.	.	.
EHT	m0169	1	294904743	198	1	.	.	.	.	.	.	.	.	.	.	.	.	.	.	.	.	.	.	.	.	.	.	.	.	.	.
EHT	m0170	1	295785198	199.4	0	.	.	.	.	.	.	.	.	.	.	.	.	.	.	.	.	.	.	.	.	.	.	.	.	.	.
EHT	m0171	1	295771335	199.4	0	.	.	.	.	.	.	.	.	.	.	.	.	.	.	.	.	.	.	.	.	.	.	.	.	.	.
EHT	m0172	1	296854434	201	1	.	.	.	.	.	.	.	.	.	.	.	.	.	.	.	.	.	.	.	.	.	.	.	.	.	.
EHT	m0173	1	297315711	202	2	.	.	.	.	.	.	.	.	.	.	.	.	.	.	.	.	.	.	.	.	.	.	.	.	.	.
EHT	m0174	1	297570924	202.2	0	.	.	.	.	.	.	.	.	.	.	.	.	.	.	.	.	.	.	.	.	.	.	.	.	.	.
EHT	m0175	1	298082534	202.4	3	.	.	.	.	.	.	.	.	.	.	.	.	.	.	.	.	.	.	.	.	.	.	.	.	.	.
EHT	m0176	2	1220908	0	32	-2.09	-2.64	2.11	1.46	-1.84	-1.75	1.46	-2.81	0.06	0.61	-2.65	1.28	1.06	-0.95	0.09	-1.94	-1.96	-2.27	-1.77	1.67	-1.84	-1.95	-2.38	-1.58	0.38	-2.77
EHT	m0177	2	1221385	0	0	.	.	.	.	.	.	.	.	.	.	.	.	.	.	.	.	.	.	.	.	.	.	.	.	.	.
EHT	m0178	2	1081791	0	0	.	.	.	.	.	.	.	.	.	.	.	.	.	.	.	.	.	.	.	.	.	.	.	.	.	.
EHT	m0179	2	2483836	5.7	6	.	.	.	.	.	.	.	.	.	.	.	.	.	.	.	.	.	.	.	.	.	.	.	.	.	.
EHT	m0180	2	2483787	5.7	0	.	.	.	.	.	.	.	.	.	.	.	.	.	.	.	.	.	.	.	.	.	.	.	.	.	.
EHT	m0181	2	2527344	5.7	0	.	.	.	.	.	.	.	.	.	.	.	.	.	.	.	.	.	.	.	.	.	.	.	.	.	.
EHT	m0182	2	2527442	5.7	0	.	.	.	.	.	.	.	.	.	.	.	.	.	.	.	.	.	.	.	.	.	.	.	.	.	.
EHT	m0183	2	2795242	6.4	1	.	.	.	.	.	.	.	.	.	.	.	.	.	.	.	.	.	.	.	.	.	.	.	.	.	.
EHT	m0184	2	2793372	6.4	0	.	.	.	.	.	.	.	.	.	.	.	.	.	.	.	.	.	.	.	.	.	.	.	.	.	.
EHT	m0185	2	3069068	6.8	6	-2.03	-2.64	-0.09	.	-2.44	1.35	.	-1.29	-2.40	-1.71	-1.68	0.01	-2.86	-1.64	-1.48	-1.59	-1.65	-2.67	-1.63	.	-2.28	-1.80	.	-2.14	-1.76	-2.09
EHT	m0186	2	3167435	7.1	15	-2.20	-0.05	.	1.13	-2.68	.	.	-1.29	-3.04	.	-1.71	-1.89	0.59	5.45	-2.08	.	-2.49	-3.48	.	-3.37	-3.06	-1.88	1.51	-2.29	-3.36	.
EHT	m0187	2	3376164	8.5	6	.	.	.	.	.	.	.	.	.	.	.	.	.	.	.	.	.	.	.	.	.	.	.	.	.	.
EHT	m0188	2	3593488	10	4	.	.	.	.	.	.	.	.	.	.	.	.	.	.	.	.	.	.	.	.	.	.	.	.	.	.
EHT	m0189	2	4177515	11.5	1	.	.	.	.	.	.	.	.	.	.	.	.	.	.	.	.	.	.	.	.	.	.	.	.	.	.
EHT	m0190	2	4180789	11.5	0	.	.	.	.	.	.	.	.	.	.	.	.	.	.	.	.	.	.	.	.	.	.	.	.	.	.
EHT	m0191	2	5834410	17.8	3	.	.	.	.	.	.	.	.	.	.	.	.	.	.	.	.	.	.	.	.	.	.	.	.	.	.
EHT	m0192	2	5923120	18.3	1	.	.	.	.	.	.	.	.	.	.	.	.	.	.	.	.	.	.	.	.	.	.	.	.	.	.
EHT	m0193	2	6470320	19.5	2	.	.	.	.	.	.	.	.	.	.	.	.	.	.	.	.	.	.	.	.	.	.	.	.	.	.
EHT	m0194	2	7473644	22.6	6	.	.	.	.	.	.	.	.	.	.	.	.	.	.	.	.	.	.	.	.	.	.	.	.	.	.
EHT	m0195	2	7482709	22.6	0	.	.	.	.	.	.	.	.	.	.	.	.	.	.	.	.	.	.	.	.	.	.	.	.	.	.
EHT	m0196	2	8699946	27.6	0	.	.	.	.	.	.	.	.	.	.	.	.	.	.	.	.	.	.	.	.	.	.	.	.	.	.
EHT	m0197	2	9917183	28.2	2	.	.	.	.	.	.	.	.	.	.	.	.	.	.	.	.	.	.	.	.	.	.	.	.	.	.
EHT	m0198	2	10429405	29.8	4	.	.	.	.	.	.	.	.	.	.	.	.	.	.	.	.	.	.	.	.	.	.	.	.	.	.
EHT	m0199	2	12544790	36.2	12	1.99	2.04	1.43	2.49	2.82	3.08	2.03	2.67	2.24	0.25	1.85	2.75	-2.36	-1.83	2.15	2.91	-2.30	2.57	-2.36	1.73	-2.28	-1.58	-2.22	-1.87	-2.21	2.89
EHT	m0200	2	13779970	38.6	9	.	.	.	.	.	.	.	.	.	.	.	.	.	.	.	.	.	.	.	.	.	.	.	.	.	.
EHT	m0201	2	14751136	40.6	6	.	.	.	.	.	.	.	.	.	.	.	.	.	.	.	.	.	.	.	.	.	.	.	.	.	.
EHT	m0202	2	15507941	41.5	2	2.19	1.90	1.97	2.78	2.03	2.33	1.86	.	2.09	1.35	1.36	.	-3.17	1.65	2.86	4.12	.	2.06	-1.38	.	-1.75	.	-1.74	.	.	1.80
EHT	m0203	2	15810363	41.8	16	2.06	1.82	2.26	3.22	0.70	2.27	3.23	2.42	2.54	3.05	0.37	0.90	-3.11	-1.96	3.11	2.46	-0.47	2.24	.	-1.25	-0.79	-0.74	-2.26	-2.10	1.37	2.18
EHT	m0204	2	17995515	47.7	11	2.60	2.58	1.97	2.61	1.47	1.07	-2.21	2.43	-2.16	-2.69	1.78	-3.98	-3.55	1.95	2.57	2.78	3.22	1.52	1.76	4.37	-1.64	-1.49	-1.29	-2.72	1.90	-2.59
EHT	m0205	2	19837491	49.8	2	.	.	.	.	.	.	.	.	.	.	.	.	.	.	.	.	.	.	.	.	.	.	.	.	.	.
EHT	m0206	2	20042412	50.8	2	.	.	.	.	.	.	.	.	.	.	.	.	.	.	.	.	.	.	.	.	.	.	.	.	.	.
EHT	m0207	2	21203230	52	3	.	.	.	.	.	.	.	.	.	.	.	.	.	.	.	.	.	.	.	.	.	.	.	.	.	.
EHT	m0208	2	21990814	53.3	3	.	.	.	.	.	.	.	.	.	.	.	.	.	.	.	.	.	.	.	.	.	.	.	.	.	.
EHT	m0209	2	21991242	53.3	0	.	.	.	.	.	.	.	.	.	.	.	.	.	.	.	.	.	.	.	.	.	.	.	.	.	.
EHT	m0210	2	22196255	53.4	3	.	.	.	.	.	.	.	.	.	.	.	.	.	.	.	.	.	.	.	.	.	.	.	.	.	.
EHT	m0211	2	22897249	54.9	3	.	.	.	.	.	.	.	.	.	.	.	.	.	.	.	.	.	.	.	.	.	.	.	.	.	.
EHT	m0212	2	24737876	56.8	6	1.88	-0.66	-0.26	2.61	-2.92	-1.69	1.33	1.91	-3.00	.	2.42	1.86	-3.00	1.88	2.98	0.49	2.07	-1.30	1.75	-2.17	-2.65	3.07	2.04	2.05	2.27	-2.40
EHT	m0213	2	24984219	56.8	0	.	.	.	.	.	.	.	.	.	.	.	.	.	.	.	.	.	.	.	.	.	.	.	.	.	.
EHT	m0214	2	25230561	56.9	33	1.74	-1.36	-2.41	2.56	0.24	0.94	0.44	1.30	-2.99	-1.58	2.16	2.01	-3.00	1.42	2.52	1.31	2.16	0.29	2.23	-2.28	-2.67	2.27	1.81	2.21	2.59	0.67
EHT	m0215	2	27790383	58.8	7	.	.	.	.	.	.	.	.	.	.	.	.	.	.	.	.	.	.	.	.	.	.	.	.	.	.
EHT	m0216	2	28316042	59.9	1	.	.	.	.	.	.	.	.	.	.	.	.	.	.	.	.	.	.	.	.	.	.	.	.	.	.
EHT	m0217	2	29855234	61.8	0	.	.	.	.	.	.	.	.	.	.	.	.	.	.	.	.	.	.	.	.	.	.	.	.	.	.
EHT	m0218	2	31394426	62.2	3	.	.	.	.	.	.	.	.	.	.	.	.	.	.	.	.	.	.	.	.	.	.	.	.	.	.
EHT	m0219	2	32907029	63	1	.	.	.	.	.	.	.	.	.	.	.	.	.	.	.	.	.	.	.	.	.	.	.	.	.	.
EHT	m0220	2	35040818	64.1	1	.	.	.	.	.	.	.	.	.	.	.	.	.	.	.	.	.	.	.	.	.	.	.	.	.	.
EHT	m0221	2	37927451	64.2	0	.	.	.	.	.	.	.	.	.	.	.	.	.	.	.	.	.	.	.	.	.	.	.	.	.	.
EHT	m0222	2	40814083	67.9	1	.	.	.	.	.	.	.	.	.	.	.	.	.	.	.	.	.	.	.	.	.	.	.	.	.	.
EHT	m0223	2	40967991	67.9	0	.	.	.	.	.	.	.	.	.	.	.	.	.	.	.	.	.	.	.	.	.	.	.	.	.	.
EHT	m0224	2	43923473	69.4	0	.	.	.	.	.	.	.	.	.	.	.	.	.	.	.	.	.	.	.	.	.	.	.	.	.	.
EHT	m0225	2	47575949	70.4	1	.	.	.	.	.	.	.	.	.	.	.	.	.	.	.	.	.	.	.	.	.	.	.	.	.	.
EHT	m0226	2	48526239	70.9	1	.	.	.	.	.	.	.	.	.	.	.	.	.	.	.	.	.	.	.	.	.	.	.	.	.	.
EHT	m0227	2	49160699	71.3	5	.	.	.	.	.	.	.	.	.	.	.	.	.	.	.	.	.	.	.	.	.	.	.	.	.	.
EHT	m0228	2	51784790	72.1	1	.	.	.	.	.	.	.	.	.	.	.	.	.	.	.	.	.	.	.	.	.	.	.	.	.	.
EHT	m0229	2	51780601	72.1	0	.	.	.	.	.	.	.	.	.	.	.	.	.	.	.	.	.	.	.	.	.	.	.	.	.	.
EHT	m0230	2	59600768	73.5	10	1.70	2.65	1.11	2.02	-1.96	-3.61	-1.55	-0.93	-1.17	2.61	0.68	-2.49	-2.40	2.66	2.94	-2.51	1.81	2.16	.	-1.76	-2.06	-1.48	.	2.45	2.23	0.29
EHT	m0231	2	60291507	73.6	2	.	6.70	-1.76	2.03	-1.58	-4.83	.	.	-3.68	4.19	2.04	.	.	2.72	1.56	.	.	.	.	-2.74	-2.85	.	.	.	1.90	.
EHT	m0232	2	62804122	74.8	4	.	.	.	.	.	.	.	.	.	.	.	.	.	.	.	.	.	.	.	.	.	.	.	.	.	.
EHT	m0233	2	62802971	74.8	0	.	.	.	.	.	.	.	.	.	.	.	.	.	.	.	.	.	.	.	.	.	.	.	.	.	.
EHT	m0234	2	89520665	76.3	11	1.44	-1.06	1.58	2.33	-1.23	-1.91	-2.07	0.91	-2.25	0.59	2.10	-2.46	-2.85	1.83	2.07	-1.74	-1.67	2.10	-1.80	-2.11	-2.43	-2.65	-1.44	0.94	2.54	2.39
EHT	m0235	2	107146579	76.5	3	.	.	1.58	2.76	-2.92	.	.	-1.56	.	-3.22	1.94	.	-3.46	2.83	2.78	-3.59	.	2.79	-2.71	-2.05	-2.41	-2.52	0.16	.	3.27	2.87
EHT	m0236	2	105320263	76.5	0	.	.	.	.	.	.	.	.	.	.	.	.	.	.	.	.	.	.	.	.	.	.	.	.	.	.
EHT	m0237	2	103493947	76.5	0	.	.	.	.	.	.	.	.	.	.	.	.	.	.	.	.	.	.	.	.	.	.	.	.	.	.
EHT	m0238	2	121241431	77.1	1	.	.	.	.	.	.	.	.	.	.	.	.	.	.	.	.	.	.	.	.	.	.	.	.	.	.
EHT	m0239	2	125642617	77.4	0	.	.	.	.	.	.	.	.	.	.	.	.	.	.	.	.	.	.	.	.	.	.	.	.	.	.
EHT	m0240	2	144527921	79.8	3	.	.	.	.	.	.	.	.	.	.	.	.	.	.	.	.	.	.	.	.	.	.	.	.	.	.
EHT	m0241	2	144528184	79.8	0	.	.	.	.	.	.	.	.	.	.	.	.	.	.	.	.	.	.	.	.	.	.	.	.	.	.
EHT	m0242	2	148837605	80.6	1	.	.	.	.	.	.	.	.	.	.	.	.	.	.	.	.	.	.	.	.	.	.	.	.	.	.
EHT	m0243	2	149428645	80.7	0	.	.	.	.	.	.	.	.	.	.	.	.	.	.	.	.	.	.	.	.	.	.	.	.	.	.
EHT	m0244	2	150984061	81.2	0	.	.	.	.	.	.	.	.	.	.	.	.	.	.	.	.	.	.	.	.	.	.	.	.	.	.
EHT	m0245	2	155868024	81.7	2	.	.	.	.	.	.	.	.	.	.	.	.	.	.	.	.	.	.	.	.	.	.	.	.	.	.
EHT	m0246	2	157152464	81.7	0	.	.	.	.	.	.	.	.	.	.	.	.	.	.	.	.	.	.	.	.	.	.	.	.	.	.
EHT	m0247	2	161878465	82.5	3	.	.	.	.	.	.	.	.	.	.	.	.	.	.	.	.	.	.	.	.	.	.	.	.	.	.
EHT	m0248	2	164561951	82.8	1	.	.	.	.	.	.	.	.	.	.	.	.	.	.	.	.	.	.	.	.	.	.	.	.	.	.
EHT	m0249	2	165837357	83.1	0	.	.	.	.	.	.	.	.	.	.	.	.	.	.	.	.	.	.	.	.	.	.	.	.	.	.
EHT	m0250	2	166659759	83.3	2	.	.	.	.	.	.	.	.	.	.	.	.	.	.	.	.	.	.	.	.	.	.	.	.	.	.
EHT	m0251	2	168860137	84	2	.	.	.	.	.	.	.	.	.	.	.	.	.	.	.	.	.	.	.	.	.	.	.	.	.	.
EHT	m0252	2	169265278	84	0	.	.	.	.	.	.	.	.	.	.	.	.	.	.	.	.	.	.	.	.	.	.	.	.	.	.
EHT	m0253	2	169524485	84	0	.	.	.	.	.	.	.	.	.	.	.	.	.	.	.	.	.	.	.	.	.	.	.	.	.	.
EHT	m0254	2	170377814	84	0	.	.	.	.	.	.	.	.	.	.	.	.	.	.	.	.	.	.	.	.	.	.	.	.	.	.
EHT	m0255	2	170899849	84.2	0	.	.	.	.	.	.	.	.	.	.	.	.	.	.	.	.	.	.	.	.	.	.	.	.	.	.
EHT	m0256	2	173767689	85.5	0	.	.	.	.	.	.	.	.	.	.	.	.	.	.	.	.	.	.	.	.	.	.	.	.	.	.
EHT	m0257	2	173848095	85.5	0	.	.	.	.	.	.	.	.	.	.	.	.	.	.	.	.	.	.	.	.	.	.	.	.	.	.
EHT	m0258	2	176000581	86.9	2	.	.	.	.	.	.	.	.	.	.	.	.	.	.	.	.	.	.	.	.	.	.	.	.	.	.
EHT	m0259	2	179826439	90.1	4	.	.	.	.	.	.	.	.	.	.	.	.	.	.	.	.	.	.	.	.	.	.	.	.	.	.
EHT	m0260	2	181783769	91.5	3	.	.	.	.	.	.	.	.	.	.	.	.	.	.	.	.	.	.	.	.	.	.	.	.	.	.
EHT	m0261	2	184148010	94.9	0	.	.	.	.	.	.	.	.	.	.	.	.	.	.	.	.	.	.	.	.	.	.	.	.	.	.
EHT	m0262	2	186512251	97.5	9	.	.	.	.	.	.	.	.	.	.	.	.	.	.	.	.	.	.	.	.	.	.	.	.	.	.
EHT	m0263	2	187225134	98.9	28	-2.02	-1.99	-2.01	-2.34	1.90	-2.37	-1.10	1.72	0.61	-2.07	1.42	-2.42	-1.09	-1.93	1.87	-0.80	-1.65	1.69	-2.02	-2.18	-2.58	-1.08	-0.87	-2.52	0.62	4.10
EHT	m0264	2	192602324	103.7	10	-1.70	-0.42	-2.68	-1.93	1.09	-2.27	0.24	2.18	1.62	-0.01	2.19	-2.37	0.04	-2.00	1.72	0.38	-1.89	2.24	-1.51	-1.80	-2.76	-2.01	-2.10	-2.30	1.53	3.63
EHT	m0265	2	193996904	105.3	1	.	.	.	.	.	.	.	.	.	.	.	.	.	.	.	.	.	.	.	.	.	.	.	.	.	.
EHT	m0266	2	195555350	106.1	1	.	.	.	.	.	.	.	.	.	.	.	.	.	.	.	.	.	.	.	.	.	.	.	.	.	.
EHT	m0267	2	195834649	106.2	0	.	.	.	.	.	.	.	.	.	.	.	.	.	.	.	.	.	.	.	.	.	.	.	.	.	.
EHT	m0268	2	195917826	106.3	0	.	.	.	.	.	.	.	.	.	.	.	.	.	.	.	.	.	.	.	.	.	.	.	.	.	.
EHT	m0269	2	196001003	106.5	2	.	.	.	.	.	.	.	.	.	.	.	.	.	.	.	.	.	.	.	.	.	.	.	.	.	.
EHT	m0270	2	197706209	107.1	0	.	.	.	.	.	.	.	.	.	.	.	.	.	.	.	.	.	.	.	.	.	.	.	.	.	.
EHT	m0271	2	199411414	107.5	0	.	.	.	.	.	.	.	.	.	.	.	.	.	.	.	.	.	.	.	.	.	.	.	.	.	.
EHT	m0272	2	200020987	107.8	0	.	.	.	.	.	.	.	.	.	.	.	.	.	.	.	.	.	.	.	.	.	.	.	.	.	.
EHT	m0273	2	200054842	107.9	1	.	.	.	.	.	.	.	.	.	.	.	.	.	.	.	.	.	.	.	.	.	.	.	.	.	.
EHT	m0274	2	202113464	109.9	12	-2.02	-2.33	-1.13	-2.09	2.14	-1.86	.	2.15	2.04	-1.76	2.07	-2.05	2.51	-2.11	0.29	1.73	2.21	2.33	-2.31	-2.24	-2.85	-0.68	-1.60	-2.18	1.47	2.35
EHT	m0275	2	202113464	113.7	0	.	.	.	.	.	.	.	.	.	.	.	.	.	.	.	.	.	.	.	.	.	.	.	.	.	.
EHT	m0276	2	206881202	115.3	0	.	.	.	.	.	.	.	.	.	.	.	.	.	.	.	.	.	.	.	.	.	.	.	.	.	.
EHT	m0277	2	206881202	115.7	1	.	.	.	.	.	.	.	.	.	.	.	.	.	.	.	.	.	.	.	.	.	.	.	.	.	.
EHT	m0278	2	206974778	115.7	0	.	.	.	.	.	.	.	.	.	.	.	.	.	.	.	.	.	.	.	.	.	.	.	.	.	.
EHT	m0279	2	208276510	117.5	0	.	.	.	.	.	.	.	.	.	.	.	.	.	.	.	.	.	.	.	.	.	.	.	.	.	.
EHT	m0280	2	208276510	117.5	0	.	.	.	.	.	.	.	.	.	.	.	.	.	.	.	.	.	.	.	.	.	.	.	.	.	.
EHT	m0281	2	209504204	120.5	0	.	.	.	.	.	.	.	.	.	.	.	.	.	.	.	.	.	.	.	.	.	.	.	.	.	.
EHT	m0282	2	210924384	122.1	1	.	.	.	.	.	.	.	.	.	.	.	.	.	.	.	.	.	.	.	.	.	.	.	.	.	.
EHT	m0283	2	212078562	123.9	1	.	.	.	.	.	.	.	.	.	.	.	.	.	.	.	.	.	.	.	.	.	.	.	.	.	.
EHT	m0284	2	213668709	125.9	1	.	.	.	.	.	.	.	.	.	.	.	.	.	.	.	.	.	.	.	.	.	.	.	.	.	.
EHT	m0285	2	214640685	127.3	9	.	.	.	.	.	.	.	.	.	.	.	.	.	.	.	.	.	.	.	.	.	.	.	.	.	.
EHT	m0286	2	214647155	127.3	0	.	.	.	.	.	.	.	.	.	.	.	.	.	.	.	.	.	.	.	.	.	.	.	.	.	.
EHT	m0287	2	216833071	129.8	33	-0.25	0.91	-2.15	3.33	1.19	1.01	1.57	2.23	1.85	1.82	3.27	2.27	2.40	0.85	2.75	3.00	2.20	2.60	2.01	-1.28	2.06	2.05	-2.34	-3.66	2.56	-0.29
EHT	m0288	2	218287518	132.4	23	1.75	2.25	-2.13	3.53	2.31	3.21	2.18	2.82	0.45	1.84	3.29	2.30	2.99	0.33	2.44	3.90	2.46	2.04	2.69	-0.74	1.98	2.20	-2.13	-0.25	2.20	1.51
EHT	m0289	2	219554914	132.9	2	.	.	.	.	.	.	.	.	.	.	.	.	.	.	.	.	.	.	.	.	.	.	.	.	.	.
EHT	m0290	2	220264713	134.3	2	.	.	.	.	.	.	.	.	.	.	.	.	.	.	.	.	.	.	.	.	.	.	.	.	.	.
EHT	m0291	2	220397345	134.3	0	.	.	.	.	.	.	.	.	.	.	.	.	.	.	.	.	.	.	.	.	.	.	.	.	.	.
EHT	m0292	2	220938475	135.1	5	.	.	.	.	.	.	.	.	.	.	.	.	.	.	.	.	.	.	.	.	.	.	.	.	.	.
EHT	m0293	2	222280720	136.3	6	.	.	.	.	.	.	.	.	.	.	.	.	.	.	.	.	.	.	.	.	.	.	.	.	.	.
EHT	m0294	2	225835345	139.7	2	.	.	.	.	.	.	.	.	.	.	.	.	.	.	.	.	.	.	.	.	.	.	.	.	.	.
EHT	m0295	2	225848026	139.8	0	.	.	.	.	.	.	.	.	.	.	.	.	.	.	.	.	.	.	.	.	.	.	.	.	.	.
EHT	m0296	2	226450170	141.3	34	-1.97	3.58	-1.64	3.74	-2.08	0.04	0.04	1.62	1.82	2.44	2.63	-1.86	1.59	-2.81	-1.91	2.49	-1.21	-1.29	-2.40	2.36	2.28	-2.29	2.06	2.42	2.47	1.53
EHT	m0297	2	227921381	142.7	10	.	4.17	-2.80	4.09	-3.08	2.58	1.84	1.27	2.50	1.55	2.27	0.01	.	-2.92	-2.75	1.05	1.62	-2.62	-1.13	2.53	1.93	-2.52	2.24	-2.05	3.39	0.72
EHT	m0298	2	231190390	151.6	8	.	.	.	.	.	.	.	.	.	.	.	.	.	.	.	.	.	.	.	.	.	.	.	.	.	.
EHT	m0299	2	231709772	152.5	4	.	.	.	.	.	.	.	.	.	.	.	.	.	.	.	.	.	.	.	.	.	.	.	.	.	.
EHT	m0300	2	234574991	153.4	3	.	.	.	.	.	.	.	.	.	.	.	.	.	.	.	.	.	.	.	.	.	.	.	.	.	.
EHT	m0301	2	233876337	154.9	5	.	.	.	.	.	.	.	.	.	.	.	.	.	.	.	.	.	.	.	.	.	.	.	.	.	.
EHT	m0302	2	233128511	155.7	5	.	.	.	.	.	.	.	.	.	.	.	.	.	.	.	.	.	.	.	.	.	.	.	.	.	.
EHT	m0303	3	118633512	0	0	.	.	.	.	.	.	.	.	.	.	.	.	.	.	.	.	.	.	.	.	.	.	.	.	.	.
EHT	m0304	3	4138512	15	12	.	-1.92	-1.90	-2.44	-2.22	-2.13	-3.09	-1.50	.	3.54	1.57	0.61	-2.17	-1.40	-1.61	-2.19	-2.45	1.57	-1.40	-1.95	-2.48	-2.22	-1.78	-2.10	-2.05	-2.54
EHT	m0305	3	4824781	18.2	1	.	.	.	.	.	.	.	.	.	.	.	.	.	.	.	.	.	.	.	.	.	.	.	.	.	.
EHT	m0306	3	5232441	20.1	12	.	-1.69	-2.28	-0.69	-1.87	-2.23	-2.45	-2.03	-2.29	-0.20	4.16	-1.85	-2.55	-1.65	-1.79	-2.84	-2.08	1.71	-1.39	-1.34	-1.42	-2.24	-1.72	1.11	-2.14	-1.51
EHT	m0307	3	5480277	20.5	0	.	.	.	.	.	.	.	.	.	.	.	.	.	.	.	.	.	.	.	.	.	.	.	.	.	.
EHT	m0308	3	5479991	20.5	0	.	.	.	.	.	.	.	.	.	.	.	.	.	.	.	.	.	.	.	.	.	.	.	.	.	.
EHT	m0309	3	5748473	22.5	2	.	.	.	.	.	.	.	.	.	.	.	.	.	.	.	.	.	.	.	.	.	.	.	.	.	.
EHT	m0310	3	6547051	25.4	21	-1.23	-1.20	-2.65	-1.85	-2.64	-2.50	-2.57	-1.12	-2.03	0.16	2.26	-1.65	-2.95	-1.82	-1.74	-2.74	-2.29	-1.71	-1.59	-1.63	0.73	-2.60	-2.29	-1.69	-2.26	-2.52
EHT	m0311	3	6733476	25.7	12	-1.55	0.52	-1.79	-1.43	-2.62	-2.42	-2.57	-2.03	-2.28	.	-2.06	.	.	-2.57	-1.48	-2.33	.	.	-1.43	.	1.34	-3.04	-2.21	-2.43	-1.87	-2.52
EHT	m0312	3	7421659	28.9	0	.	.	.	.	.	.	.	.	.	.	.	.	.	.	.	.	.	.	.	.	.	.	.	.	.	.
EHT	m0313	3	8109842	29.7	9	.	.	.	.	.	.	.	.	.	.	.	.	.	.	.	.	.	.	.	.	.	.	.	.	.	.
EHT	m0314	3	9598936	33.7	23	1.74	-2.23	1.69	-2.57	-2.63	-2.59	-2.02	-0.52	-2.21	-2.19	-2.49	0.05	-1.74	-2.20	-0.79	-2.74	-2.07	-2.80	-1.76	-2.17	-1.70	-2.46	-2.42	-2.48	-2.59	-2.27
EHT	m0315	3	11895612	38.3	22	1.84	-1.85	3.14	-2.80	3.24	-0.30	-2.20	2.04	.	-0.44	-4.29	1.61	-2.63	-1.82	0.06	1.58	-2.04	-2.10	-2.53	-2.35	1.82	-1.00	-2.92	-2.69	-2.71	2.09
EHT	m0316	3	11895254	38.3	0	.	.	.	.	.	.	.	.	.	.	.	.	.	.	.	.	.	.	.	.	.	.	.	.	.	.
EHT	m0317	3	21098403	50.2	32	-2.10	-0.27	1.16	-2.40	1.01	2.92	1.56	-1.80	-0.53	-2.37	-3.82	-2.29	2.32	-2.02	2.28	3.21	-1.50	1.25	1.20	2.39	0.95	0.31	2.98	-2.80	1.07	3.17
EHT	m0318	3	23999118	52.1	22	0.00	-1.45	0.98	-1.26	2.03	-2.27	-0.70	-1.38	-1.55	-2.26	-4.75	-1.72	2.65	-2.27	2.36	2.66	-1.76	-0.17	.	2.18	0.61	0.07	1.74	-3.38	2.09	2.85
EHT	m0319	3	27981649	53.4	3	.	.	.	.	.	.	.	.	.	.	.	.	.	.	.	.	.	.	.	.	.	.	.	.	.	.
EHT	m0320	3	29838592	54.3	0	.	.	.	.	.	.	.	.	.	.	.	.	.	.	.	.	.	.	.	.	.	.	.	.	.	.
EHT	m0321	3	31695534	54.7	1	.	.	.	.	.	.	.	.	.	.	.	.	.	.	.	.	.	.	.	.	.	.	.	.	.	.
EHT	m0322	3	32080895	54.8	0	.	.	.	.	.	.	.	.	.	.	.	.	.	.	.	.	.	.	.	.	.	.	.	.	.	.
EHT	m0323	3	32449584	54.9	0	.	.	.	.	.	.	.	.	.	.	.	.	.	.	.	.	.	.	.	.	.	.	.	.	.	.
EHT	m0324	3	33226251	54.9	0	.	.	.	.	.	.	.	.	.	.	.	.	.	.	.	.	.	.	.	.	.	.	.	.	.	.
EHT	m0325	3	37536931	55.5	4	.	.	.	.	.	.	.	.	.	.	.	.	.	.	.	.	.	.	.	.	.	.	.	.	.	.
EHT	m0326	3	39992968	55.5	0	.	.	.	.	.	.	.	.	.	.	.	.	.	.	.	.	.	.	.	.	.	.	.	.	.	.
EHT	m0327	3	39489960	55.5	0	.	.	.	.	.	.	.	.	.	.	.	.	.	.	.	.	.	.	.	.	.	.	.	.	.	.
EHT	m0328	3	40198671	55.5	0	.	.	.	.	.	.	.	.	.	.	.	.	.	.	.	.	.	.	.	.	.	.	.	.	.	.
EHT	m0329	3	42033357	55.5	0	.	.	.	.	.	.	.	.	.	.	.	.	.	.	.	.	.	.	.	.	.	.	.	.	.	.
EHT	m0330	3	43868043	56	7	.	3.59	4.05	.	-2.18	-1.57	3.30	-3.76	-1.49	-3.23	-2.91	-1.98	2.59	.	2.74	1.77	2.06	5.25	.	2.72	-3.11	.	2.13	-1.07	2.64	5.33
EHT	m0331	3	43868122	56	0	.	.	.	.	.	.	.	.	.	.	.	.	.	.	.	.	.	.	.	.	.	.	.	.	.	.
EHT	m0332	3	48747913	56.4	4	-1.77	-1.38	-5.04	.	.	-2.15	2.19	-4.52	.	.	-2.20	-2.26	.	-2.15	2.61	2.23	.	-1.45	.	.	-2.14	-2.57	2.80	-3.33	1.50	4.01
EHT	m0333	3	52804070	56.9	0	.	.	.	.	.	.	.	.	.	.	.	.	.	.	.	.	.	.	.	.	.	.	.	.	.	.
EHT	m0334	3	53548967	57.1	0	.	.	.	.	.	.	.	.	.	.	.	.	.	.	.	.	.	.	.	.	.	.	.	.	.	.
EHT	m0335	3	53549251	57.1	0	.	.	.	.	.	.	.	.	.	.	.	.	.	.	.	.	.	.	.	.	.	.	.	.	.	.
EHT	m0336	3	54127608	57.3	0	.	.	.	.	.	.	.	.	.	.	.	.	.	.	.	.	.	.	.	.	.	.	.	.	.	.
EHT	m0337	3	57360226	57.6	0	.	.	.	.	.	.	.	.	.	.	.	.	.	.	.	.	.	.	.	.	.	.	.	.	.	.
EHT	m0338	3	55946581	57.6	0	.	.	.	.	.	.	.	.	.	.	.	.	.	.	.	.	.	.	.	.	.	.	.	.	.	.
EHT	m0339	3	57966892	57.7	0	.	.	.	.	.	.	.	.	.	.	.	.	.	.	.	.	.	.	.	.	.	.	.	.	.	.
EHT	m0340	3	60907228	57.9	0	.	.	.	.	.	.	.	.	.	.	.	.	.	.	.	.	.	.	.	.	.	.	.	.	.	.
EHT	m0341	3	63847564	57.9	0	.	.	.	.	.	.	.	.	.	.	.	.	.	.	.	.	.	.	.	.	.	.	.	.	.	.
EHT	m0342	3	66922282	58	1	.	.	.	.	.	.	.	.	.	.	.	.	.	.	.	.	.	.	.	.	.	.	.	.	.	.
EHT	m0343	3	67284067	58.1	2	.	.	.	.	.	.	.	.	.	.	.	.	.	.	.	.	.	.	.	.	.	.	.	.	.	.
EHT	m0344	3	97441783	58.2	0	.	.	.	.	.	.	.	.	.	.	.	.	.	.	.	.	.	.	.	.	.	.	.	.	.	.
EHT	m0345	3	101980017	58.3	0	.	.	.	.	.	.	.	.	.	.	.	.	.	.	.	.	.	.	.	.	.	.	.	.	.	.
EHT	m0346	3	110715956	58.9	0	.	.	.	.	.	.	.	.	.	.	.	.	.	.	.	.	.	.	.	.	.	.	.	.	.	.
EHT	m0347	3	120046370	59.7	0	.	.	.	.	.	.	.	.	.	.	.	.	.	.	.	.	.	.	.	.	.	.	.	.	.	.
EHT	m0348	3	123785075	60.5	0	.	.	.	.	.	.	.	.	.	.	.	.	.	.	.	.	.	.	.	.	.	.	.	.	.	.
EHT	m0349	3	125077922	60.8	0	.	.	.	.	.	.	.	.	.	.	.	.	.	.	.	.	.	.	.	.	.	.	.	.	.	.
EHT	m0350	3	127580356	60.8	0	.	.	.	.	.	.	.	.	.	.	.	.	.	.	.	.	.	.	.	.	.	.	.	.	.	.
EHT	m0351	3	130082790	61.2	0	.	.	.	.	.	.	.	.	.	.	.	.	.	.	.	.	.	.	.	.	.	.	.	.	.	.
EHT	m0352	3	132192069	61.8	0	.	.	.	.	.	.	.	.	.	.	.	.	.	.	.	.	.	.	.	.	.	.	.	.	.	.
EHT	m0353	3	133480594	62.4	0	.	.	.	.	.	.	.	.	.	.	.	.	.	.	.	.	.	.	.	.	.	.	.	.	.	.
EHT	m0354	3	133481473	62.4	0	.	.	.	.	.	.	.	.	.	.	.	.	.	.	.	.	.	.	.	.	.	.	.	.	.	.
EHT	m0355	3	133483395	62.4	0	.	.	.	.	.	.	.	.	.	.	.	.	.	.	.	.	.	.	.	.	.	.	.	.	.	.
EHT	m0356	3	140079003	63.8	6	.	.	.	.	.	.	.	.	.	.	.	.	.	.	.	.	.	.	.	.	.	.	.	.	.	.
EHT	m0357	3	141450017	63.9	0	.	.	.	.	.	.	.	.	.	.	.	.	.	.	.	.	.	.	.	.	.	.	.	.	.	.
EHT	m0358	3	142821031	64.1	0	.	.	.	.	.	.	.	.	.	.	.	.	.	.	.	.	.	.	.	.	.	.	.	.	.	.
EHT	m0359	3	143853993	65.2	1	.	.	.	.	.	.	.	.	.	.	.	.	.	.	.	.	.	.	.	.	.	.	.	.	.	.
EHT	m0360	3	144466243	65.4	0	.	.	.	.	.	.	.	.	.	.	.	.	.	.	.	.	.	.	.	.	.	.	.	.	.	.
EHT	m0361	3	145421006	65.5	4	.	.	.	.	.	.	.	.	.	.	.	.	.	.	.	.	.	.	.	.	.	.	.	.	.	.
EHT	m0362	3	145421006	67.2	0	.	.	.	.	.	.	.	.	.	.	.	.	.	.	.	.	.	.	.	.	.	.	.	.	.	.
EHT	m0363	3	155566732	67.2	0	.	.	.	.	.	.	.	.	.	.	.	.	.	.	.	.	.	.	.	.	.	.	.	.	.	.
EHT	m0364	3	155566732	68.9	5	.	.	.	.	.	.	.	.	.	.	.	.	.	.	.	.	.	.	.	.	.	.	.	.	.	.
EHT	m0365	3	157263770	70.1	6	.	.	.	.	.	.	.	.	.	.	.	.	.	.	.	.	.	.	.	.	.	.	.	.	.	.
EHT	m0366	3	157640380	70.6	4	.	.	.	.	.	.	.	.	.	.	.	.	.	.	.	.	.	.	.	.	.	.	.	.	.	.
EHT	m0367	3	157646430	70.6	0	.	.	.	.	.	.	.	.	.	.	.	.	.	.	.	.	.	.	.	.	.	.	.	.	.	.
EHT	m0368	3	159996138	72.9	26	-2.90	-2.35	-2.99	2.17	1.82	-2.82	0.04	2.35	-2.24	-2.09	-4.11	-1.29	-3.10	-2.54	2.06	2.59	-2.06	3.18	-2.06	-2.07	0.52	-2.27	-2.11	-3.19	1.57	3.12
EHT	m0369	3	161516227	74.3	3	.	.	.	.	.	.	.	.	.	.	.	.	.	.	.	.	.	.	.	.	.	.	.	.	.	.
EHT	m0370	3	164833462	75.9	16	-1.51	-1.11	-1.96	2.97	2.50	-0.57	2.31	1.41	-0.56	-2.91	-3.47	-0.64	-4.13	0.02	3.03	3.45	-1.65	.	-1.98	-4.05	1.51	-2.69	-3.17	-1.97	-4.02	4.43
EHT	m0371	3	165316900	77	0	.	.	.	.	.	.	.	.	.	.	.	.	.	.	.	.	.	.	.	.	.	.	.	.	.	.
EHT	m0372	3	165800338	77	0	.	.	.	.	.	.	.	.	.	.	.	.	.	.	.	.	.	.	.	.	.	.	.	.	.	.
EHT	m0373	3	165901548	77.4	3	.	.	.	.	.	.	.	.	.	.	.	.	.	.	.	.	.	.	.	.	.	.	.	.	.	.
EHT	m0374	3	167172556	79.3	0	.	.	.	.	.	.	.	.	.	.	.	.	.	.	.	.	.	.	.	.	.	.	.	.	.	.
EHT	m0375	3	168443563	79.3	0	.	.	.	.	.	.	.	.	.	.	.	.	.	.	.	.	.	.	.	.	.	.	.	.	.	.
EHT	m0376	3	169757331	80.8	0	.	.	.	.	.	.	.	.	.	.	.	.	.	.	.	.	.	.	.	.	.	.	.	.	.	.
EHT	m0377	3	169771952	81	0	.	.	.	.	.	.	.	.	.	.	.	.	.	.	.	.	.	.	.	.	.	.	.	.	.	.
EHT	m0378	3	171364540	82.1	1	.	.	.	.	.	.	.	.	.	.	.	.	.	.	.	.	.	.	.	.	.	.	.	.	.	.
EHT	m0379	3	171821889	82.3	0	.	.	.	.	.	.	.	.	.	.	.	.	.	.	.	.	.	.	.	.	.	.	.	.	.	.
EHT	m0380	3	173186308	84	0	.	.	.	.	.	.	.	.	.	.	.	.	.	.	.	.	.	.	.	.	.	.	.	.	.	.
EHT	m0381	3	174550727	84.6	0	.	.	.	.	.	.	.	.	.	.	.	.	.	.	.	.	.	.	.	.	.	.	.	.	.	.
EHT	m0382	3	178229838	90	1	.	.	.	.	.	.	.	.	.	.	.	.	.	.	.	.	.	.	.	.	.	.	.	.	.	.
EHT	m0383	3	178229653	90	0	.	.	.	.	.	.	.	.	.	.	.	.	.	.	.	.	.	.	.	.	.	.	.	.	.	.
EHT	m0384	3	178773618	90.1	3	.	.	.	.	.	.	.	.	.	.	.	.	.	.	.	.	.	.	.	.	.	.	.	.	.	.
EHT	m0385	3	180341088	92.6	58	-2.44	-0.86	-3.02	-1.90	-4.99	-2.14	-2.08	-2.38	-1.36	-1.90	-3.00	-1.77	-1.74	-2.06	-4.29	-2.59	-2.54	-2.48	-2.52	-2.52	-2.57	-2.59	-3.53	-3.48	-1.93	-3.61
EHT	m0386	3	180532218	92.6	0	.	.	.	.	.	.	.	.	.	.	.	.	.	.	.	.	.	.	.	.	.	.	.	.	.	.
EHT	m0387	3	180533618	92.6	0	.	.	.	.	.	.	.	.	.	.	.	.	.	.	.	.	.	.	.	.	.	.	.	.	.	.
EHT	m0388	3	182912287	96.7	0	.	.	.	.	.	.	.	.	.	.	.	.	.	.	.	.	.	.	.	.	.	.	.	.	.	.
EHT	m0389	3	185290956	96.7	0	.	.	.	.	.	.	.	.	.	.	.	.	.	.	.	.	.	.	.	.	.	.	.	.	.	.
EHT	m0390	3	185318330	96.9	0	.	.	.	.	.	.	.	.	.	.	.	.	.	.	.	.	.	.	.	.	.	.	.	.	.	.
EHT	m0391	3	186179390	97.8	1	.	.	.	.	.	.	.	.	.	.	.	.	.	.	.	.	.	.	.	.	.	.	.	.	.	.
EHT	m0392	3	189861328	100.1	0	.	.	.	.	.	.	.	.	.	.	.	.	.	.	.	.	.	.	.	.	.	.	.	.	.	.
EHT	m0393	3	190451804	100.5	0	.	.	.	.	.	.	.	.	.	.	.	.	.	.	.	.	.	.	.	.	.	.	.	.	.	.
EHT	m0394	3	191863818	100.6	1	.	.	.	.	.	.	.	.	.	.	.	.	.	.	.	.	.	.	.	.	.	.	.	.	.	.
EHT	m0395	3	191864249	100.6	0	.	.	.	.	.	.	.	.	.	.	.	.	.	.	.	.	.	.	.	.	.	.	.	.	.	.
EHT	m0396	3	192236275	100.8	0	.	.	.	.	.	.	.	.	.	.	.	.	.	.	.	.	.	.	.	.	.	.	.	.	.	.
EHT	m0397	3	193565357	101.4	1	.	.	.	.	.	.	.	.	.	.	.	.	.	.	.	.	.	.	.	.	.	.	.	.	.	.
EHT	m0398	3	194643731	103	0	.	.	.	.	.	.	.	.	.	.	.	.	.	.	.	.	.	.	.	.	.	.	.	.	.	.
EHT	m0399	3	195407066	103.2	0	.	.	.	.	.	.	.	.	.	.	.	.	.	.	.	.	.	.	.	.	.	.	.	.	.	.
EHT	m0400	3	196191461	103.7	0	.	.	.	.	.	.	.	.	.	.	.	.	.	.	.	.	.	.	.	.	.	.	.	.	.	.
EHT	m0401	3	196870327	104	1	.	.	.	.	.	.	.	.	.	.	.	.	.	.	.	.	.	.	.	.	.	.	.	.	.	.
EHT	m0402	3	197797720	105	1	.	.	.	.	.	.	.	.	.	.	.	.	.	.	.	.	.	.	.	.	.	.	.	.	.	.
EHT	m0403	3	199272204	106.3	1	.	.	.	.	.	.	.	.	.	.	.	.	.	.	.	.	.	.	.	.	.	.	.	.	.	.
EHT	m0404	3	199886201	107.7	5	.	.	.	.	.	.	.	.	.	.	.	.	.	.	.	.	.	.	.	.	.	.	.	.	.	.
EHT	m0405	3	201602392	109.2	0	.	.	.	.	.	.	.	.	.	.	.	.	.	.	.	.	.	.	.	.	.	.	.	.	.	.
EHT	m0406	3	203318583	111.2	6	.	.	.	.	.	.	.	.	.	.	.	.	.	.	.	.	.	.	.	.	.	.	.	.	.	.
EHT	m0407	3	205749309	115.8	0	.	.	.	.	.	.	.	.	.	.	.	.	.	.	.	.	.	.	.	.	.	.	.	.	.	.
EHT	m0408	3	208180035	118.4	13	1.65	-0.09	3.24	.	0.36	3.07	1.53	2.45	2.23	2.17	2.13	1.95	2.58	1.46	1.52	1.48	2.28	2.36	2.38	2.47	2.43	2.21	2.98	1.76	2.82	2.33
EHT	m0409	3	210161536	120.7	53	1.12	2.09	2.82	0.21	1.83	3.17	1.16	2.27	2.59	2.37	1.46	1.43	3.03	2.13	2.32	1.21	1.90	2.12	2.62	2.14	1.87	2.63	3.09	1.89	2.00	2.42
EHT	m0410	3	212725801	123.9	18	1.66	2.57	2.76	-1.04	3.58	3.83	2.59	1.69	0.79	2.44	2.28	0.13	4.06	1.77	2.94	2.30	2.47	1.93	2.33	2.54	2.20	3.09	2.54	1.83	0.61	3.04
EHT	m0411	3	214272883	127.7	4	.	.	.	.	.	.	.	.	.	.	.	.	.	.	.	.	.	.	.	.	.	.	.	.	.	.
EHT	m0412	3	214840195	128.4	6	.	.	.	.	.	.	.	.	.	.	.	.	.	.	.	.	.	.	.	.	.	.	.	.	.	.
EHT	m0413	3	215844498	129.8	1	.	.	.	.	.	.	.	.	.	.	.	.	.	.	.	.	.	.	.	.	.	.	.	.	.	.
EHT	m0414	3	216028207	131.4	0	.	.	.	.	.	.	.	.	.	.	.	.	.	.	.	.	.	.	.	.	.	.	.	.	.	.
EHT	m0415	3	216028374	131.4	0	.	.	.	.	.	.	.	.	.	.	.	.	.	.	.	.	.	.	.	.	.	.	.	.	.	.
EHT	m0416	3	216624570	132.8	4	.	.	.	.	.	.	.	.	.	.	.	.	.	.	.	.	.	.	.	.	.	.	.	.	.	.
EHT	m0417	3	216768571	132.8	0	.	.	.	.	.	.	.	.	.	.	.	.	.	.	.	.	.	.	.	.	.	.	.	.	.	.
EHT	m0418	3	216915474	132.8	0	.	.	.	.	.	.	.	.	.	.	.	.	.	.	.	.	.	.	.	.	.	.	.	.	.	.
EHT	m0419	3	217329672	133	2	.	.	.	.	.	.	.	.	.	.	.	.	.	.	.	.	.	.	.	.	.	.	.	.	.	.
EHT	m0420	3	218119861	134.6	9	.	.	.	.	.	.	.	.	.	.	.	.	.	.	.	.	.	.	.	.	.	.	.	.	.	.
EHT	m0421	3	219860052	136.8	2	.	.	.	.	.	.	.	.	.	.	.	.	.	.	.	.	.	.	.	.	.	.	.	.	.	.
EHT	m0422	3	219859986	136.8	0	.	.	.	.	.	.	.	.	.	.	.	.	.	.	.	.	.	.	.	.	.	.	.	.	.	.
EHT	m0423	3	219859920	136.8	0	.	.	.	.	.	.	.	.	.	.	.	.	.	.	.	.	.	.	.	.	.	.	.	.	.	.
EHT	m0424	3	221602400	140.7	12	1.58	-1.97	-0.68	-2.62	2.75	0.06	1.60	2.20	-2.85	1.71	-1.97	-1.95	-2.56	1.66	1.60	-1.29	-1.87	-2.11	-1.93	-1.69	1.88	-2.41	1.83	1.50	-2.02	-2.85
EHT	m0425	3	223513639	145.1	2	.	.	.	.	.	.	.	.	.	.	.	.	.	.	.	.	.	.	.	.	.	.	.	.	.	.
EHT	m0426	3	223670423	145.3	4	.	.	.	.	.	.	.	.	.	.	.	.	.	.	.	.	.	.	.	.	.	.	.	.	.	.
EHT	m0427	3	223768919	145.3	0	.	.	.	.	.	.	.	.	.	.	.	.	.	.	.	.	.	.	.	.	.	.	.	.	.	.
EHT	m0428	3	223867414	146	3	.	.	.	.	.	.	.	.	.	.	.	.	.	.	.	.	.	.	.	.	.	.	.	.	.	.
EHT	m0429	3	224184375	146.8	6	.	.	.	.	.	.	.	.	.	.	.	.	.	.	.	.	.	.	.	.	.	.	.	.	.	.
EHT	m0430	3	227682147	152.4	6	.	.	.	.	.	.	.	.	.	.	.	.	.	.	.	.	.	.	.	.	.	.	.	.	.	.
EHT	m0431	3	228614270	154.7	3	.	.	.	.	.	.	.	.	.	.	.	.	.	.	.	.	.	.	.	.	.	.	.	.	.	.
EHT	m0432	3	229178560	155.5	1	.	.	.	.	.	.	.	.	.	.	.	.	.	.	.	.	.	.	.	.	.	.	.	.	.	.
EHT	m0433	4	3904858	0	1	.	.	.	.	.	.	.	.	.	.	.	.	.	.	.	.	.	.	.	.	.	.	.	.	.	.
EHT	m0434	4	3895352	0.1	0	.	.	.	.	.	.	.	.	.	.	.	.	.	.	.	.	.	.	.	.	.	.	.	.	.	.
EHT	m0435	4	2637083	7.2	1	.	.	.	.	.	.	.	.	.	.	.	.	.	.	.	.	.	.	.	.	.	.	.	.	.	.
EHT	m0436	4	3548007	12.2	1	.	.	.	.	.	.	.	.	.	.	.	.	.	.	.	.	.	.	.	.	.	.	.	.	.	.
EHT	m0437	4	5659518	19.4	11	1.52	0.83	1.85	0.89	-1.27	1.46	.	2.52	2.08	-1.10	-1.28	.	.	-1.68	2.35	2.58	0.34	1.97	.	1.68	-1.79	1.39	1.98	1.85	2.27	-1.98
EHT	m0438	4	6401332	21.3	3	.	.	.	.	.	.	.	.	.	.	.	.	.	.	.	.	.	.	.	.	.	.	.	.	.	.
EHT	m0439	4	6612213	22	3	.	.	.	.	.	.	.	.	.	.	.	.	.	.	.	.	.	.	.	.	.	.	.	.	.	.
EHT	m0440	4	9733859	25.9	0	.	.	.	.	.	.	.	.	.	.	.	.	.	.	.	.	.	.	.	.	.	.	.	.	.	.
EHT	m0441	4	11329241	31.6	1	.	.	.	.	.	.	.	.	.	.	.	.	.	.	.	.	.	.	.	.	.	.	.	.	.	.
EHT	m0442	4	11856246	33.8	0	.	.	.	.	.	.	.	.	.	.	.	.	.	.	.	.	.	.	.	.	.	.	.	.	.	.
EHT	m0443	4	12618115	33.9	1	.	.	.	.	.	.	.	.	.	.	.	.	.	.	.	.	.	.	.	.	.	.	.	.	.	.
EHT	m0444	4	15274450	39.2	1	.	.	.	.	.	.	.	.	.	.	.	.	.	.	.	.	.	.	.	.	.	.	.	.	.	.
EHT	m0445	4	17307041	40.4	0	.	.	.	.	.	.	.	.	.	.	.	.	.	.	.	.	.	.	.	.	.	.	.	.	.	.
EHT	m0446	4	20064925	43.9	0	.	.	.	.	.	.	.	.	.	.	.	.	.	.	.	.	.	.	.	.	.	.	.	.	.	.
EHT	m0447	4	24475394	47.7	2	.	.	.	.	.	.	.	.	.	.	.	.	.	.	.	.	.	.	.	.	.	.	.	.	.	.
EHT	m0448	4	26654336	48.3	0	.	.	.	.	.	.	.	.	.	.	.	.	.	.	.	.	.	.	.	.	.	.	.	.	.	.
EHT	m0449	4	28833277	49.4	1	.	.	.	.	.	.	.	.	.	.	.	.	.	.	.	.	.	.	.	.	.	.	.	.	.	.
EHT	m0450	4	29031200	49.4	0	.	.	.	.	.	.	.	.	.	.	.	.	.	.	.	.	.	.	.	.	.	.	.	.	.	.
EHT	m0451	4	33862684	52.1	1	.	.	.	.	.	.	.	.	.	.	.	.	.	.	.	.	.	.	.	.	.	.	.	.	.	.
EHT	m0452	4	33860915	52.1	0	.	.	.	.	.	.	.	.	.	.	.	.	.	.	.	.	.	.	.	.	.	.	.	.	.	.
EHT	m0453	4	35051622	52.8	0	.	.	.	.	.	.	.	.	.	.	.	.	.	.	.	.	.	.	.	.	.	.	.	.	.	.
EHT	m0454	4	35051574	52.8	0	.	.	.	.	.	.	.	.	.	.	.	.	.	.	.	.	.	.	.	.	.	.	.	.	.	.
EHT	m0455	4	35384247	52.8	0	.	.	.	.	.	.	.	.	.	.	.	.	.	.	.	.	.	.	.	.	.	.	.	.	.	.
EHT	m0456	4	35384118	52.8	0	.	.	.	.	.	.	.	.	.	.	.	.	.	.	.	.	.	.	.	.	.	.	.	.	.	.
EHT	m0457	4	35594464	52.8	0	.	.	.	.	.	.	.	.	.	.	.	.	.	.	.	.	.	.	.	.	.	.	.	.	.	.
EHT	m0458	4	35769506	52.8	0	.	.	.	.	.	.	.	.	.	.	.	.	.	.	.	.	.	.	.	.	.	.	.	.	.	.
EHT	m0459	4	37067373	53.4	0	.	.	.	.	.	.	.	.	.	.	.	.	.	.	.	.	.	.	.	.	.	.	.	.	.	.
EHT	m0460	4	37185517	53.7	0	.	.	.	.	.	.	.	.	.	.	.	.	.	.	.	.	.	.	.	.	.	.	.	.	.	.
EHT	m0461	4	49714015	55.2	1	.	.	.	.	.	.	.	.	.	.	.	.	.	.	.	.	.	.	.	.	.	.	.	.	.	.
EHT	m0462	4	60429503	55.4	2	.	.	.	.	.	.	.	.	.	.	.	.	.	.	.	.	.	.	.	.	.	.	.	.	.	.
EHT	m0463	4	60768111	55.4	0	.	.	.	.	.	.	.	.	.	.	.	.	.	.	.	.	.	.	.	.	.	.	.	.	.	.
EHT	m0464	4	62245504	55.4	0	.	.	.	.	.	.	.	.	.	.	.	.	.	.	.	.	.	.	.	.	.	.	.	.	.	.
EHT	m0465	4	63722896	55.4	0	.	.	.	.	.	.	.	.	.	.	.	.	.	.	.	.	.	.	.	.	.	.	.	.	.	.
EHT	m0466	4	68449914	55.8	0	.	.	.	.	.	.	.	.	.	.	.	.	.	.	.	.	.	.	.	.	.	.	.	.	.	.
EHT	m0467	4	73176932	56	0	.	.	.	.	.	.	.	.	.	.	.	.	.	.	.	.	.	.	.	.	.	.	.	.	.	.
EHT	m0468	4	73311260	56	0	.	.	.	.	.	.	.	.	.	.	.	.	.	.	.	.	.	.	.	.	.	.	.	.	.	.
EHT	m0469	4	74239902	56.1	1	.	.	.	.	.	.	.	.	.	.	.	.	.	.	.	.	.	.	.	.	.	.	.	.	.	.
EHT	m0470	4	76122802	56.3	0	.	.	.	.	.	.	.	.	.	.	.	.	.	.	.	.	.	.	.	.	.	.	.	.	.	.
EHT	m0471	4	78946415	56.4	1	.	.	.	.	.	.	.	.	.	.	.	.	.	.	.	.	.	.	.	.	.	.	.	.	.	.
EHT	m0472	4	79358903	56.5	1	.	.	.	.	.	.	.	.	.	.	.	.	.	.	.	.	.	.	.	.	.	.	.	.	.	.
EHT	m0473	4	86797748	57	0	.	.	.	.	.	.	.	.	.	.	.	.	.	.	.	.	.	.	.	.	.	.	.	.	.	.
EHT	m0474	4	90203822	57.4	1	.	.	.	.	.	.	.	.	.	.	.	.	.	.	.	.	.	.	.	.	.	.	.	.	.	.
EHT	m0475	4	93812507	57.7	1	.	.	.	.	.	.	.	.	.	.	.	.	.	.	.	.	.	.	.	.	.	.	.	.	.	.
EHT	m0476	4	104160525	57.9	2	.	.	.	.	.	.	.	.	.	.	.	.	.	.	.	.	.	.	.	.	.	.	.	.	.	.
EHT	m0477	4	122795990	58.3	1	.	.	.	.	.	.	.	.	.	.	.	.	.	.	.	.	.	.	.	.	.	.	.	.	.	.
EHT	m0478	4	128632208	58.6	1	.	.	.	.	.	.	.	.	.	.	.	.	.	.	.	.	.	.	.	.	.	.	.	.	.	.
EHT	m0479	4	128552705	58.6	0	.	.	.	.	.	.	.	.	.	.	.	.	.	.	.	.	.	.	.	.	.	.	.	.	.	.
EHT	m0480	4	132734721	58.8	6	-2.50	.	-3.40	-4.69	-2.35	-1.43	-2.91	-2.41	-2.38	-3.02	-2.93	-2.31	-3.02	-1.80	6.43	-1.84	.	2.23	2.79	-3.82	-3.73	-3.45	3.21	.	-3.14	.
EHT	m0481	4	133043273	58.8	0	.	.	.	.	.	.	.	.	.	.	.	.	.	.	.	.	.	.	.	.	.	.	.	.	.	.
EHT	m0482	4	134292522	58.9	13	-1.10	0.02	-2.95	-2.45	-1.75	-2.26	-3.65	-2.19	-3.12	-3.39	-2.98	-1.81	-2.74	-1.71	2.52	-3.97	0.34	2.74	.	-2.35	-2.76	-3.81	-1.48	-2.46	-3.13	-2.56
EHT	m0483	4	143945759	60.6	17	-2.67	-2.44	-2.45	-2.37	-1.92	-1.42	-3.67	-2.61	-1.85	-1.92	0.26	-1.97	-2.44	-2.40	2.24	-2.44	-2.28	-0.55	-1.31	-2.52	-2.94	-3.18	2.25	-2.02	0.05	-3.09
EHT	m0484	4	147044805	61.8	23	-2.76	-2.00	.	-1.95	-2.47	.	-4.36	-2.71	-2.32	-4.94	-3.40	-1.24	-3.53	-2.45	.	.	-2.74	.	.	-1.72	-1.96	-3.01	-3.11	-2.06	-1.80	-3.77
EHT	m0485	4	148401277	61.8	0	.	.	.	.	.	.	.	.	.	.	.	.	.	.	.	.	.	.	.	.	.	.	.	.	.	.
EHT	m0486	4	149588842	62	5	.	.	.	.	.	.	.	.	.	.	.	.	.	.	.	.	.	.	.	.	.	.	.	.	.	.
EHT	m0487	4	155043536	65.9	20	-1.93	-1.96	-1.15	-2.23	0.13	-1.72	-4.57	-2.70	-2.12	-1.43	-2.57	-1.99	-2.84	-2.03	1.44	-2.39	-2.54	1.69	-1.79	-1.81	-2.60	-2.80	0.65	-2.98	-1.38	-2.35
EHT	m0488	4	158126191	69.8	24	0.84	-1.86	-0.83	-2.38	0.67	-1.80	-4.51	-3.23	-3.47	0.30	-0.49	-2.18	-2.77	-2.73	1.35	-2.48	-3.05	1.66	-1.79	-0.61	-2.31	-1.67	-2.07	-3.15	-2.35	-2.82
EHT	m0489	4	166002318	75.3	3	.	.	.	.	.	.	.	.	.	.	.	.	.	.	.	.	.	.	.	.	.	.	.	.	.	.
EHT	m0490	4	166281189	76.2	4	.	.	.	.	.	.	.	.	.	.	.	.	.	.	.	.	.	.	.	.	.	.	.	.	.	.
EHT	m0491	4	169608659	77.2	9	.	.	.	.	.	.	.	.	.	.	.	.	.	.	.	.	.	.	.	.	.	.	.	.	.	.
EHT	m0492	4	170611050	78.4	0	.	.	.	.	.	.	.	.	.	.	.	.	.	.	.	.	.	.	.	.	.	.	.	.	.	.
EHT	m0493	4	171613440	80.6	6	.	.	.	.	.	.	.	.	.	.	.	.	.	.	.	.	.	.	.	.	.	.	.	.	.	.
EHT	m0494	4	172301064	81.6	0	.	.	.	.	.	.	.	.	.	.	.	.	.	.	.	.	.	.	.	.	.	.	.	.	.	.
EHT	m0495	4	172269191	81.7	0	.	.	.	.	.	.	.	.	.	.	.	.	.	.	.	.	.	.	.	.	.	.	.	.	.	.
EHT	m0496	4	172397150	81.9	12	1.99	.	.	.	.	.	-1.60	.	.	.	-2.69	-1.55	.	.	.	-2.92	.	-1.50	.	2.66	.	.	.	.	.	-1.45
EHT	m0497	4	175031944	85.2	0	.	.	.	.	.	.	.	.	.	.	.	.	.	.	.	.	.	.	.	.	.	.	.	.	.	.
EHT	m0498	4	177666738	89.1	2	.	.	.	.	.	.	.	.	.	.	.	.	.	.	.	.	.	.	.	.	.	.	.	.	.	.
EHT	m0499	4	177976082	90.7	9	.	.	.	.	.	.	.	.	.	.	.	.	.	.	.	.	.	.	.	.	.	.	.	.	.	.
EHT	m0500	4	179758341	92.7	0	.	.	.	.	.	.	.	.	.	.	.	.	.	.	.	.	.	.	.	.	.	.	.	.	.	.
EHT	m0501	4	179871677	92.8	1	.	.	.	.	.	.	.	.	.	.	.	.	.	.	.	.	.	.	.	.	.	.	.	.	.	.
EHT	m0502	4	180309373	93.2	5	.	.	.	.	.	.	.	.	.	.	.	.	.	.	.	.	.	.	.	.	.	.	.	.	.	.
EHT	m0503	4	180316143	93.2	0	.	.	.	.	.	.	.	.	.	.	.	.	.	.	.	.	.	.	.	.	.	.	.	.	.	.
EHT	m0504	4	183610048	97.9	13	2.18	3.04	-1.95	-3.43	2.64	-0.79	-2.04	1.97	-2.74	1.76	1.88	0.13	1.34	-1.71	1.36	-1.92	-1.41	-2.55	1.93	1.91	-2.35	2.11	2.20	2.02	2.12	-2.68
EHT	m0505	4	184373943	98.3	7	1.52	4.48	1.92	-4.02	3.45	-2.71	.	-2.47	-2.98	1.91	3.16	2.89	-0.11	-2.03	-0.09	-3.51	-0.29	-1.91	.	2.59	-2.44	1.75	2.77	.	0.95	-2.62
EHT	m0506	4	185562016	100.5	3	.	.	.	.	.	.	.	.	.	.	.	.	.	.	.	.	.	.	.	.	.	.	.	.	.	.
EHT	m0507	4	193202013	101.3	6	.	.	.	.	.	.	.	.	.	.	.	.	.	.	.	.	.	.	.	.	.	.	.	.	.	.
EHT	m0508	4	194092995	102.6	0	.	.	.	.	.	.	.	.	.	.	.	.	.	.	.	.	.	.	.	.	.	.	.	.	.	.
EHT	m0509	4	194749287	102.9	0	.	.	.	.	.	.	.	.	.	.	.	.	.	.	.	.	.	.	.	.	.	.	.	.	.	.
EHT	m0510	4	197538207	105	1	.	.	.	.	.	.	.	.	.	.	.	.	.	.	.	.	.	.	.	.	.	.	.	.	.	.
EHT	m0511	4	197964459	105.4	1	.	.	.	.	.	.	.	.	.	.	.	.	.	.	.	.	.	.	.	.	.	.	.	.	.	.
EHT	m0512	4	202245921	106.7	0	.	.	.	.	.	.	.	.	.	.	.	.	.	.	.	.	.	.	.	.	.	.	.	.	.	.
EHT	m0513	4	203006701	107	0	.	.	.	.	.	.	.	.	.	.	.	.	.	.	.	.	.	.	.	.	.	.	.	.	.	.
EHT	m0514	4	203767481	107.4	0	.	.	.	.	.	.	.	.	.	.	.	.	.	.	.	.	.	.	.	.	.	.	.	.	.	.
EHT	m0515	4	204764426	107.9	0	.	.	.	.	.	.	.	.	.	.	.	.	.	.	.	.	.	.	.	.	.	.	.	.	.	.
EHT	m0516	4	205427981	108.1	0	.	.	.	.	.	.	.	.	.	.	.	.	.	.	.	.	.	.	.	.	.	.	.	.	.	.
EHT	m0517	4	206188976	108.3	1	.	.	.	.	.	.	.	.	.	.	.	.	.	.	.	.	.	.	.	.	.	.	.	.	.	.
EHT	m0518	4	207114208	108.7	1	.	.	.	.	.	.	.	.	.	.	.	.	.	.	.	.	.	.	.	.	.	.	.	.	.	.
EHT	m0519	4	212893509	110.1	1	.	.	.	.	.	.	.	.	.	.	.	.	.	.	.	.	.	.	.	.	.	.	.	.	.	.
EHT	m0520	4	215393350	110.4	0	.	.	.	.	.	.	.	.	.	.	.	.	.	.	.	.	.	.	.	.	.	.	.	.	.	.
EHT	m0521	4	216310538	110.6	1	.	.	.	.	.	.	.	.	.	.	.	.	.	.	.	.	.	.	.	.	.	.	.	.	.	.
EHT	m0522	4	218367682	111.3	3	-1.29	2.17	2.10	-2.19	-2.04	2.62	.	2.10	2.09	.	2.39	1.72	.	.	.	.	1.44	2.84	.	2.00	-1.98	1.96	-1.54	.	-1.40	2.20
EHT	m0523	4	220885121	111.5	7	.	3.38	.	-1.32	-2.21	0.72	-2.57	3.05	1.43	1.99	.	2.53	.	2.27	1.96	0.89	1.70	1.56	.	2.09	-3.74	1.39	-0.22	1.89	-1.74	2.81
EHT	m0524	4	222233297	112.2	1	.	1.99	-1.97	-4.36	-2.25	.	-1.57	2.88	.	.	.	4.23	.	.	2.26	-2.18	2.60	.	.	.	-1.44	.	.	.	-2.89	4.62
EHT	m0525	4	226884613	112.5	13	-1.23	3.00	2.01	-2.46	-1.91	2.37	-1.80	3.36	2.79	0.62	0.32	2.13	2.40	1.88	1.79	1.57	1.67	1.99	-1.85	2.12	-2.20	1.79	-2.02	1.62	-2.65	-1.77
EHT	m0526	4	226108715	112.5	0	.	.	.	.	.	.	.	.	.	.	.	.	.	.	.	.	.	.	.	.	.	.	.	.	.	.
EHT	m0527	4	226223649	112.5	0	.	.	.	.	.	.	.	.	.	.	.	.	.	.	.	.	.	.	.	.	.	.	.	.	.	.
EHT	m0528	4	234783765	115.2	13	-0.71	3.40	1.90	-2.61	-0.81	2.65	-2.53	3.33	2.92	1.55	-1.45	1.35	2.98	1.36	1.15	2.07	1.87	2.36	-2.73	2.32	-2.27	1.57	-2.55	1.53	-2.40	2.49
EHT	m0529	4	235779015	116.1	17	-1.82	3.16	2.02	-2.61	0.57	1.59	-1.84	2.99	3.07	0.22	0.85	0.75	0.07	1.93	2.19	2.52	1.69	2.06	-1.62	1.85	-1.45	2.37	-2.64	1.92	-2.03	1.65
EHT	m0530	4	237336600	118.4	6	.	.	.	.	.	.	.	.	.	.	.	.	.	.	.	.	.	.	.	.	.	.	.	.	.	.
EHT	m0531	4	238553534	118.9	7	.	.	.	.	.	.	.	.	.	.	.	.	.	.	.	.	.	.	.	.	.	.	.	.	.	.
EHT	m0532	4	239237605	119.6	0	.	.	.	.	.	.	.	.	.	.	.	.	.	.	.	.	.	.	.	.	.	.	.	.	.	.
EHT	m0533	4	239453847	119.8	1	.	.	.	.	.	.	.	.	.	.	.	.	.	.	.	.	.	.	.	.	.	.	.	.	.	.
EHT	m0534	4	240769341	124.5	3	.	.	.	.	.	.	.	.	.	.	.	.	.	.	.	.	.	.	.	.	.	.	.	.	.	.
EHT	m0535	4	240769260	124.5	0	.	.	.	.	.	.	.	.	.	.	.	.	.	.	.	.	.	.	.	.	.	.	.	.	.	.
EHT	m0536	4	241723131	126.9	10	-1.68	-0.88	2.21	.	3.16	2.92	1.43	0.62	.	1.78	-0.22	.	2.66	1.92	-1.54	.	.	2.20	-1.63	2.13	-0.19	1.44	-2.00	1.79	.	-2.91
EHT	m0537	4	241723131	128.1	0	.	.	.	.	.	.	.	.	.	.	.	.	.	.	.	.	.	.	.	.	.	.	.	.	.	.
EHT	m0538	4	243936876	129.3	0	.	.	.	.	.	.	.	.	.	.	.	.	.	.	.	.	.	.	.	.	.	.	.	.	.	.
EHT	m0539	4	243936876	135.6	10	.	2.69	2.76	.	.	.	2.29	1.63	.	.	.	1.66	1.80	.	.	.	.	2.44	.	.	.	.	-4.24	.	1.72	-3.25
EHT	m0540	4	244087450	136.6	0	.	.	.	.	.	.	.	.	.	.	.	.	.	.	.	.	.	.	.	.	.	.	.	.	.	.
EHT	m0541	4	244721608	138.1	1	.	.	.	.	.	.	.	.	.	.	.	.	.	.	.	.	.	.	.	.	.	.	.	.	.	.
EHT	m0542	4	244922561	139.7	0	.	.	.	.	.	.	.	.	.	.	.	.	.	.	.	.	.	.	.	.	.	.	.	.	.	.
EHT	m0543	4	245123514	141.1	15	1.60	0.72	2.39	-2.06	1.65	1.94	2.07	2.07	1.82	2.25	-1.47	2.18	0.54	-0.64	-1.68	-0.99	1.47	2.56	1.88	-0.79	-1.46	-1.74	-2.63	0.88	1.70	-2.62
EHT	m0544	5	656148	0	4	.	.	.	.	.	.	.	.	.	.	.	.	.	.	.	.	.	.	.	.	.	.	.	.	.	.
EHT	m0545	5	862416	0.1	0	.	.	.	.	.	.	.	.	.	.	.	.	.	.	.	.	.	.	.	.	.	.	.	.	.	.
EHT	m0546	5	135578438	0.2	11	.	1.67	.	-2.07	.	.	.	-1.58	.	.	.	-1.44	.	-2.13	-2.24	.	-1.73	.	.	.	.	.	1.74	-1.90	2.74	-1.45
EHT	m0547	5	1047008	0.6	7	-1.42	2.07	1.24	-2.90	0.67	-2.01	.	-2.07	0.24	-1.45	-2.52	-0.08	.	-1.76	-1.78	1.55	-1.52	-0.08	-1.88	1.37	.	.	2.02	-2.00	2.28	-2.64
EHT	m0548	5	2123914	3.5	5	.	.	.	.	.	.	.	.	.	.	.	.	.	.	.	.	.	.	.	.	.	.	.	.	.	.
EHT	m0549	5	2690742	7.2	3	.	.	.	.	.	.	.	.	.	.	.	.	.	.	.	.	.	.	.	.	.	.	.	.	.	.
EHT	m0550	5	3123044	9.1	3	.	.	.	.	.	.	.	.	.	.	.	.	.	.	.	.	.	.	.	.	.	.	.	.	.	.
EHT	m0551	5	3328520	10.1	0	.	.	.	.	.	.	.	.	.	.	.	.	.	.	.	.	.	.	.	.	.	.	.	.	.	.
EHT	m0552	5	3533995	10.9	3	.	.	.	.	.	.	.	.	.	.	.	.	.	.	.	.	.	.	.	.	.	.	.	.	.	.
EHT	m0553	5	4190804	13.3	4	.	.	.	.	.	.	.	.	.	.	.	.	.	.	.	.	.	.	.	.	.	.	.	.	.	.
EHT	m0554	5	5917587	22.1	0	.	.	.	.	.	.	.	.	.	.	.	.	.	.	.	.	.	.	.	.	.	.	.	.	.	.
EHT	m0555	5	6820571	25.4	0	.	.	.	.	.	.	.	.	.	.	.	.	.	.	.	.	.	.	.	.	.	.	.	.	.	.
EHT	m0556	5	7086096	26	0	.	.	.	.	.	.	.	.	.	.	.	.	.	.	.	.	.	.	.	.	.	.	.	.	.	.
EHT	m0557	5	7216587	27.5	2	.	.	.	.	.	.	.	.	.	.	.	.	.	.	.	.	.	.	.	.	.	.	.	.	.	.
EHT	m0558	5	7487050	28.4	1	.	.	.	.	.	.	.	.	.	.	.	.	.	.	.	.	.	.	.	.	.	.	.	.	.	.
EHT	m0559	5	7946002	30.2	0	.	.	.	.	.	.	.	.	.	.	.	.	.	.	.	.	.	.	.	.	.	.	.	.	.	.
EHT	m0560	5	7956551	30.3	0	.	.	.	.	.	.	.	.	.	.	.	.	.	.	.	.	.	.	.	.	.	.	.	.	.	.
EHT	m0561	5	8220010	30.3	0	.	.	.	.	.	.	.	.	.	.	.	.	.	.	.	.	.	.	.	.	.	.	.	.	.	.
EHT	m0562	5	8598835	30.4	1	.	.	.	.	.	.	.	.	.	.	.	.	.	.	.	.	.	.	.	.	.	.	.	.	.	.
EHT	m0563	5	9279776	30.8	2	.	.	.	.	.	.	.	.	.	.	.	.	.	.	.	.	.	.	.	.	.	.	.	.	.	.
EHT	m0564	5	11737636	36.5	5	.	.	.	.	.	.	.	.	.	.	.	.	.	.	.	.	.	.	.	.	.	.	.	.	.	.
EHT	m0565	5	11990631	37.9	6	.	.	.	.	.	.	.	.	.	.	.	.	.	.	.	.	.	.	.	.	.	.	.	.	.	.
EHT	m0566	5	11992708	37.9	0	.	.	.	.	.	.	.	.	.	.	.	.	.	.	.	.	.	.	.	.	.	.	.	.	.	.
EHT	m0567	5	13664679	41.5	4	.	.	.	.	.	.	.	.	.	.	.	.	.	.	.	.	.	.	.	.	.	.	.	.	.	.
EHT	m0568	5	13981667	42.7	1	.	.	.	.	.	.	.	.	.	.	.	.	.	.	.	.	.	.	.	.	.	.	.	.	.	.
EHT	m0569	5	15056528	45.4	2	.	.	.	.	.	.	.	.	.	.	.	.	.	.	.	.	.	.	.	.	.	.	.	.	.	.
EHT	m0570	5	15632384	47	0	.	.	.	.	.	.	.	.	.	.	.	.	.	.	.	.	.	.	.	.	.	.	.	.	.	.
EHT	m0571	5	16208240	47	0	.	.	.	.	.	.	.	.	.	.	.	.	.	.	.	.	.	.	.	.	.	.	.	.	.	.
EHT	m0572	5	18240488	49	3	.	.	.	.	.	.	.	.	.	.	.	.	.	.	.	.	.	.	.	.	.	.	.	.	.	.
EHT	m0573	5	20089946	50.8	4	.	.	.	.	.	.	.	.	.	.	.	.	.	.	.	.	.	.	.	.	.	.	.	.	.	.
EHT	m0574	5	20090863	50.8	0	.	.	.	.	.	.	.	.	.	.	.	.	.	.	.	.	.	.	.	.	.	.	.	.	.	.
EHT	m0575	5	21613220	51.8	0	.	.	.	.	.	.	.	.	.	.	.	.	.	.	.	.	.	.	.	.	.	.	.	.	.	.
EHT	m0576	5	23135577	53.6	3	.	.	.	.	.	.	.	.	.	.	.	.	.	.	.	.	.	.	.	.	.	.	.	.	.	.
EHT	m0577	5	26600048	53.9	0	.	.	.	.	.	.	.	.	.	.	.	.	.	.	.	.	.	.	.	.	.	.	.	.	.	.
EHT	m0578	5	30064518	56.1	0	.	.	.	.	.	.	.	.	.	.	.	.	.	.	.	.	.	.	.	.	.	.	.	.	.	.
EHT	m0579	5	30239292	56.2	0	.	.	.	.	.	.	.	.	.	.	.	.	.	.	.	.	.	.	.	.	.	.	.	.	.	.
EHT	m0580	5	31528260	57.3	0	.	.	.	.	.	.	.	.	.	.	.	.	.	.	.	.	.	.	.	.	.	.	.	.	.	.
EHT	m0581	5	32366193	57.5	0	.	.	.	.	.	.	.	.	.	.	.	.	.	.	.	.	.	.	.	.	.	.	.	.	.	.
EHT	m0582	5	32599139	57.6	0	.	.	.	.	.	.	.	.	.	.	.	.	.	.	.	.	.	.	.	.	.	.	.	.	.	.
EHT	m0583	5	33592995	57.6	0	.	.	.	.	.	.	.	.	.	.	.	.	.	.	.	.	.	.	.	.	.	.	.	.	.	.
EHT	m0584	5	34586850	58	0	.	.	.	.	.	.	.	.	.	.	.	.	.	.	.	.	.	.	.	.	.	.	.	.	.	.
EHT	m0585	5	34587029	58	0	.	.	.	.	.	.	.	.	.	.	.	.	.	.	.	.	.	.	.	.	.	.	.	.	.	.
EHT	m0586	5	37030384	58.3	0	.	.	.	.	.	.	.	.	.	.	.	.	.	.	.	.	.	.	.	.	.	.	.	.	.	.
EHT	m0587	5	37794899	58.3	0	.	.	.	.	.	.	.	.	.	.	.	.	.	.	.	.	.	.	.	.	.	.	.	.	.	.
EHT	m0588	5	37788653	58.3	0	.	.	.	.	.	.	.	.	.	.	.	.	.	.	.	.	.	.	.	.	.	.	.	.	.	.
EHT	m0589	5	37794716	58.3	0	.	.	.	.	.	.	.	.	.	.	.	.	.	.	.	.	.	.	.	.	.	.	.	.	.	.
EHT	m0590	5	38502372	58.4	1	.	.	.	.	.	.	.	.	.	.	.	.	.	.	.	.	.	.	.	.	.	.	.	.	.	.
EHT	m0591	5	49203492	60.6	2	.	.	.	.	.	.	.	.	.	.	.	.	.	.	.	.	.	.	.	.	.	.	.	.	.	.
EHT	m0592	5	57507670	62.3	3	.	.	.	.	.	.	.	.	.	.	.	.	.	.	.	.	.	.	.	.	.	.	.	.	.	.
EHT	m0593	5	57721040	62.4	1	.	.	.	.	.	.	.	.	.	.	.	.	.	.	.	.	.	.	.	.	.	.	.	.	.	.
EHT	m0594	5	57934409	62.4	0	.	.	.	.	.	.	.	.	.	.	.	.	.	.	.	.	.	.	.	.	.	.	.	.	.	.
EHT	m0595	5	58576757	62.6	0	.	.	.	.	.	.	.	.	.	.	.	.	.	.	.	.	.	.	.	.	.	.	.	.	.	.
EHT	m0596	5	59299993	63	2	.	.	.	.	.	.	.	.	.	.	.	.	.	.	.	.	.	.	.	.	.	.	.	.	.	.
EHT	m0597	5	59300361	63	0	.	.	.	.	.	.	.	.	.	.	.	.	.	.	.	.	.	.	.	.	.	.	.	.	.	.
EHT	m0598	5	60072336	63.2	0	.	.	.	.	.	.	.	.	.	.	.	.	.	.	.	.	.	.	.	.	.	.	.	.	.	.
EHT	m0599	5	60964334	63.5	0	.	.	.	.	.	.	.	.	.	.	.	.	.	.	.	.	.	.	.	.	.	.	.	.	.	.
EHT	m0600	5	61405802	63.6	6	.	-0.42	1.70	3.70	3.15	1.61	-2.32	-3.84	1.36	-2.62	-1.32	-2.09	-1.97	-2.70	1.41	-2.36	2.84	2.87	.	-1.89	1.32	-2.78	-1.69	-2.29	-4.99	-4.05
EHT	m0601	5	63418190	64	10	1.80	-2.01	-1.69	1.66	-1.37	.	-1.85	-2.77	0.49	-2.87	1.40	-1.86	-1.76	-1.79	1.50	-2.11	2.35	0.03	1.23	-0.10	.	-2.57	-2.02	-2.66	-2.01	-0.37
EHT	m0602	5	63415425	64	0	.	.	.	.	.	.	.	.	.	.	.	.	.	.	.	.	.	.	.	.	.	.	.	.	.	.
EHT	m0603	5	65741535	64.4	2	.	.	.	.	.	.	.	.	.	.	.	.	.	.	.	.	.	.	.	.	.	.	.	.	.	.
EHT	m0604	5	68419652	65	1	.	.	.	.	.	.	.	.	.	.	.	.	.	.	.	.	.	.	.	.	.	.	.	.	.	.
EHT	m0605	5	69319346	65.4	3	.	.	.	.	.	.	.	.	.	.	.	.	.	.	.	.	.	.	.	.	.	.	.	.	.	.
EHT	m0606	5	69392049	65.5	0	.	.	.	.	.	.	.	.	.	.	.	.	.	.	.	.	.	.	.	.	.	.	.	.	.	.
EHT	m0607	5	71093631	65.9	0	.	.	.	.	.	.	.	.	.	.	.	.	.	.	.	.	.	.	.	.	.	.	.	.	.	.
EHT	m0608	5	71095193	65.9	0	.	.	.	.	.	.	.	.	.	.	.	.	.	.	.	.	.	.	.	.	.	.	.	.	.	.
EHT	m0609	5	72408251	66	0	.	.	.	.	.	.	.	.	.	.	.	.	.	.	.	.	.	.	.	.	.	.	.	.	.	.
EHT	m0610	5	75234294	66.8	2	.	.	.	.	.	.	.	.	.	.	.	.	.	.	.	.	.	.	.	.	.	.	.	.	.	.
EHT	m0611	5	76456930	66.8	0	.	.	.	.	.	.	.	.	.	.	.	.	.	.	.	.	.	.	.	.	.	.	.	.	.	.
EHT	m0612	5	77679565	67.5	6	.	.	.	.	.	.	.	.	.	.	.	.	.	.	.	.	.	.	.	.	.	.	.	.	.	.
EHT	m0613	5	80518505	68.1	0	.	.	.	.	.	.	.	.	.	.	.	.	.	.	.	.	.	.	.	.	.	.	.	.	.	.
EHT	m0614	5	83357444	68.7	4	.	.	.	.	.	.	.	.	.	.	.	.	.	.	.	.	.	.	.	.	.	.	.	.	.	.
EHT	m0615	5	83544273	68.7	0	.	.	.	.	.	.	.	.	.	.	.	.	.	.	.	.	.	.	.	.	.	.	.	.	.	.
EHT	m0616	5	88604977	69.5	16	.	-4.65	4.13	2.96	1.89	-1.96	2.93	1.72	3.36	-2.65	2.20	-3.16	-2.00	.	-6.78	-2.28	1.40	-2.52	.	-2.32	4.83	0.89	-2.18	3.92	-0.10	2.16
EHT	m0617	5	91096945	69.7	13	2.80	-3.88	1.70	4.13	.	.	.	3.20	1.54	-3.25	4.43	-1.29	-2.19	.	3.94	-4.29	1.65	-1.48	.	-4.56	.	-2.67	-2.46	6.13	1.99	.
EHT	m0618	5	97952638	70	5	.	.	.	.	.	.	.	.	.	.	.	.	.	.	.	.	.	.	.	.	.	.	.	.	.	.
EHT	m0619	5	112179855	70	0	.	.	.	.	.	.	.	.	.	.	.	.	.	.	.	.	.	.	.	.	.	.	.	.	.	.
EHT	m0620	5	139367405	71.3	22	0.79	-3.15	0.27	1.90	-1.33	0.45	2.02	2.43	2.11	-2.84	2.37	-0.35	-2.96	-0.18	1.45	-2.64	1.87	3.44	.	-0.45	.	-2.81	-2.10	1.16	1.43	-0.81
EHT	m0621	5	145121179	72.5	1	.	.	.	.	.	.	.	.	.	.	.	.	.	.	.	.	.	.	.	.	.	.	.	.	.	.
EHT	m0622	5	158032440	74.5	4	.	.	.	.	.	.	.	.	.	.	.	.	.	.	.	.	.	.	.	.	.	.	.	.	.	.
EHT	m0623	5	158599491	74.8	1	.	.	.	.	.	.	.	.	.	.	.	.	.	.	.	.	.	.	.	.	.	.	.	.	.	.
EHT	m0624	5	160321846	75.6	3	.	.	.	.	.	.	.	.	.	.	.	.	.	.	.	.	.	.	.	.	.	.	.	.	.	.
EHT	m0625	5	163395139	76.9	0	.	.	.	.	.	.	.	.	.	.	.	.	.	.	.	.	.	.	.	.	.	.	.	.	.	.
EHT	m0626	5	166468431	78.4	4	.	.	.	.	.	.	.	.	.	.	.	.	.	.	.	.	.	.	.	.	.	.	.	.	.	.
EHT	m0627	5	167274543	79.7	0	.	.	.	.	.	.	.	.	.	.	.	.	.	.	.	.	.	.	.	.	.	.	.	.	.	.
EHT	m0628	5	168080654	79.8	0	.	.	.	.	.	.	.	.	.	.	.	.	.	.	.	.	.	.	.	.	.	.	.	.	.	.
EHT	m0629	5	168924730	80.7	0	.	.	.	.	.	.	.	.	.	.	.	.	.	.	.	.	.	.	.	.	.	.	.	.	.	.
EHT	m0630	5	168924730	80.7	0	.	.	.	.	.	.	.	.	.	.	.	.	.	.	.	.	.	.	.	.	.	.	.	.	.	.
EHT	m0631	5	169719641	80.7	0	.	.	.	.	.	.	.	.	.	.	.	.	.	.	.	.	.	.	.	.	.	.	.	.	.	.
EHT	m0632	5	169719641	81.7	0	.	.	.	.	.	.	.	.	.	.	.	.	.	.	.	.	.	.	.	.	.	.	.	.	.	.
EHT	m0633	5	171389177	83.3	0	.	.	.	.	.	.	.	.	.	.	.	.	.	.	.	.	.	.	.	.	.	.	.	.	.	.
EHT	m0634	5	171688876	83.4	0	.	.	.	.	.	.	.	.	.	.	.	.	.	.	.	.	.	.	.	.	.	.	.	.	.	.
EHT	m0635	5	172230823	84	2	.	.	.	.	.	.	.	.	.	.	.	.	.	.	.	.	.	.	.	.	.	.	.	.	.	.
EHT	m0636	5	172682963	84.1	0	.	.	.	.	.	.	.	.	.	.	.	.	.	.	.	.	.	.	.	.	.	.	.	.	.	.
EHT	m0637	5	175459765	87.2	1	.	.	.	.	.	.	.	.	.	.	.	.	.	.	.	.	.	.	.	.	.	.	.	.	.	.
EHT	m0638	5	175463023	87.2	0	.	.	.	.	.	.	.	.	.	.	.	.	.	.	.	.	.	.	.	.	.	.	.	.	.	.
EHT	m0639	5	178584058	89.1	0	.	.	.	.	.	.	.	.	.	.	.	.	.	.	.	.	.	.	.	.	.	.	.	.	.	.
EHT	m0640	5	179268582	89.1	0	.	.	.	.	.	.	.	.	.	.	.	.	.	.	.	.	.	.	.	.	.	.	.	.	.	.
EHT	m0641	5	179953106	90.2	0	.	.	.	.	.	.	.	.	.	.	.	.	.	.	.	.	.	.	.	.	.	.	.	.	.	.
EHT	m0642	5	180413515	90.6	0	.	.	.	.	.	.	.	.	.	.	.	.	.	.	.	.	.	.	.	.	.	.	.	.	.	.
EHT	m0643	5	180428220	90.6	0	.	.	.	.	.	.	.	.	.	.	.	.	.	.	.	.	.	.	.	.	.	.	.	.	.	.
EHT	m0644	5	180603220	90.6	0	.	.	.	.	.	.	.	.	.	.	.	.	.	.	.	.	.	.	.	.	.	.	.	.	.	.
EHT	m0645	5	180603557	90.6	0	.	.	.	.	.	.	.	.	.	.	.	.	.	.	.	.	.	.	.	.	.	.	.	.	.	.
EHT	m0646	5	181256363	90.8	0	.	.	.	.	.	.	.	.	.	.	.	.	.	.	.	.	.	.	.	.	.	.	.	.	.	.
EHT	m0647	5	182337306	91.1	0	.	.	.	.	.	.	.	.	.	.	.	.	.	.	.	.	.	.	.	.	.	.	.	.	.	.
EHT	m0648	5	182823983	91.9	0	.	.	.	.	.	.	.	.	.	.	.	.	.	.	.	.	.	.	.	.	.	.	.	.	.	.
EHT	m0649	5	188294198	98.2	3	.	.	.	.	.	.	.	.	.	.	.	.	.	.	.	.	.	.	.	.	.	.	.	.	.	.
EHT	m0650	5	189143556	98.8	0	.	.	.	.	.	.	.	.	.	.	.	.	.	.	.	.	.	.	.	.	.	.	.	.	.	.
EHT	m0651	5	189584901	99.3	0	.	.	.	.	.	.	.	.	.	.	.	.	.	.	.	.	.	.	.	.	.	.	.	.	.	.
EHT	m0652	5	190026246	99.5	3	.	.	.	.	.	.	.	.	.	.	.	.	.	.	.	.	.	.	.	.	.	.	.	.	.	.
EHT	m0653	5	190229745	99.7	5	.	.	.	.	.	.	.	.	.	.	.	.	.	.	.	.	.	.	.	.	.	.	.	.	.	.
EHT	m0654	5	191075557	100.2	0	.	.	.	.	.	.	.	.	.	.	.	.	.	.	.	.	.	.	.	.	.	.	.	.	.	.
EHT	m0655	5	191642443	101.2	2	.	.	.	.	.	.	.	.	.	.	.	.	.	.	.	.	.	.	.	.	.	.	.	.	.	.
EHT	m0656	5	192326110	101.5	2	.	.	.	.	.	.	.	.	.	.	.	.	.	.	.	.	.	.	.	.	.	.	.	.	.	.
EHT	m0657	5	193208321	101.9	0	.	.	.	.	.	.	.	.	.	.	.	.	.	.	.	.	.	.	.	.	.	.	.	.	.	.
EHT	m0658	5	198380653	106.2	30	-2.25	-3.20	-1.08	1.08	-1.77	-1.61	-1.48	-2.16	-2.67	-1.67	-2.09	-1.96	-2.40	-2.59	0.89	-2.98	-3.05	-0.25	0.63	-4.39	-1.28	-2.56	-2.65	-2.33	-2.44	-2.80
EHT	m0659	5	198534153	106.4	3	.	-3.55	.	3.00	6.02	-5.04	.	-5.32	.	.	-4.78	-3.56	.	-3.99	-3.58	-2.98	-1.92	7.67	.	-2.67	.	-4.55	.	-1.93	.	-2.84
EHT	m0660	5	199697937	107	3	.	.	.	.	.	.	.	.	.	.	.	.	.	.	.	.	.	.	.	.	.	.	.	.	.	.
EHT	m0661	5	200813183	108.8	32	-2.03	-0.58	-2.48	-1.89	-2.08	-2.63	0.82	-3.58	-2.32	-2.42	-1.85	-1.56	-2.39	-0.19	2.23	-3.48	-2.61	-2.33	1.36	-5.05	-2.22	-1.60	-2.50	-3.16	-1.98	-1.67
EHT	m0662	5	201139510	109	5	-1.91	.	-2.44	-1.74	-1.43	-1.93	3.41	-2.94	-2.03	-2.60	-2.18	-2.48	.	-6.34	-1.77	-3.40	-1.67	-2.11	.	-4.78	-1.96	-1.97	-3.18	-3.04	-1.84	-0.57
EHT	m0663	5	202174585	110.1	1	.	.	-2.82	.	.	-3.95	.	.	-2.58	.	-2.01	.	.	.	.	-3.60	-1.55	.	.	-4.73	-2.59	-3.04	.	.	.	.
EHT	m0664	5	202342720	110.2	6	-3.56	3.48	-3.30	-2.91	.	0.18	.	-4.72	-2.59	-1.96	-3.03	-1.79	2.48	3.73	1.87	-3.30	-2.70	-3.87	-0.22	-4.18	-2.94	-4.15	-2.91	-3.60	-2.36	1.93
EHT	m0665	5	202452174	110.3	29	-2.24	0.85	-2.37	-0.72	-2.42	-2.36	-0.85	-3.31	-2.64	-2.00	-1.68	-2.25	-2.87	1.53	1.09	-3.09	-2.45	-2.06	1.55	-4.45	-2.05	-2.13	-1.94	-2.99	-2.03	-1.64
EHT	m0666	5	202777978	110.7	1	-2.83	.	-2.84	.	-1.68	.	1.53	-2.56	-1.23	-2.22	.	.	.	-2.01	.	-1.53	-2.63	.	.	-4.56	.	-2.29	-3.03	-2.16	.	.
EHT	m0667	5	202847197	110.9	0	.	.	.	.	.	.	.	.	.	.	.	.	.	.	.	.	.	.	.	.	.	.	.	.	.	.
EHT	m0668	5	203434263	112	0	.	.	.	.	.	.	.	.	.	.	.	.	.	.	.	.	.	.	.	.	.	.	.	.	.	.
EHT	m0669	5	207273479	114	3	.	.	.	.	.	.	.	.	.	.	.	.	.	.	.	.	.	.	.	.	.	.	.	.	.	.
EHT	m0670	5	203778506	114.3	1	.	.	.	.	.	.	.	.	.	.	.	.	.	.	.	.	.	.	.	.	.	.	.	.	.	.
EHT	m0671	5	204198466	115.1	1	.	.	.	.	.	.	.	.	.	.	.	.	.	.	.	.	.	.	.	.	.	.	.	.	.	.
EHT	m0672	5	206665095	123.1	0	.	.	.	.	.	.	.	.	.	.	.	.	.	.	.	.	.	.	.	.	.	.	.	.	.	.
EHT	m0673	5	207464707	124.9	1	.	.	.	.	.	.	.	.	.	.	.	.	.	.	.	.	.	.	.	.	.	.	.	.	.	.
EHT	m0674	5	207603495	125.2	1	.	.	.	.	.	.	.	.	.	.	.	.	.	.	.	.	.	.	.	.	.	.	.	.	.	.
EHT	m0675	5	207926607	126.4	0	.	.	.	.	.	.	.	.	.	.	.	.	.	.	.	.	.	.	.	.	.	.	.	.	.	.
EHT	m0676	5	208901002	127.2	0	.	.	.	.	.	.	.	.	.	.	.	.	.	.	.	.	.	.	.	.	.	.	.	.	.	.
EHT	m0677	5	210391820	132.6	5	.	.	.	.	.	.	.	.	.	.	.	.	.	.	.	.	.	.	.	.	.	.	.	.	.	.
EHT	m0678	5	211442630	137	5	.	.	.	.	.	.	.	.	.	.	.	.	.	.	.	.	.	.	.	.	.	.	.	.	.	.
EHT	m0679	5	211884165	138	3	.	.	.	.	.	.	.	.	.	.	.	.	.	.	.	.	.	.	.	.	.	.	.	.	.	.
EHT	m0680	5	213694799	152.3	0	.	.	.	.	.	.	.	.	.	.	.	.	.	.	.	.	.	.	.	.	.	.	.	.	.	.
EHT	m0681	5	215505432	153.3	2	.	.	.	.	.	.	.	.	.	.	.	.	.	.	.	.	.	.	.	.	.	.	.	.	.	.
EHT	m0682	5	216431558	153.4	2	.	.	.	.	.	.	.	.	.	.	.	.	.	.	.	.	.	.	.	.	.	.	.	.	.	.
EHT	m0683	6	9561803	0	0	.	.	.	.	.	.	.	.	.	.	.	.	.	.	.	.	.	.	.	.	.	.	.	.	.	.
EHT	m0684	6	14057156	5.1	4	.	.	.	.	.	.	.	.	.	.	.	.	.	.	.	.	.	.	.	.	.	.	.	.	.	.
EHT	m0685	6	20837504	6.9	8	.	.	.	.	.	.	.	.	.	.	.	.	.	.	.	.	.	.	.	.	.	.	.	.	.	.
EHT	m0686	6	20837504	7.1	0	.	.	.	.	.	.	.	.	.	.	.	.	.	.	.	.	.	.	.	.	.	.	.	.	.	.
EHT	m0687	6	25335225	7.8	14	.	.	.	1.68	3.16	.	2.50	.	.	.	.	.	.	.	1.79	.	-1.84	3.52	.	1.84	.	.	3.70	.	.	.
EHT	m0688	6	25335225	7.8	0	.	.	.	.	.	.	.	.	.	.	.	.	.	.	.	.	.	.	.	.	.	.	.	.	.	.
EHT	m0689	6	30864632	8.1	7	-1.61	-1.81	-1.54	.	2.72	1.32	2.49	2.53	.	2.22	-3.18	-1.63	-2.89	1.67	2.45	-1.65	-1.54	2.40	1.14	2.00	1.46	1.47	2.20	.	1.77	-1.34
EHT	m0690	6	31892075	8.2	0	.	.	.	.	.	.	.	.	.	.	.	.	.	.	.	.	.	.	.	.	.	.	.	.	.	.
EHT	m0691	6	57774238	8.7	0	.	.	.	.	.	.	.	.	.	.	.	.	.	.	.	.	.	.	.	.	.	.	.	.	.	.
EHT	m0692	6	58469514	8.8	2	.	.	.	.	.	.	.	.	.	.	.	.	.	.	.	.	.	.	.	.	.	.	.	.	.	.
EHT	m0693	6	77189564	10.7	8	.	.	.	.	.	.	.	.	.	.	.	.	.	.	.	.	.	.	.	.	.	.	.	.	.	.
EHT	m0694	6	78502763	11.1	1	.	.	.	.	.	.	.	.	.	.	.	.	.	.	.	.	.	.	.	.	.	.	.	.	.	.
EHT	m0695	6	79815961	11.1	0	.	.	.	.	.	.	.	.	.	.	.	.	.	.	.	.	.	.	.	.	.	.	.	.	.	.
EHT	m0696	6	80534129	11.3	3	.	.	.	.	.	.	.	.	.	.	.	.	.	.	.	.	.	.	.	.	.	.	.	.	.	.
EHT	m0697	6	81300264	11.7	0	.	.	.	.	.	.	.	.	.	.	.	.	.	.	.	.	.	.	.	.	.	.	.	.	.	.
EHT	m0698	6	82066399	11.8	0	.	.	.	.	.	.	.	.	.	.	.	.	.	.	.	.	.	.	.	.	.	.	.	.	.	.
EHT	m0699	6	83625470	12.4	1	.	.	.	.	.	.	.	.	.	.	.	.	.	.	.	.	.	.	.	.	.	.	.	.	.	.
EHT	m0700	6	84375463	12.9	0	.	.	.	.	.	.	.	.	.	.	.	.	.	.	.	.	.	.	.	.	.	.	.	.	.	.
EHT	m0701	6	85125455	13.1	2	.	.	.	.	.	.	.	.	.	.	.	.	.	.	.	.	.	.	.	.	.	.	.	.	.	.
EHT	m0702	6	85125129	13.1	0	.	.	.	.	.	.	.	.	.	.	.	.	.	.	.	.	.	.	.	.	.	.	.	.	.	.
EHT	m0703	6	91883155	18.6	20	1.84	0.61	0.00	2.05	-4.62	2.09	2.53	3.18	2.83	2.61	0.35	-2.29	4.25	1.63	4.36	0.46	1.94	3.29	2.50	2.86	-2.44	-0.50	3.01	.	3.99	-2.88
EHT	m0704	6	91704093	18.6	0	.	.	.	.	.	.	.	.	.	.	.	.	.	.	.	.	.	.	.	.	.	.	.	.	.	.
EHT	m0705	6	95789142	22.1	51	2.13	-2.53	1.85	2.01	-2.66	1.89	1.94	2.04	1.80	0.91	3.01	-1.89	2.98	2.35	1.60	2.64	-0.70	1.86	2.43	0.06	-1.35	2.00	3.16	0.99	2.90	2.15
EHT	m0706	6	102566000	27.8	10	-0.50	-3.16	1.82	-2.34	-2.12	2.61	-0.57	2.39	-1.94	-2.64	2.81	-1.86	3.20	0.32	-3.25	1.48	1.41	-0.94	-0.74	-1.39	-2.30	3.39	3.79	-0.11	2.23	-0.77
EHT	m0707	6	102953834	28.7	0	.	.	.	.	.	.	.	.	.	.	.	.	.	.	.	.	.	.	.	.	.	.	.	.	.	.
EHT	m0708	6	107548070	33.4	6	.	.	.	.	.	.	.	.	.	.	.	.	.	.	.	.	.	.	.	.	.	.	.	.	.	.
EHT	m0709	6	114031392	41.5	7	.	.	.	.	.	.	.	.	.	.	.	.	.	.	.	.	.	.	.	.	.	.	.	.	.	.
EHT	m0710	6	114891830	41.5	0	.	.	.	.	.	.	.	.	.	.	.	.	.	.	.	.	.	.	.	.	.	.	.	.	.	.
EHT	m0711	6	116065087	41.5	0	.	.	.	.	.	.	.	.	.	.	.	.	.	.	.	.	.	.	.	.	.	.	.	.	.	.
EHT	m0712	6	117238344	42.1	0	.	.	.	.	.	.	.	.	.	.	.	.	.	.	.	.	.	.	.	.	.	.	.	.	.	.
EHT	m0713	6	118221553	43.4	16	2.19	-2.18	-2.06	-2.89	-3.29	2.45	-1.57	1.50	-1.95	-1.71	-2.61	-2.90	-1.77	-0.40	-1.70	-1.90	1.85	-2.98	1.96	1.72	-0.25	-0.68	-1.78	1.30	-2.92	0.50
EHT	m0714	6	118741714	43.7	0	.	.	.	.	.	.	.	.	.	.	.	.	.	.	.	.	.	.	.	.	.	.	.	.	.	.
EHT	m0715	6	120059553	44.4	2	.	.	.	.	.	.	.	.	.	.	.	.	.	.	.	.	.	.	.	.	.	.	.	.	.	.
EHT	m0716	6	120230802	44.4	0	.	.	.	.	.	.	.	.	.	.	.	.	.	.	.	.	.	.	.	.	.	.	.	.	.	.
EHT	m0717	6	120679943	44.6	2	.	.	.	.	.	.	.	.	.	.	.	.	.	.	.	.	.	.	.	.	.	.	.	.	.	.
EHT	m0718	6	123998706	45.7	1	.	.	.	.	.	.	.	.	.	.	.	.	.	.	.	.	.	.	.	.	.	.	.	.	.	.
EHT	m0719	6	124020185	45.7	0	.	.	.	.	.	.	.	.	.	.	.	.	.	.	.	.	.	.	.	.	.	.	.	.	.	.
EHT	m0720	6	124407006	45.9	1	.	.	.	.	.	.	.	.	.	.	.	.	.	.	.	.	.	.	.	.	.	.	.	.	.	.
EHT	m0721	6	125113941	46.3	2	.	.	.	.	.	.	.	.	.	.	.	.	.	.	.	.	.	.	.	.	.	.	.	.	.	.
EHT	m0722	6	129966986	48	0	.	.	.	.	.	.	.	.	.	.	.	.	.	.	.	.	.	.	.	.	.	.	.	.	.	.
EHT	m0723	6	129927781	48	0	.	.	.	.	.	.	.	.	.	.	.	.	.	.	.	.	.	.	.	.	.	.	.	.	.	.
EHT	m0724	6	131405570	50	0	.	.	.	.	.	.	.	.	.	.	.	.	.	.	.	.	.	.	.	.	.	.	.	.	.	.
EHT	m0725	6	132316837	50.7	0	.	.	.	.	.	.	.	.	.	.	.	.	.	.	.	.	.	.	.	.	.	.	.	.	.	.
EHT	m0726	6	134646802	52.5	9	.	.	.	.	.	.	.	.	.	.	.	.	.	.	.	.	.	.	.	.	.	.	.	.	.	.
EHT	m0727	6	135105656	52.5	0	.	.	.	.	.	.	.	.	.	.	.	.	.	.	.	.	.	.	.	.	.	.	.	.	.	.
EHT	m0728	6	137254358	53.1	28	-2.35	0.20	-1.72	-2.19	-3.55	2.58	-2.08	-0.20	-1.31	-1.93	1.00	-1.76	-4.22	-2.26	-2.06	-2.73	1.74	-3.32	-2.32	1.18	-2.25	2.04	2.33	-2.43	2.41	-1.18
EHT	m0729	6	139183004	54	0	.	.	.	.	.	.	.	.	.	.	.	.	.	.	.	.	.	.	.	.	.	.	.	.	.	.
EHT	m0730	6	141111650	54.7	10	-0.08	-3.44	-1.96	-1.87	-2.93	1.71	-1.89	-4.63	-2.81	-3.17	-2.01	-2.98	-2.20	-3.01	-0.62	-2.83	0.16	-3.83	-2.28	0.21	-1.81	2.33	0.68	-2.13	0.53	-1.62
EHT	m0731	6	142648706	55.7	1	.	.	.	.	.	.	.	.	.	.	.	.	.	.	.	.	.	.	.	.	.	.	.	.	.	.
EHT	m0732	6	143875945	56.3	0	.	.	.	.	.	.	.	.	.	.	.	.	.	.	.	.	.	.	.	.	.	.	.	.	.	.
EHT	m0733	6	144744222	56.6	1	.	.	.	.	.	.	.	.	.	.	.	.	.	.	.	.	.	.	.	.	.	.	.	.	.	.
EHT	m0734	6	144744486	56.6	0	.	.	.	.	.	.	.	.	.	.	.	.	.	.	.	.	.	.	.	.	.	.	.	.	.	.
EHT	m0735	6	145827559	57.5	8	.	.	.	.	.	.	.	.	.	.	.	.	.	.	.	.	.	.	.	.	.	.	.	.	.	.
EHT	m0736	6	146544292	58.2	4	.	.	.	.	.	.	.	.	.	.	.	.	.	.	.	.	.	.	.	.	.	.	.	.	.	.
EHT	m0737	6	147389036	59.2	2	.	.	.	.	.	.	.	.	.	.	.	.	.	.	.	.	.	.	.	.	.	.	.	.	.	.
EHT	m0738	6	147820659	59.5	0	.	.	.	.	.	.	.	.	.	.	.	.	.	.	.	.	.	.	.	.	.	.	.	.	.	.
EHT	m0739	6	148798630	61.4	0	.	.	.	.	.	.	.	.	.	.	.	.	.	.	.	.	.	.	.	.	.	.	.	.	.	.
EHT	m0740	6	149251173	61.8	4	.	.	.	.	.	.	.	.	.	.	.	.	.	.	.	.	.	.	.	.	.	.	.	.	.	.
EHT	m0741	6	154495634	70.4	23	-1.01	-3.11	-1.44	0.27	1.92	-0.58	-1.56	0.29	3.33	-2.87	2.21	-2.22	-3.06	-1.27	1.22	-1.95	1.83	-2.96	-1.69	0.62	0.00	-1.81	1.62	-2.04	0.06	-2.93
EHT	m0742	6	155546716	72.3	8	.	.	.	.	.	.	.	.	.	.	.	.	.	.	.	.	.	.	.	.	.	.	.	.	.	.
EHT	m0743	6	156645239	75.1	1	.	.	.	.	.	.	.	.	.	.	.	.	.	.	.	.	.	.	.	.	.	.	.	.	.	.
EHT	m0744	6	156740198	75.8	0	.	.	.	.	.	.	.	.	.	.	.	.	.	.	.	.	.	.	.	.	.	.	.	.	.	.
EHT	m0745	6	156740239	75.8	0	.	.	.	.	.	.	.	.	.	.	.	.	.	.	.	.	.	.	.	.	.	.	.	.	.	.
EHT	m0746	6	158540019	78.6	1	.	.	.	.	.	.	.	.	.	.	.	.	.	.	.	.	.	.	.	.	.	.	.	.	.	.
EHT	m0747	6	160749024	86.2	0	.	.	.	.	.	.	.	.	.	.	.	.	.	.	.	.	.	.	.	.	.	.	.	.	.	.
EHT	m0748	6	161159580	86.5	0	.	.	.	.	.	.	.	.	.	.	.	.	.	.	.	.	.	.	.	.	.	.	.	.	.	.
EHT	m0749	6	161570136	86.7	0	.	.	.	.	.	.	.	.	.	.	.	.	.	.	.	.	.	.	.	.	.	.	.	.	.	.
EHT	m0750	6	161663671	86.8	0	.	.	.	.	.	.	.	.	.	.	.	.	.	.	.	.	.	.	.	.	.	.	.	.	.	.
EHT	m0751	6	163120296	94	3	.	.	.	.	.	.	.	.	.	.	.	.	.	.	.	.	.	.	.	.	.	.	.	.	.	.
EHT	m0752	6	163201925	94.1	0	.	.	.	.	.	.	.	.	.	.	.	.	.	.	.	.	.	.	.	.	.	.	.	.	.	.
EHT	m0753	6	163933232	95.7	2	.	.	.	.	.	.	.	.	.	.	.	.	.	.	.	.	.	.	.	.	.	.	.	.	.	.
EHT	m0754	6	164081101	96.4	2	.	.	.	.	.	.	.	.	.	.	.	.	.	.	.	.	.	.	.	.	.	.	.	.	.	.
EHT	m0755	6	164419435	97.3	7	.	.	.	.	.	.	.	.	.	.	.	.	.	.	.	.	.	.	.	.	.	.	.	.	.	.
EHT	m0756	6	164999362	101	15	0.05	2.51	-1.99	2.18	1.59	-1.82	-2.26	-0.52	0.58	-1.61	-1.63	1.73	-2.55	2.15	-1.55	1.49	0.47	1.61	-1.53	-0.86	1.62	1.66	-2.14	1.70	-2.00	2.67
EHT	m0757	6	166688213	106.6	3	.	.	.	.	.	.	.	.	.	.	.	.	.	.	.	.	.	.	.	.	.	.	.	.	.	.
EHT	m0758	6	167148576	108.2	4	.	.	.	.	.	.	.	.	.	.	.	.	.	.	.	.	.	.	.	.	.	.	.	.	.	.
EHT	m0759	6	167527305	108.3	0	.	.	.	.	.	.	.	.	.	.	.	.	.	.	.	.	.	.	.	.	.	.	.	.	.	.
EHT	m0760	6	167883450	109.7	0	.	.	.	.	.	.	.	.	.	.	.	.	.	.	.	.	.	.	.	.	.	.	.	.	.	.
EHT	m0761	7	729478	0	25	1.83	-2.12	-0.74	-2.14	-2.21	1.31	-1.72	-2.53	-1.21	-2.00	-0.73	1.89	0.87	-1.77	-2.42	-1.65	-0.23	-1.68	.	-1.76	-0.28	-2.21	0.58	-0.42	-2.00	-2.61
EHT	m0762	7	2585198	7	2	.	.	.	.	.	.	.	.	.	.	.	.	.	.	.	.	.	.	.	.	.	.	.	.	.	.
EHT	m0763	7	5101361	21.8	1	.	.	.	.	.	.	.	.	.	.	.	.	.	.	.	.	.	.	.	.	.	.	.	.	.	.
EHT	m0764	7	5963009	26.3	0	.	.	.	.	.	.	.	.	.	.	.	.	.	.	.	.	.	.	.	.	.	.	.	.	.	.
EHT	m0765	7	9510911	28.4	0	.	.	.	.	.	.	.	.	.	.	.	.	.	.	.	.	.	.	.	.	.	.	.	.	.	.
EHT	m0766	7	13058813	39.9	2	.	.	.	.	.	.	.	.	.	.	.	.	.	.	.	.	.	.	.	.	.	.	.	.	.	.
EHT	m0767	7	17397415	43.9	8	.	.	.	.	.	.	.	.	.	.	.	.	.	.	.	.	.	.	.	.	.	.	.	.	.	.
EHT	m0768	7	20240404	44.7	4	.	.	.	.	.	.	.	.	.	.	.	.	.	.	.	.	.	.	.	.	.	.	.	.	.	.
EHT	m0769	7	20238391	44.7	0	.	.	.	.	.	.	.	.	.	.	.	.	.	.	.	.	.	.	.	.	.	.	.	.	.	.
EHT	m0770	7	22002659	45.8	10	-1.65	1.65	-1.83	-1.33	-0.95	-1.40	1.96	0.00	-2.03	-0.66	2.02	-1.93	2.69	-1.69	-2.11	-0.11	-1.37	-3.16	1.35	1.69	-2.19	.	1.87	-0.61	2.27	-4.86
EHT	m0771	7	32876504	47.8	8	-2.82	1.65	0.62	-1.32	-0.80	-2.45	1.83	-0.22	-1.68	-1.91	1.60	-2.40	-0.39	-1.89	0.00	2.01	0.68	-3.35	1.67	0.02	-1.79	3.53	2.79	-1.87	1.79	-4.43
EHT	m0772	7	33979080	48.1	16	1.68	0.43	0.42	0.22	-2.02	-2.42	1.64	0.42	-1.88	-1.77	1.63	-2.14	-4.29	0.01	-1.78	2.53	1.45	-2.98	1.51	-0.87	-2.15	2.72	3.16	1.86	-2.11	-4.27
EHT	m0773	7	36392983	48.2	6	.	2.09	2.19	-1.62	.	-2.28	1.61	-1.39	-2.27	.	.	-2.09	-2.90	.	.	0.17	-1.45	-2.23	1.63	1.96	-1.89	1.89	2.82	.	.	-3.94
EHT	m0774	7	40409236	48.4	3	4.42	.	.	-2.51	.	-3.32	2.88	1.25	.	.	.	-1.09	-3.00	.	.	.	-6.15	-1.74	.	.	-2.73	-3.37	3.28	1.92	-2.32	-4.53
EHT	m0775	7	43948264	49.1	1	.	.	.	.	.	.	.	.	.	.	.	.	.	.	.	.	.	.	.	.	.	.	.	.	.	.
EHT	m0776	7	46238189	49.1	0	.	.	.	.	.	.	.	.	.	.	.	.	.	.	.	.	.	.	.	.	.	.	.	.	.	.
EHT	m0777	7	47324932	49.1	0	.	.	.	.	.	.	.	.	.	.	.	.	.	.	.	.	.	.	.	.	.	.	.	.	.	.
EHT	m0778	7	48612205	49.1	0	.	.	.	.	.	.	.	.	.	.	.	.	.	.	.	.	.	.	.	.	.	.	.	.	.	.
EHT	m0779	7	47568917	49.1	0	.	.	.	.	.	.	.	.	.	.	.	.	.	.	.	.	.	.	.	.	.	.	.	.	.	.
EHT	m0780	7	49538583	49.1	0	.	.	.	.	.	.	.	.	.	.	.	.	.	.	.	.	.	.	.	.	.	.	.	.	.	.
EHT	m0781	7	53160767	49.1	0	.	.	.	.	.	.	.	.	.	.	.	.	.	.	.	.	.	.	.	.	.	.	.	.	.	.
EHT	m0782	7	68051112	49.2	1	.	.	.	.	.	.	.	.	.	.	.	.	.	.	.	.	.	.	.	.	.	.	.	.	.	.
EHT	m0783	7	68051404	49.2	0	.	.	.	.	.	.	.	.	.	.	.	.	.	.	.	.	.	.	.	.	.	.	.	.	.	.
EHT	m0784	7	71717792	49.2	0	.	.	.	.	.	.	.	.	.	.	.	.	.	.	.	.	.	.	.	.	.	.	.	.	.	.
EHT	m0785	7	71717601	49.2	0	.	.	.	.	.	.	.	.	.	.	.	.	.	.	.	.	.	.	.	.	.	.	.	.	.	.
EHT	m0786	7	69232215	49.2	0	.	.	.	.	.	.	.	.	.	.	.	.	.	.	.	.	.	.	.	.	.	.	.	.	.	.
EHT	m0787	7	73892322	49.4	0	.	.	.	.	.	.	.	.	.	.	.	.	.	.	.	.	.	.	.	.	.	.	.	.	.	.
EHT	m0788	7	74938517	49.5	0	.	.	.	.	.	.	.	.	.	.	.	.	.	.	.	.	.	.	.	.	.	.	.	.	.	.
EHT	m0789	7	80670220	49.5	0	.	.	.	.	.	.	.	.	.	.	.	.	.	.	.	.	.	.	.	.	.	.	.	.	.	.
EHT	m0790	7	86401923	50	0	.	.	.	.	.	.	.	.	.	.	.	.	.	.	.	.	.	.	.	.	.	.	.	.	.	.
EHT	m0791	7	93101779	50.2	0	.	.	.	.	.	.	.	.	.	.	.	.	.	.	.	.	.	.	.	.	.	.	.	.	.	.
EHT	m0792	7	98070498	50.7	1	.	.	.	.	.	.	.	.	.	.	.	.	.	.	.	.	.	.	.	.	.	.	.	.	.	.
EHT	m0793	7	101321750	51.2	2	.	.	.	.	.	.	.	.	.	.	.	.	.	.	.	.	.	.	.	.	.	.	.	.	.	.
EHT	m0794	7	121400906	61.4	1	.	.	.	.	.	.	.	.	.	.	.	.	.	.	.	.	.	.	.	.	.	.	.	.	.	.
EHT	m0795	7	122626201	63.2	0	.	.	.	.	.	.	.	.	.	.	.	.	.	.	.	.	.	.	.	.	.	.	.	.	.	.
EHT	m0796	7	123122705	63.4	0	.	.	.	.	.	.	.	.	.	.	.	.	.	.	.	.	.	.	.	.	.	.	.	.	.	.
EHT	m0797	7	123601837	63.7	1	.	.	.	.	.	.	.	.	.	.	.	.	.	.	.	.	.	.	.	.	.	.	.	.	.	.
EHT	m0798	7	123609597	63.7	0	.	.	.	.	.	.	.	.	.	.	.	.	.	.	.	.	.	.	.	.	.	.	.	.	.	.
EHT	m0799	7	124598905	64.9	6	.	.	.	.	.	.	.	.	.	.	.	.	.	.	.	.	.	.	.	.	.	.	.	.	.	.
EHT	m0800	7	128365318	69.8	4	.	.	.	.	.	.	.	.	.	.	.	.	.	.	.	.	.	.	.	.	.	.	.	.	.	.
EHT	m0801	7	128402775	69.8	0	.	.	.	.	.	.	.	.	.	.	.	.	.	.	.	.	.	.	.	.	.	.	.	.	.	.
EHT	m0802	7	128404558	69.8	0	.	.	.	.	.	.	.	.	.	.	.	.	.	.	.	.	.	.	.	.	.	.	.	.	.	.
EHT	m0803	7	131103240	71.2	3	.	.	.	.	.	.	.	.	.	.	.	.	.	.	.	.	.	.	.	.	.	.	.	.	.	.
EHT	m0804	7	130488434	71.5	1	.	.	.	.	.	.	.	.	.	.	.	.	.	.	.	.	.	.	.	.	.	.	.	.	.	.
EHT	m0805	7	129793873	72.2	4	.	.	.	.	.	.	.	.	.	.	.	.	.	.	.	.	.	.	.	.	.	.	.	.	.	.
EHT	m0806	7	134062060	72.7	20	1.87	-2.46	-2.28	2.19	-2.04	-1.76	-2.37	-3.47	-1.02	-1.66	-0.13	-2.87	-4.28	-2.12	-2.22	-1.70	-0.02	-2.41	-1.79	1.46	-1.61	-1.30	1.21	-2.31	2.17	-3.09
EHT	m0807	7	133825879	72.7	0	.	.	.	.	.	.	.	.	.	.	.	.	.	.	.	.	.	.	.	.	.	.	.	.	.	.
EHT	m0808	7	134847920	73.3	24	1.94	-2.38	-2.04	2.04	-2.19	-1.82	-2.57	-2.93	-1.52	-1.92	2.28	-2.26	-3.64	-1.56	-0.73	-1.79	-1.44	-2.17	-1.71	-1.62	-1.91	-1.88	2.06	-2.64	2.16	-2.41
EHT	m0809	7	136027879	73.4	0	.	.	.	.	.	.	.	.	.	.	.	.	.	.	.	.	.	.	.	.	.	.	.	.	.	.
EHT	m0810	7	137207838	75.3	17	1.99	-2.24	-2.21	2.50	-2.14	-2.08	-2.37	-3.91	-1.38	-1.58	1.46	-1.85	-3.50	0.50	-2.01	-2.32	-1.90	-2.03	-1.63	0.63	-2.23	-2.09	0.80	-2.78	1.95	-2.96
EHT	m0811	7	137632654	76.2	0	.	.	.	.	.	.	.	.	.	.	.	.	.	.	.	.	.	.	.	.	.	.	.	.	.	.
EHT	m0812	7	137834376	76.5	1	.	.	.	.	.	.	.	.	.	.	.	.	.	.	.	.	.	.	.	.	.	.	.	.	.	.
EHT	m0813	7	137834663	76.5	0	.	.	.	.	.	.	.	.	.	.	.	.	.	.	.	.	.	.	.	.	.	.	.	.	.	.
EHT	m0814	7	140362113	77	0	.	.	.	.	.	.	.	.	.	.	.	.	.	.	.	.	.	.	.	.	.	.	.	.	.	.
EHT	m0815	7	142889563	81.1	4	.	.	.	.	.	.	.	.	.	.	.	.	.	.	.	.	.	.	.	.	.	.	.	.	.	.
EHT	m0816	7	143285700	81.2	1	.	.	.	.	.	.	.	.	.	.	.	.	.	.	.	.	.	.	.	.	.	.	.	.	.	.
EHT	m0817	7	151510758	89.4	9	.	.	.	.	.	.	.	.	.	.	.	.	.	.	.	.	.	.	.	.	.	.	.	.	.	.
EHT	m0818	7	76681942	92.2	6	.	.	.	.	.	.	.	.	.	.	.	.	.	.	.	.	.	.	.	.	.	.	.	.	.	.
EHT	m0819	7	1853126	92.2	0	.	.	.	.	.	.	.	.	.	.	.	.	.	.	.	.	.	.	.	.	.	.	.	.	.	.
EHT	m0820	7	154594107	95.2	23	-0.85	-3.17	2.40	2.17	-3.15	0.63	-2.14	2.49	0.06	5.06	-0.63	1.92	4.52	3.51	-2.34	-2.29	-1.89	2.40	-2.48	-4.34	-1.66	-2.14	2.89	-0.81	-0.89	2.82
EHT	m0821	7	159417489	105.2	3	.	.	.	.	.	.	.	.	.	.	.	.	.	.	.	.	.	.	.	.	.	.	.	.	.	.
EHT	m0822	7	161618509	110.7	0	.	.	.	.	.	.	.	.	.	.	.	.	.	.	.	.	.	.	.	.	.	.	.	.	.	.
EHT	m0823	7	161993743	111.8	0	.	.	.	.	.	.	.	.	.	.	.	.	.	.	.	.	.	.	.	.	.	.	.	.	.	.
EHT	m0824	7	162118899	112.2	0	.	.	.	.	.	.	.	.	.	.	.	.	.	.	.	.	.	.	.	.	.	.	.	.	.	.
EHT	m0825	7	162173638	112.3	1	.	.	.	.	.	.	.	.	.	.	.	.	.	.	.	.	.	.	.	.	.	.	.	.	.	.
EHT	m0826	7	162381818	112.7	2	.	.	.	.	.	.	.	.	.	.	.	.	.	.	.	.	.	.	.	.	.	.	.	.	.	.
EHT	m0827	7	162531284	113.4	2	.	.	.	.	.	.	.	.	.	.	.	.	.	.	.	.	.	.	.	.	.	.	.	.	.	.
EHT	m0828	7	162945589	114.6	0	.	.	.	.	.	.	.	.	.	.	.	.	.	.	.	.	.	.	.	.	.	.	.	.	.	.
EHT	m0829	7	163380515	115.4	1	.	.	.	.	.	.	.	.	.	.	.	.	.	.	.	.	.	.	.	.	.	.	.	.	.	.
EHT	m0830	7	164853203	117.6	3	.	.	.	.	.	.	.	.	.	.	.	.	.	.	.	.	.	.	.	.	.	.	.	.	.	.
EHT	m0831	7	164941742	117.8	1	.	.	.	.	.	.	.	.	.	.	.	.	.	.	.	.	.	.	.	.	.	.	.	.	.	.
EHT	m0832	7	165518207	120.4	1	.	.	.	.	.	.	.	.	.	.	.	.	.	.	.	.	.	.	.	.	.	.	.	.	.	.
EHT	m0833	7	165771931	120.8	0	.	.	.	.	.	.	.	.	.	.	.	.	.	.	.	.	.	.	.	.	.	.	.	.	.	.
EHT	m0834	7	166025654	121.1	0	.	.	.	.	.	.	.	.	.	.	.	.	.	.	.	.	.	.	.	.	.	.	.	.	.	.
EHT	m0835	7	168991227	134	0	.	.	.	.	.	.	.	.	.	.	.	.	.	.	.	.	.	.	.	.	.	.	.	.	.	.
EHT	m0836	7	169017514	134.1	0	.	.	.	.	.	.	.	.	.	.	.	.	.	.	.	.	.	.	.	.	.	.	.	.	.	.
EHT	m0837	7	169409684	134.4	2	.	.	.	.	.	.	.	.	.	.	.	.	.	.	.	.	.	.	.	.	.	.	.	.	.	.
EHT	m0838	7	169955290	135	5	.	.	.	.	.	.	.	.	.	.	.	.	.	.	.	.	.	.	.	.	.	.	.	.	.	.
EHT	m0839	8	169137	0	2	.	.	.	.	.	.	.	.	.	.	.	.	.	.	.	.	.	.	.	.	.	.	.	.	.	.
EHT	m0840	8	4101256	9.8	0	.	.	.	.	.	.	.	.	.	.	.	.	.	.	.	.	.	.	.	.	.	.	.	.	.	.
EHT	m0841	8	4235231	10.5	3	.	.	.	.	.	.	.	.	.	.	.	.	.	.	.	.	.	.	.	.	.	.	.	.	.	.
EHT	m0842	8	5112203	14.8	0	.	.	.	.	.	.	.	.	.	.	.	.	.	.	.	.	.	.	.	.	.	.	.	.	.	.
EHT	m0843	8	5632308	17.1	0	.	.	.	.	.	.	.	.	.	.	.	.	.	.	.	.	.	.	.	.	.	.	.	.	.	.
EHT	m0844	8	5966657	17.6	2	.	.	.	.	.	.	.	.	.	.	.	.	.	.	.	.	.	.	.	.	.	.	.	.	.	.
EHT	m0845	8	7032438	18.3	0	.	.	.	.	.	.	.	.	.	.	.	.	.	.	.	.	.	.	.	.	.	.	.	.	.	.
EHT	m0846	8	8098218	20.7	1	.	.	.	.	.	.	.	.	.	.	.	.	.	.	.	.	.	.	.	.	.	.	.	.	.	.
EHT	m0847	8	8404207	21.2	1	.	.	.	.	.	.	.	.	.	.	.	.	.	.	.	.	.	.	.	.	.	.	.	.	.	.
EHT	m0848	8	11602213	29.8	1	.	.	.	.	.	.	.	.	.	.	.	.	.	.	.	.	.	.	.	.	.	.	.	.	.	.
EHT	m0849	8	11620274	30.2	0	.	.	.	.	.	.	.	.	.	.	.	.	.	.	.	.	.	.	.	.	.	.	.	.	.	.
EHT	m0850	8	12401723	32.1	3	.	.	.	.	.	.	.	.	.	.	.	.	.	.	.	.	.	.	.	.	.	.	.	.	.	.
EHT	m0851	8	12679326	32.3	2	.	.	.	.	.	.	.	.	.	.	.	.	.	.	.	.	.	.	.	.	.	.	.	.	.	.
EHT	m0852	8	14123731	36.4	1	.	.	.	.	.	.	.	.	.	.	.	.	.	.	.	.	.	.	.	.	.	.	.	.	.	.
EHT	m0853	8	14721554	37.1	1	.	.	.	.	.	.	.	.	.	.	.	.	.	.	.	.	.	.	.	.	.	.	.	.	.	.
EHT	m0854	8	16788306	39.3	1	.	.	.	.	.	.	.	.	.	.	.	.	.	.	.	.	.	.	.	.	.	.	.	.	.	.
EHT	m0855	8	17627355	41.7	0	.	.	.	.	.	.	.	.	.	.	.	.	.	.	.	.	.	.	.	.	.	.	.	.	.	.
EHT	m0856	8	18466403	42	8	.	.	.	.	.	.	.	.	.	.	.	.	.	.	.	.	.	.	.	.	.	.	.	.	.	.
EHT	m0857	8	20444610	47.4	0	.	.	.	.	.	.	.	.	.	.	.	.	.	.	.	.	.	.	.	.	.	.	.	.	.	.
EHT	m0858	8	22422817	48.6	19	-2.17	2.92	-2.22	-1.40	0.52	-2.93	0.02	3.18	1.92	1.45	-1.56	3.32	-3.42	1.61	-1.82	1.46	1.91	-2.88	-2.60	-2.83	-2.42	-2.05	-3.21	-2.22	0.67	0.94
EHT	m0859	8	22423380	48.6	0	.	.	.	.	.	.	.	.	.	.	.	.	.	.	.	.	.	.	.	.	.	.	.	.	.	.
EHT	m0860	8	23796463	49.9	6	-2.81	2.55	-3.12	-2.51	-3.58	-2.50	.	.	.	-1.48	.	-2.37	-4.97	1.29	-2.47	1.79	1.72	-2.26	-1.94	-2.19	-1.94	-2.34	-3.57	-1.91	-0.17	-0.35
EHT	m0861	8	23985819	50	4	-2.89	2.61	.	-3.79	-2.83	-1.99	2.35	.	2.11	.	.	-2.01	-2.16	2.35	-1.85	1.94	1.32	-2.16	.	-3.45	.	-3.00	-3.12	-2.65	-1.73	-2.83
EHT	m0862	8	24748473	50.6	2	.	.	.	.	.	.	.	.	.	.	.	.	.	.	.	.	.	.	.	.	.	.	.	.	.	.
EHT	m0863	8	48775713	52.4	0	.	.	.	.	.	.	.	.	.	.	.	.	.	.	.	.	.	.	.	.	.	.	.	.	.	.
EHT	m0864	8	52678845	52.4	0	.	.	.	.	.	.	.	.	.	.	.	.	.	.	.	.	.	.	.	.	.	.	.	.	.	.
EHT	m0865	8	55008669	52.4	0	.	.	.	.	.	.	.	.	.	.	.	.	.	.	.	.	.	.	.	.	.	.	.	.	.	.
EHT	m0866	8	64421988	52.7	0	.	.	.	.	.	.	.	.	.	.	.	.	.	.	.	.	.	.	.	.	.	.	.	.	.	.
EHT	m0867	8	65039522	53	1	.	.	.	.	.	.	.	.	.	.	.	.	.	.	.	.	.	.	.	.	.	.	.	.	.	.
EHT	m0868	8	65657055	53	0	.	.	.	.	.	.	.	.	.	.	.	.	.	.	.	.	.	.	.	.	.	.	.	.	.	.
EHT	m0869	8	68476189	53	0	.	.	.	.	.	.	.	.	.	.	.	.	.	.	.	.	.	.	.	.	.	.	.	.	.	.
EHT	m0870	8	68789720	53	0	.	.	.	.	.	.	.	.	.	.	.	.	.	.	.	.	.	.	.	.	.	.	.	.	.	.
EHT	m0871	8	70899841	53.4	0	.	.	.	.	.	.	.	.	.	.	.	.	.	.	.	.	.	.	.	.	.	.	.	.	.	.
EHT	m0872	8	72801790	53.9	1	.	.	.	.	.	.	.	.	.	.	.	.	.	.	.	.	.	.	.	.	.	.	.	.	.	.
EHT	m0873	8	82235752	54.7	0	.	.	.	.	.	.	.	.	.	.	.	.	.	.	.	.	.	.	.	.	.	.	.	.	.	.
EHT	m0874	8	82582575	54.7	0	.	.	.	.	.	.	.	.	.	.	.	.	.	.	.	.	.	.	.	.	.	.	.	.	.	.
EHT	m0875	8	82710229	54.8	2	.	.	.	.	.	.	.	.	.	.	.	.	.	.	.	.	.	.	.	.	.	.	.	.	.	.
EHT	m0876	8	82856261	54.8	0	.	.	.	.	.	.	.	.	.	.	.	.	.	.	.	.	.	.	.	.	.	.	.	.	.	.
EHT	m0877	8	90837982	56	0	.	.	.	.	.	.	.	.	.	.	.	.	.	.	.	.	.	.	.	.	.	.	.	.	.	.
EHT	m0878	8	95398768	57.5	1	.	.	.	.	.	.	.	.	.	.	.	.	.	.	.	.	.	.	.	.	.	.	.	.	.	.
EHT	m0879	8	99959553	57.5	0	.	.	.	.	.	.	.	.	.	.	.	.	.	.	.	.	.	.	.	.	.	.	.	.	.	.
EHT	m0880	8	100564485	57.7	8	.	.	.	.	.	.	.	.	.	.	.	.	.	.	.	.	.	.	.	.	.	.	.	.	.	.
EHT	m0881	8	103180114	58	0	.	.	.	.	.	.	.	.	.	.	.	.	.	.	.	.	.	.	.	.	.	.	.	.	.	.
EHT	m0882	8	105795742	59.7	0	.	.	.	.	.	.	.	.	.	.	.	.	.	.	.	.	.	.	.	.	.	.	.	.	.	.
EHT	m0883	8	105795685	59.7	0	.	.	.	.	.	.	.	.	.	.	.	.	.	.	.	.	.	.	.	.	.	.	.	.	.	.
EHT	m0884	8	105796017	59.7	0	.	.	.	.	.	.	.	.	.	.	.	.	.	.	.	.	.	.	.	.	.	.	.	.	.	.
EHT	m0885	8	111333947	61.3	2	.	.	.	.	.	.	.	.	.	.	.	.	.	.	.	.	.	.	.	.	.	.	.	.	.	.
EHT	m0886	8	112318768	61.5	1	.	.	.	.	.	.	.	.	.	.	.	.	.	.	.	.	.	.	.	.	.	.	.	.	.	.
EHT	m0887	8	113788082	61.9	0	.	.	.	.	.	.	.	.	.	.	.	.	.	.	.	.	.	.	.	.	.	.	.	.	.	.
EHT	m0888	8	115257396	62.3	4	.	.	.	.	.	.	.	.	.	.	.	.	.	.	.	.	.	.	.	.	.	.	.	.	.	.
EHT	m0889	8	116265271	63.3	0	.	.	.	.	.	.	.	.	.	.	.	.	.	.	.	.	.	.	.	.	.	.	.	.	.	.
EHT	m0890	8	117273146	63.5	1	.	.	.	.	.	.	.	.	.	.	.	.	.	.	.	.	.	.	.	.	.	.	.	.	.	.
EHT	m0891	8	118438296	64.1	91	-2.25	1.76	2.87	.	.	1.78	1.81	-2.08	.	2.22	-4.27	-4.38	.	2.00	1.25	.	-1.49	2.70	.	.	2.65	.	.	-3.31	.	.
EHT	m0892	8	118438383	64.1	0	.	.	.	.	.	.	.	.	.	.	.	.	.	.	.	.	.	.	.	.	.	.	.	.	.	.
EHT	m0893	8	118439775	64.1	0	.	.	.	.	.	.	.	.	.	.	.	.	.	.	.	.	.	.	.	.	.	.	.	.	.	.
[truncated: 1,319 more rows]
