# Supplementary material for: The Genetic Architecture of Maize Stalk Strength
Source: PLoS One. 2013 Jun 20;8(6):e67066. doi: 10.1371/journal.pone.0067066 (PMC3688621; doi:10.1371/journal.pone.0067066)
Supplement: Table S4 — RPR joint-linkage-assisted GWAS results across the RIL families. (TXT) [file pone.0067066.s010.txt]

Trait	Chr	AGPV1 position	cM	Allele	Mean Effect	Mean F	Mean p-value	RMIP
DTA	1	4729476	6.125004453	C/T	-0.361383867	26.85771526	2.30E-07	1
DTA	1	4975460	7.180248329	C/T	0.329699087	34.73918257	1.59E-08	11
DTA	1	6128036	11.24662868	A/T	0.324883007	36.8521651	1.40E-09	1
DTA	1	7142842	13.37311422	T/G	-0.25058132	28.61279147	9.35E-08	1
DTA	1	7310744	13.68116564	A/T	-0.232847172	27.02168904	2.12E-07	1
DTA	1	7981434	14.90041357	T/C	0.300412614	37.45336324	7.98E-09	14
DTA	1	7992089	14.91978331	v1:A/G	0.315477816	34.10796075	7.11E-08	2
DTA	1	8234092	15.35972077	G/A	0.343397379	25.49215625	4.65E-07	1
DTA	1	8532360	16.25241623	G/A	-0.299830894	32.41613163	1.34E-08	1
DTA	1	8711934	16.67187221	A/T	0.391489189	32.83599038	1.08E-08	1
DTA	1	8743531	16.74567772	G/A	0.270950969	39.92496035	1.32E-08	3
DTA	1	8754822	16.77205168	T/C	0.259222327	31.56455809	2.07E-08	1
DTA	1	8755289	16.77314252	T/C	0.275954939	27.34614759	1.79E-07	1
DTA	1	9378142	18.32674278	v1:CGA/---	0.230032702	38.36389415	1.55E-07	42
DTA	1	9378148	18.32676717	v1:C/T	0.203245034	26.2676589	3.12E-07	1
DTA	1	9931335	19.91779245	v1:C/T	-0.25619115	25.95798549	3.66E-07	1
DTA	1	11903824	23.80181684	C/T	-0.287451317	26.26603171	3.12E-07	1
DTA	1	12921505	25.99408188	A/C	0.227516518	34.19837054	1.39E-08	2
DTA	1	13038726	26.25623539	G/A	0.238143413	27.25747901	1.87E-07	1
DTA	1	13619758	27.55565764	A/G	0.262304808	38.13768181	7.27E-10	1
DTA	1	13622577	27.56196206	v1:---/ATG	0.297745838	51.24636971	9.70E-13	2
DTA	1	13623137	27.56321445	C/A	0.280182799	39.06252693	4.55E-10	1
DTA	1	14883025	29.89016719	C/A	0.233127878	43.84447363	4.33E-10	8
DTA	1	14883025	29.89016719	v1:A/C	0.233127878	43.84447363	4.33E-10	8
DTA	1	15041796	30.21125882	G/C	0.245605096	38.16833354	3.71E-08	14
DTA	1	15094695	30.32637649	T/C	0.334960577	44.24195233	1.45E-10	6
DTA	1	15124609	30.3914747	G/A	0.302820868	37.6665996	3.23E-08	6
DTA	1	15742599	31.72904113	A/T	0.282686396	35.59642201	2.65E-09	1
DTA	1	15854848	31.92429947	G/A	0.292368145	47.71997594	3.79E-11	4
DTA	1	15997070	32.17169617	T/A	0.25418388	52.22125537	3.30E-11	3
DTA	1	16010001	32.19418979	CNV-	0.282166803	27.16954909	1.96E-07	1
DTA	1	16063291	32.28688831	C/T	0.355232764	36.15702852	1.99E-09	1
DTA	1	16748698	33.26380362	C/T	0.214646318	30.79566797	3.06E-08	1
DTA	1	16749404	33.26433418	C/T	0.209900678	37.0497699	1.26E-09	1
DTA	1	17605176	33.94650617	T/C	0.296547429	50.7742511	1.23E-12	1
DTA	1	17614653	33.99100278	C/G	0.203857652	33.64567772	7.14E-09	1
DTA	1	17820594	34.42985698	v1:C/A	0.181374995	40.16442485	2.60E-10	1
DTA	1	17822202	34.43134709	G/A	0.269540699	40.33177148	7.51E-10	3
DTA	1	17824300	34.43329129	G/T	0.36515185	48.4234133	1.21E-11	3
DTA	1	18155533	34.74024138	C/A	0.419178438	25.48605317	4.66E-07	1
DTA	1	18990632	35.51411872	C/T	0.197053686	32.9266631	1.03E-08	1
DTA	1	18998638	35.5215378	C/G	0.247045559	40.20176059	2.55E-10	1
DTA	1	19731215	36.20040909	C/T	-0.356723065	31.90183047	1.74E-08	1
DTA	1	21352837	37.70314892	G/A	0.262336874	32.79365871	1.10E-08	1
DTA	1	21525933	37.91650585	C/T	0.324882171	37.69703253	3.51E-09	6
DTA	1	21556097	37.96774716	T/C	-0.316465246	28.22991452	1.14E-07	1
DTA	1	21701054	38.21399387	C/A	-0.218011726	26.61399072	2.61E-07	1
DTA	1	22013227	38.74429994	A/G	0.301035983	25.8741277	3.82E-07	1
DTA	1	22400975	39.31211859	T/C	0.239891532	30.52076749	3.52E-08	1
DTA	1	28715955	47.50346287	C/T	-0.312228859	25.69371202	4.19E-07	1
DTA	1	29620403	48.47367753	v1:A/C	-0.340013404	25.7084087	4.16E-07	1
DTA	1	29881681	48.75395428	C/T	-0.322735312	26.36369077	2.97E-07	1
DTA	1	29883812	48.75624024	G/C	-0.220634173	27.53432999	1.63E-07	1
DTA	1	31145882	50.11008128	A/T	0.236245578	27.57325933	1.59E-07	1
DTA	1	31729268	50.73588801	T/C	-0.324390978	31.06332228	2.67E-08	1
DTA	1	33344801	52.59191896	A/T	-0.301999422	25.97076518	3.63E-07	1
DTA	1	42176402	59.32681397	v1:A/G	0.260430555	67.56610437	1.75E-13	110
DTA	1	43018797	59.61836043	C/A	0.308639928	58.78195534	1.43E-11	4
DTA	1	43019139	59.61847879	G/A	0.472323202	104.8436154	2.69E-24	1
DTA	1	43019150	59.6184826	C/T	0.294893562	58.56328467	2.47E-14	1
DTA	1	43029207	59.62196325	A/G	0.313973973	60.05402356	7.13E-10	17
DTA	1	43029211	59.62196464	C/T	0.334773208	68.73842756	1.90E-13	3
DTA	1	43029682	59.62212765	G/A	0.320334919	65.19435464	1.01E-13	5
DTA	1	43029686	59.62212903	C/A	0.335181005	65.2526554	9.96E-14	7
DTA	1	43029727	59.62214322	T/C	0.301205915	60.99849325	7.30E-15	1
DTA	1	43033443	59.6234293	G/A	0.389994726	71.43862784	1.16E-14	6
DTA	1	43313107	59.72021887	C/G	0.385966486	68.6692837	3.58E-14	13
DTA	1	44027363	60.16003311	v1:A/G	0.260801528	75.38110671	8.51E-17	9
DTA	1	44483467	60.76888616	A/G	0.221237057	29.36540765	6.36E-08	1
DTA	1	44536357	60.82025254	G/A	0.363074729	73.02508039	1.82E-17	1
DTA	1	44631909	60.88566971	C/T	0.313440709	65.88566167	6.36E-16	1
DTA	1	45309466	61.34954134	v1:A/C	0.241631874	67.1155886	4.09E-15	9
DTA	1	55469296	69.45891182	G/T	0.282080151	32.08508129	1.58E-08	1
DTA	1	58643910	71.20779965	v1:TG/--	0.382303827	29.79537418	5.10E-08	1
DTA	1	58719920	71.24618697	G/T	0.28514768	35.16043128	3.30E-09	1
DTA	1	59339736	71.55921252	G/A	0.248187515	32.27401943	1.44E-08	1
DTA	1	60014738	71.90010864	C/G	0.356650669	33.56087505	7.46E-09	1
DTA	1	60940067	72.36575184	A/T	0.213385745	25.73120059	4.11E-07	1
DTA	1	60986061	72.38887425	C/T	0.252977937	30.77798391	3.09E-08	1
DTA	1	60986370	72.3890296	T/C	0.223491999	26.44436029	2.85E-07	1
DTA	1	68244038	75.92964377	v1:C/T	0.217501934	49.33365364	2.54E-12	1
DTA	1	69668340	76.65374608	v1:G/T	0.210559227	30.98449463	2.78E-08	1
DTA	1	70836486	77.24762098	T/C	0.263466495	27.22357019	1.91E-07	1
DTA	1	83412987	82.62747341	v1:T/C	0.322681054	141.9962878	3.70E-23	7
DTA	1	83519161	82.65592973	v1:C/G	0.325842041	147.5544034	3.81E-14	23
DTA	1	83521852	82.65665096	v1:T/C	0.329488152	127.6072531	3.18E-04	150
DTA	1	85375888	83.1535621	v1:A/G	0.363665705	167.4664364	4.97E-37	5
DTA	1	87474910	83.71613339	T/C	0.311732718	30.4109981	4.92E-08	2
DTA	1	87477664	83.7168715	T/C	0.341458019	48.61598742	3.65E-12	1
DTA	1	87940480	83.84091355	C/T	0.313457616	28.85146079	8.27E-08	1
DTA	1	87990001	83.85418597	CNV-	0.338619096	149.6208739	8.77E-34	1
DTA	1	88042635	83.86829272	G/A	0.260658495	35.81675646	2.36E-09	1
DTA	1	88043224	83.86845058	A/G	0.243293843	30.30962841	3.92E-08	1
DTA	1	88219744	83.91576075	v1:C/G	0.375489366	177.3663696	1.34E-39	1
DTA	1	89754192	84.32701722	v1:T/G	0.354097625	144.1160755	1.26E-32	1
DTA	1	89765628	84.33008225	v1:T/G	0.255000167	46.62474868	9.94E-12	1
DTA	1	90364009	84.49045788	T/A	0.219880935	27.96064636	2.53E-07	2
DTA	1	91382375	84.94691479	v1:A/G	0.225132221	29.70794521	5.34E-08	1
DTA	1	92440001	85.42891731	CNV-	0.201316592	25.68846448	4.20E-07	1
DTA	1	92531777	85.47074331	v1:T/C	0.331418698	155.0303523	6.39E-35	2
DTA	1	92531865	85.47078342	v1:T/C	0.364126576	143.4314687	9.67E-28	5
DTA	1	92531926	85.47081122	v1:G/C	0.256858228	26.13805584	3.33E-07	1
DTA	1	96830001	87.33499749	CNV-	0.20659489	29.98603107	4.63E-08	1
DTA	1	97356759	87.39981706	C/T	0.229671736	31.38770364	2.33E-08	2
DTA	1	102256020	88.02686634	v1:T/C	0.235011163	31.01713002	1.71E-07	9
DTA	1	102256160	88.02688762	v1:T/C	0.216556119	35.32577314	9.61E-09	6
DTA	1	104182576	88.31975056	v1:T/C	0.20485849	26.83281337	2.33E-07	1
DTA	1	104576442	88.37962794	v1:C/T	0.23472583	32.32009942	1.40E-08	1
DTA	1	105170001	88.46986361	CNV-	0.219023775	30.46971007	3.61E-08	1
DTA	1	105947302	88.58803261	v1:C/T	0.209917832	36.46293772	1.70E-09	1
DTA	1	110749018	88.88760613	v1:T/C	0.191546659	29.17067324	7.03E-08	1
DTA	1	184367938	99.52379772	C/T	-0.239218926	33.3635953	8.25E-09	1
DTA	1	187876709	102.3404314	v1:G/T	-0.259742517	44.66963763	2.67E-11	2
DTA	1	187944580	102.3949143	A/G	-0.21965999	30.4982767	3.56E-08	1
DTA	1	187968370	102.4140115	G/A	-0.309851463	30.28909388	3.96E-08	1
DTA	1	190930001	104.7914336	CNV-	-0.26993443	33.76597395	6.72E-09	1
DTA	1	191377490	105.1506513	T/C	-0.225366131	38.33736088	6.57E-10	1
DTA	1	191470001	105.2249136	CNV-	-0.20434746	44.01176101	1.29E-07	3
DTA	1	191480001	105.232941	CNV-	-0.245110861	56.01778546	4.06E-11	4
DTA	1	191550236	105.2893215	GRMZM2G404188-	-0.245759828	42.54829793	3.48E-09	5
DTA	1	191849496	105.5295497	v1:C/G	-0.246070865	42.84662265	6.70E-11	2
DTA	1	191849545	105.5295891	v1:------/CGGGCC	-0.195162729	32.63464353	1.20E-08	10
DTA	1	192275364	105.8714114	v1:T/C	-0.214578366	48.66999721	6.15E-09	24
DTA	1	192276162	105.872052	v1:C/T	-0.2233328	49.03586516	6.10E-10	46
DTA	1	193319994	106.7099785	G/A	-0.347450538	44.52670711	1.86E-10	3
DTA	1	193660323	106.9831745	T/A	-0.271140238	32.36512767	1.37E-08	1
DTA	1	193860001	107.1434642	CNV-	-0.262505294	51.81008653	7.31E-13	1
DTA	1	194431672	107.6023678	C/T	-0.249328388	37.40615929	1.45E-08	5
DTA	1	194713815	107.8288555	A/G	-0.278602056	40.89551474	1.80E-10	1
DTA	1	194909752	107.9861422	C/T	-0.285474354	43.50956918	4.79E-11	1
DTA	1	195146363	108.1760795	T/A	-0.306863179	53.66743033	2.88E-13	1
DTA	1	195146404	108.1761124	G/T	-0.290030622	47.94486849	5.11E-12	1
DTA	1	195148708	108.1779619	G/T	-0.26935805	41.18066573	1.56E-10	1
DTA	1	196056005	109.0295537	T/C	-0.241514998	39.41376403	7.85E-09	2
DTA	1	196280651	109.2537925	v1:--/AA	-0.23099902	49.90800116	2.27E-10	4
DTA	1	196280677	109.2538185	v1:------/CCATAT	-0.199725422	37.65449896	9.29E-10	3
DTA	1	197615008	110.702123	A/G	-0.291466609	32.97229273	1.01E-08	1
DTA	1	198049350	111.2092669	A/G	-0.28489427	41.07413163	1.64E-10	1
DTA	1	198782540	112.0653499	G/A	-0.210947367	25.71020787	4.15E-07	1
DTA	1	198782617	112.0654398	C/T	-0.221166193	29.79435121	7.59E-08	3
DTA	1	198823599	112.113291	v1:A/G	-0.295043874	43.1363445	5.78E-11	1
DTA	1	199506795	112.9110004	v1:-----/CCGAG	-0.273396789	42.47422147	8.60E-10	9
DTA	1	200834890	114.461703	C/T	-0.237318428	34.70389585	6.00E-09	2
DTA	1	201307189	115.0077783	G/A	-0.358682872	28.42839187	1.03E-07	1
DTA	1	201628963	115.2297405	G/A	-0.245154774	27.24661035	1.89E-07	1
DTA	1	201640974	115.2380258	T/C	-0.298224337	29.12755155	7.18E-08	1
DTA	1	218709439	128.3129058	A/G	0.30911378	33.04907352	9.68E-09	1
DTA	1	218822200	128.3580042	C/T	0.320711962	33.49874924	7.70E-09	1
DTA	1	218852141	128.3699789	G/A	0.302918093	44.27567928	3.25E-11	1
DTA	1	218867930	128.3762937	T/G	0.219915035	30.81115743	3.03E-08	1
DTA	1	219431958	128.6018746	G/A	0.24365931	38.84920644	5.07E-10	1
DTA	1	220865348	129.1751536	C/T	0.296651774	40.8844378	1.81E-10	1
DTA	1	221399045	129.3886037	G/A	0.389787425	42.37255519	3.38E-09	3
DTA	1	221795675	129.5472344	A/G	0.304064519	44.80930258	2.48E-11	1
DTA	1	221923782	129.5984703	C/T	0.362558566	37.55707382	1.24E-07	4
DTA	1	221924544	129.598775	G/A	0.320307267	35.50600597	2.77E-09	1
DTA	1	221924657	129.5988202	C/A	0.423080317	39.07781233	5.99E-08	4
DTA	1	221924825	129.5988874	C/T	0.362600241	37.21056411	1.08E-08	7
DTA	1	222812806	130.467441	C/T	0.33148048	37.69687602	9.10E-10	1
DTA	1	222857201	130.5443784	G/A	0.260183577	27.64570041	1.54E-07	1
DTA	1	222957583	130.7183423	G/T	0.295308668	48.93232555	3.11E-12	1
DTA	1	222958010	130.7190823	C/T	0.323394301	49.04552416	3.02E-12	2
DTA	1	222958647	130.7201862	C/T	0.281864589	38.92104471	1.11E-09	4
DTA	1	222964372	130.7301077	C/T	0.380491818	40.86171941	1.48E-09	3
DTA	1	222964571	130.7304526	A/G	0.291193637	35.08079019	3.70E-09	2
DTA	1	225270493	133.4031373	v1:T/C	0.211363804	28.78860352	8.55E-08	1
DTA	1	225323924	133.4388796	A/G	-0.410435074	61.79082762	4.92E-15	1
DTA	1	225325168	133.4397117	G/C	-0.235345276	23.42244432	1.35E-06	1
DTA	1	225362730	133.4648385	A/C	0.40547926	46.85596886	8.87E-10	6
DTA	1	225363018	133.4650312	G/A	-0.226629232	28.33473337	1.08E-07	1
DTA	1	225364729	133.4661758	A/G	-0.32728677	50.9325698	2.87E-11	2
DTA	1	225389076	133.4824625	A/G	0.275765734	27.55068164	1.61E-07	1
DTA	1	225389124	133.4824946	A/G	-0.362514174	43.74895918	4.24E-11	1
DTA	1	227012837	134.2125196	A/T	0.431401632	40.3384133	2.59E-08	2
DTA	1	227211898	134.3957283	G/A	0.420013742	38.80536863	6.84E-08	3
DTA	1	227399531	134.5684191	G/A	0.256022718	32.24162132	1.46E-08	1
DTA	1	227904599	135.2061919	C/A	0.332050432	37.21927339	2.10E-09	2
DTA	1	228265459	135.4819081	G/C	-0.316862227	42.25409546	9.04E-11	1
DTA	1	228503537	135.6638123	C/A	0.431766612	39.77182773	8.65E-10	2
DTA	1	229523738	136.4433	G/A	0.253415547	32.13172389	1.55E-08	1
DTA	1	230216859	136.9728813	G/A	0.260293319	37.0770719	1.25E-09	1
DTA	1	230427201	137.1335937	T/C	-0.374969344	38.95802696	1.26E-08	2
DTA	1	230618427	137.2797005	C/T	0.294203788	53.28265352	3.49E-13	1
DTA	1	230680174	137.3268785	G/A	0.415614891	37.07252607	6.37E-09	6
DTA	1	231678262	137.8523155	v1:A/G	-0.403586097	35.45466556	7.86E-09	18
DTA	1	231870001	137.9278336	CNV+	0.617917883	51.96712562	6.75E-13	1
DTA	1	232804412	138.2958596	G/A	0.268710653	40.37105876	2.34E-10	1
DTA	1	232893380	138.3309005	C/T	0.427165921	37.34932315	1.09E-09	1
DTA	1	232909681	138.3373208	C/T	0.465280464	30.94371925	2.84E-08	1
DTA	1	233118985	138.419757	G/A	0.527706797	39.17401279	4.30E-10	1
DTA	1	233533022	138.5828292	C/A	-0.317362278	35.53300536	2.73E-09	1
DTA	1	233566077	138.5958482	C/T	-0.345964161	34.48607721	4.65E-09	1
DTA	1	235322807	139.2877519	A/G	0.434511497	40.43288371	1.59E-09	3
DTA	1	235435129	139.3319909	C/G	0.442210175	53.41101769	3.27E-13	1
DTA	1	235502952	139.3587036	C/T	0.409329957	57.99909096	3.28E-14	1
DTA	1	235534506	139.3711314	C/T	0.386456041	42.23194668	9.14E-11	1
DTA	1	235638248	139.4119912	T/C	0.307589574	37.12678112	6.35E-08	2
DTA	1	235702266	139.4372052	C/G	0.30082385	39.2788475	4.08E-10	1
DTA	1	235910762	139.5193232	T/A	-0.379689497	29.56558736	5.74E-08	1
DTA	1	236134335	139.6073794	C/T	0.320262846	36.56147948	4.94E-09	4
DTA	1	236770001	139.8577421	CNV+	0.343178138	55.77425472	9.99E-14	1
DTA	1	239107094	141.0503171	A/G	-0.313933667	26.0544379	3.53E-07	2
DTA	1	239223673	141.1178388	T/G	-0.355314621	43.10879473	5.87E-11	1
DTA	1	240149981	141.6543498	T/A	0.26799343	40.11843663	2.66E-10	1
DTA	1	240192836	141.6791711	T/C	-0.259927606	36.55367565	1.53E-08	3
DTA	1	240201808	141.6843677	G/A	0.325603463	38.25128834	6.87E-10	1
DTA	1	242867527	143.0859102	C/A	-0.345509458	26.14129328	3.33E-07	1
DTA	1	243388589	143.3553473	C/T	-0.285052187	29.29987686	6.58E-08	1
DTA	1	243390876	143.3565299	C/T	-0.351354759	39.52688423	4.52E-09	2
DTA	1	243529198	143.4280551	G/A	-0.436058773	56.24109409	7.91E-14	1
DTA	1	243694192	143.5133722	C/T	-0.330878327	35.01069051	2.07E-08	5
DTA	1	244634071	143.9993764	C/T	-0.300023872	30.2751244	3.99E-08	1
DTA	1	245631893	144.5153424	G/C	-0.318007602	39.24217702	4.15E-10	1
DTA	1	245819356	144.612278	T/C	-0.304365022	29.42272286	1.60E-07	2
DTA	1	253450052	150.2862569	G/C	-0.23049871	32.83471375	1.08E-08	1
DTA	1	255555853	151.9822476	v1:----/ACTG	-0.140715933	25.7294363	4.11E-07	1
DTA	1	256250726	152.4045069	C/T	-0.21393606	26.76207812	2.42E-07	1
DTA	1	256698828	152.7877264	G/A	-0.199349037	26.6443778	2.57E-07	1
DTA	1	257846633	154.279359	C/T	-0.243114504	26.95952236	2.18E-07	1
DTA	1	258430306	155.4678196	C/T	-0.283183904	26.32937545	3.02E-07	1
DTA	1	259634112	156.168742	v1:-/T	-0.214865185	28.76134926	1.26E-07	4
DTA	1	260506773	156.520603	A/G	-0.27695778	31.31946743	2.34E-08	1
DTA	1	260507285	156.5206534	T/C	-0.247022469	27.78780316	1.43E-07	1
DTA	1	260687977	156.5384381	v1:TCAA/----	-0.264285265	33.90432579	2.44E-08	4
DTA	1	261562159	156.8278791	T/C	-0.217418077	31.64362906	1.98E-08	1
DTA	1	276367914	169.1581505	A/C	-0.331939963	43.15491694	4.04E-09	3
DTA	1	278190001	170.8613319	CNV-	-0.382697027	48.23039752	1.86E-11	2
DTA	1	278573971	171.2741405	v1:T/C	-0.39238529	59.18010583	1.81E-14	1
DTA	1	278972033	171.9901218	C/T	-0.478897659	41.81605451	1.13E-10	1
DTA	1	279157048	172.3786746	C/T	-0.486915646	43.21908345	5.55E-11	1
DTA	1	279158383	172.3814783	G/A	-0.388646243	26.5191118	2.74E-07	1
DTA	1	279211348	172.4927109	A/T	-0.374808268	24.51172578	7.70E-07	1
DTA	1	280230342	174.6339534	G/T	-0.307148613	47.3950618	1.48E-09	16
DTA	1	281550765	176.6078093	v1:C/G	-0.331543912	44.77262152	3.73E-08	88
DTA	1	281923358	176.9567171	C/T	0.348714106	26.9774222	2.16E-07	1
DTA	1	282495506	177.2657027	C/T	-0.238175226	43.21855785	8.23E-10	5
DTA	1	284735419	179.5445507	C/T	-0.331673701	62.10638849	4.20E-15	1
DTA	1	284848671	179.6403068	C/A	0.411714135	35.89699573	2.27E-09	1
DTA	1	284894815	179.6793221	v1:C/T	-0.264847867	43.74522401	5.60E-11	15
DTA	1	285088949	179.843465	v1:C/G	-0.266606363	49.82797624	1.59E-10	10
DTA	1	285232351	179.9647133	A/G	-0.253850893	53.69044786	6.51E-11	4
DTA	1	285353436	180.1155777	T/C	-0.262437269	42.64947456	9.44E-11	2
DTA	1	285439235	180.2405471	G/C	-0.273786205	40.39908485	2.31E-10	1
DTA	1	285907667	180.9733225	v1:G/A	-0.267722384	34.31181786	4.31E-08	8
DTA	1	286820392	182.2061348	C/T	-0.246428391	27.13927503	1.99E-07	1
DTA	1	287296650	183.0271962	A/G	-0.315065096	44.8261408	2.46E-11	1
DTA	1	287297061	183.0279048	T/G	-0.29179394	45.40658448	1.84E-11	1
DTA	1	287303987	183.0398451	A/G	-0.265668285	29.23867516	1.21E-07	2
DTA	1	287305657	183.0427242	T/C	-0.265277568	37.06710689	2.67E-08	2
DTA	1	287659415	183.6525975	A/C	-0.318785054	46.29870974	5.91E-11	14
DTA	1	287659833	183.6533181	v1:G/C	-0.36824354	52.89224553	2.69E-11	20
DTA	1	287705595	183.7322111	G/T	-0.367906809	42.68695044	2.70E-09	2
DTA	1	287965161	184.1796989	T/C	-0.369334581	26.40710852	2.90E-07	1
DTA	1	288221680	184.6219336	G/T	0.472144496	32.64040604	1.19E-08	1
DTA	1	288393130	184.9175108	G/A	0.433590857	28.52293089	1.52E-07	3
DTA	1	288438506	184.9957383	A/G	0.621993495	28.37549718	1.85E-07	5
DTA	1	288458001	185.0230185	v1:C/A	0.604104434	26.84911978	2.66E-07	4
DTA	1	288679816	185.322956	v1:--/CA	0.376577254	31.68228131	1.94E-08	2
DTA	1	288681364	185.3250492	v1:T/G	0.457418785	31.01497675	1.06E-07	12
DTA	1	288768842	185.4433367	T/G	0.430317042	27.40911959	2.15E-07	2
DTA	1	288769963	185.4448525	T/C	0.676630779	32.83518813	5.41E-08	2
DTA	1	288830935	185.5272987	C/T	0.33251075	30.22782676	4.10E-08	2
DTA	1	288897857	185.6177904	C/G	0.685831593	33.46410441	7.83E-09	1
DTA	1	288914471	185.6402558	G/A	0.624320041	26.68799871	2.51E-07	1
DTA	1	288920498	185.6484055	C/A	0.306413787	25.9783753	3.62E-07	1
DTA	1	288921015	185.6491046	C/T	0.394636262	33.23988809	3.41E-08	15
DTA	1	289099031	185.8898173	G/A	0.648209249	28.85008778	8.28E-08	1
DTA	1	289103284	185.8955682	A/G	0.448716378	29.27895082	8.50E-08	2
DTA	1	289148412	185.9565902	G/C	0.28949817	36.92668788	1.35E-09	1
DTA	1	289289586	186.1474852	G/A	0.709618462	34.34065682	5.01E-09	1
DTA	1	289322693	186.1922524	C/A	0.657271002	28.75887847	8.68E-08	1
DTA	1	291221967	189.362752	T/C	0.43742076	39.80957012	3.12E-10	1
DTA	1	291416971	189.9098152	A/G	0.432441607	26.07873959	3.44E-07	1
DTA	1	292095170	191.7046663	G/A	0.310885704	29.24252617	6.77E-08	1
DTA	1	292586143	192.5915352	A/G	0.46756531	31.27646788	2.39E-08	1
DTA	1	292952996	193.2736182	T/G	0.38739027	33.2709716	8.64E-09	1
DTA	1	293017571	193.3236062	v1:TCATT/-----	0.24747689	26.1113509	3.38E-07	1
DTA	1	294010750	194.6756224	C/T	0.450103075	28.60016028	9.41E-08	1
DTA	2	5688494	17.24566445	G/T	-0.215561286	26.99062824	2.15E-07	1
DTA	2	5688547	17.24586595	A/T	-0.221836334	25.42682958	4.81E-07	2
DTA	2	5722022	17.37313357	v1:----/CGGC	-0.249014189	35.46025879	2.83E-09	15
DTA	2	12640613	36.38839325	C/T	-0.394312044	48.66973058	9.78E-12	2
DTA	2	12828226	36.75267354	G/A	-0.411250204	38.15069814	7.22E-10	1
DTA	2	12844384	36.78404685	A/G	-0.350084089	46.73135854	9.42E-12	1
DTA	2	13198588	37.47178989	C/T	-0.336054313	50.22872422	1.62E-12	1
DTA	2	13201395	37.47724013	G/A	-0.378335771	43.98649395	1.12E-09	3
DTA	2	13202942	37.48024387	C/G	-0.315414164	44.83184745	8.83E-10	4
DTA	2	13551813	38.15763205	T/A	-0.508194505	51.22748413	9.80E-13	1
DTA	2	13624183	38.29814984	T/C	-0.392645691	46.52789226	1.04E-11	1
DTA	2	13705105	38.45527269	C/A	-0.387949166	51.80391007	2.81E-12	5
DTA	2	13714841	38.47417668	C/T	-0.347896962	49.6999105	6.24E-10	65
DTA	2	13755364	38.55285848	G/T	-0.396194249	48.51223916	3.84E-12	1
DTA	2	13757375	38.55676316	G/A	-0.352069485	44.34726412	3.14E-11	1
DTA	2	13761163	38.56411816	T/C	-0.287841025	48.90243017	1.77E-11	5
DTA	2	13761164	38.5641201	C/T	-0.332107941	55.20665689	1.46E-13	4
DTA	2	13776547	38.59398863	C/T	-0.455489104	57.84721371	1.59E-13	3
DTA	2	14180001	39.42408711	CNV-	-0.240114091	53.94117081	2.51E-13	1
DTA	2	16271224	43.04527378	C/A	-0.448014424	52.48158578	5.22E-13	1
DTA	2	27478142	58.5679499	C/T	0.187927675	26.1331707	3.34E-07	1
DTA	2	27513143	58.5939233	v1:T/C	0.29900536	30.95552163	1.54E-07	3
DTA	2	27513143	58.5939233	T/C	0.29900536	30.95552163	1.54E-07	3
DTA	2	27663712	58.70565692	C/A	0.275751248	33.0681014	2.85E-08	2
DTA	2	27783183	58.79431347	A/G	0.215761544	27.72437342	1.47E-07	1
DTA	2	27792812	58.80411689	v1:AAGAA/-----	0.235753512	31.48228855	2.15E-08	2
DTA	2	27797552	58.81404267	A/G	0.243764239	29.53465476	5.89E-08	2
DTA	2	27810147	58.84041717	C/T	0.25909479	37.76854603	8.77E-10	1
DTA	2	28713901	60.32062306	C/T	0.36939147	31.47329665	2.16E-08	1
DTA	2	31913873	62.47473602	C/T	0.283007352	27.89867766	1.35E-07	1
DTA	2	39268527	66.88277343	C/T	0.320598947	26.99588833	2.14E-07	1
DTA	2	42233205	68.58460299	T/C	0.252316936	41.28515272	1.48E-10	1
DTA	2	42354874	68.64329436	v1:C/G	0.233114163	27.61330554	1.56E-07	1
DTA	2	42552847	68.73879367	C/A	0.319762292	30.42982624	3.69E-08	1
DTA	2	42553175	68.73895189	C/A	0.287516248	31.13994821	2.57E-08	1
DTA	2	42557533	68.74105413	v1:G/A	0.190675758	31.98935563	1.66E-08	1
DTA	2	46309251	70.05325466	G/A	0.215207616	27.57251999	1.59E-07	1
DTA	2	46449008	70.09152301	G/C	0.310318017	28.74750932	8.73E-08	1
DTA	2	47322081	70.33058839	T/C	0.211759785	30.98164239	2.78E-08	1
DTA	2	47322361	70.33066506	G/A	0.228054392	29.20544161	2.44E-07	2
DTA	2	47932464	70.58775087	C/T	0.348337718	26.5541468	2.69E-07	1
DTA	2	48015517	70.63144297	T/C	0.255841311	27.2091214	1.92E-07	1
DTA	2	54514825	72.58895419	G/A	0.32537676	30.0031489	4.59E-08	1
DTA	2	54745774	72.63032195	v1:A/G	0.220969038	41.71696745	1.19E-10	1
DTA	2	55590400	72.781612	v1:C/T	0.175303088	37.53188127	5.95E-08	6
DTA	2	55593869	72.78223337	v1:C/T	0.166868785	32.12532002	1.55E-08	1
DTA	2	55752839	72.8107082	v1:CCGGG/-----	0.184371257	33.678593	7.02E-09	1
DTA	2	56512014	72.9466922	v1:G/A	0.179963815	32.36407949	5.22E-08	3
DTA	2	58307491	73.26829941	T/C	0.233526093	31.97333375	1.68E-08	1
DTA	2	58334394	73.2731183	A/G	0.221194154	31.73900348	2.87E-08	2
DTA	2	58645071	73.328767	C/A	0.284405244	40.89060262	1.80E-10	1
DTA	2	61165748	74.01745476	v1:C/T	0.190171857	35.09905246	3.41E-09	1
DTA	2	63378351	74.83222544	T/C	0.378714644	32.91701232	1.04E-08	1
DTA	2	67964796	75.08973283	C/A	0.225761186	32.53153915	1.95E-08	3
DTA	2	68007145	75.09211053	G/A	0.201963201	29.36719817	6.42E-08	2
DTA	2	68017573	75.09269601	G/C	0.252809039	34.21467158	2.09E-08	2
DTA	2	68017578	75.09269629	G/A	0.262205663	35.4338782	6.05E-08	14
DTA	2	68022609	75.09297876	T/C	0.268913576	30.24069868	9.06E-08	8
DTA	2	68516120	75.12068709	v1:C/G	0.266565752	57.51125756	4.18E-14	2
DTA	2	69098249	75.1533709	C/A	0.206943829	31.8679292	1.77E-08	1
DTA	2	69194983	75.15880206	C/A	0.35920732	40.11266903	2.67E-10	1
DTA	2	70444260	75.22894311	C/G	0.319075597	30.91811992	2.87E-08	1
DTA	2	71484787	75.28736382	G/C	0.255443336	26.86056845	2.30E-07	1
DTA	2	71884885	75.30982745	G/A	0.257631968	38.90518389	2.58E-09	4
DTA	2	72694336	75.35527433	C/A	0.600605659	112.4475869	6.45E-26	1
DTA	2	83220584	75.94627381	C/T	0.314831441	30.79008473	3.07E-08	1
DTA	2	112846847	76.74265352	A/C	0.684589356	126.8360629	4.11E-14	85
DTA	2	112913958	76.74551028	A/G	0.644898296	112.9461676	4.22E-14	9
DTA	2	117314072	76.93281301	C/T	0.590540859	107.0277003	2.37E-20	5
DTA	2	121632247	77.12662877	G/C	0.218863389	33.76316851	6.73E-09	1
DTA	2	139579990	79.1712255	T/A	-0.355488173	31.51659508	2.12E-08	1
DTA	2	153230001	81.42994618	CNV-	-0.225352605	37.69478205	9.11E-10	1
DTA	2	156156598	81.73844008	T/C	-0.265584688	26.2444411	3.16E-07	1
DTA	2	162147756	82.53010646	G/A	-0.351451595	38.48118528	6.11E-10	1
DTA	2	165907446	83.11707303	T/C	-0.37775504	32.63335224	2.05E-08	3
DTA	2	166188706	83.18543999	G/A	-0.383531783	30.4487969	3.65E-08	1
DTA	2	166220496	83.19316731	A/C	-0.373307978	29.66011557	5.47E-08	1
DTA	2	167331955	83.51379445	G/C	-0.457942557	46.45790907	1.08E-11	1
DTA	2	167549358	83.5829654	A/T	-0.375065005	32.19598007	1.59E-07	3
DTA	2	169060240	84.01962391	G/A	-0.487823405	35.66888806	1.34E-07	3
DTA	2	169265446	84.03974355	G/A	-0.297318683	26.68835177	2.51E-07	1
DTA	2	169398393	84.05277848	T/A	-0.347468908	27.74634257	1.46E-07	1
DTA	2	171591002	84.51327946	C/T	-0.341917299	30.79506655	3.06E-08	1
DTA	2	177631434	88.26403475	v1:C/T	-0.20370005	29.76477369	5.18E-08	1
DTA	2	182200001	92.02794444	CNV-	-0.171029344	25.37251811	4.94E-07	1
DTA	2	182689193	92.64876919	C/G	-0.391070779	31.5546446	2.08E-08	1
DTA	2	182741372	92.71498862	A/G	-0.240146908	28.58342103	9.49E-08	1
DTA	2	183000244	93.04351841	G/A	-0.3452319	34.36644327	4.95E-09	1
DTA	2	183288858	93.40979323	G/A	-0.28433483	33.5228289	1.30E-08	2
DTA	2	183385118	93.53195506	G/A	-0.354236581	34.05140988	1.25E-08	2
DTA	2	184093826	94.43136361	A/C	-0.327166632	35.83614397	2.34E-09	1
DTA	2	184706146	95.20844788	v1:G/T	-0.191040743	26.37958721	2.94E-07	2
DTA	2	185144241	95.76442634	A/G	-0.256240925	32.1148562	1.56E-08	1
DTA	2	185158815	95.78292194	G/C	-0.234933158	30.51253455	3.54E-08	1
DTA	2	185340001	96.01286183	CNV-	-0.295116771	34.07366085	1.83E-07	2
DTA	2	185458056	96.1626833	v1:A/T	-0.355201536	34.23133013	8.05E-09	2
DTA	2	185458938	96.16380263	A/G	-0.37797932	39.26369738	4.11E-10	1
DTA	2	185482223	96.1933532	T/C	-0.382771307	35.19495126	3.24E-09	1
DTA	2	185488042	96.20073799	G/T	-0.276034445	28.60342213	9.40E-08	1
DTA	2	185488830	96.20173803	A/G	-0.27684019	27.80944141	1.41E-07	1
DTA	2	185489158	96.20215429	C/T	-0.286629692	37.65042736	9.31E-10	1
DTA	2	185491041	96.20454397	C/T	-0.274621952	28.41617933	1.03E-07	1
DTA	2	185491144	96.20467468	A/G	-0.357707854	39.16768076	4.31E-10	1
DTA	2	185550212	96.27963682	C/T	-0.316298046	32.39530484	1.35E-08	1
DTA	2	186198773	97.10271389	v1:G/T	-0.283859109	37.79701204	8.65E-10	1
DTA	2	186273652	97.19774148	v1:----/GGGC	-0.204422762	30.46433109	4.75E-08	3
DTA	2	186274632	97.19898518	G/A	-0.317344212	37.0512622	1.26E-09	1
DTA	2	186305047	97.23758431	G/A	-0.379415829	29.41319674	1.10E-07	4
DTA	2	186620148	97.71256213	C/G	-0.306404517	26.63800687	2.58E-07	1
DTA	2	186638620	97.74880905	T/A	-0.396616343	34.64925561	5.57E-09	2
DTA	2	186641124	97.75372255	C/G	-0.321953528	29.48289021	5.99E-08	1
DTA	2	186643511	97.75840647	T/A	-0.371926449	27.59672897	1.59E-07	3
DTA	2	186779439	98.02513294	A/G	-0.278866762	27.30379502	1.83E-07	1
DTA	2	186800476	98.06641307	A/T	-0.260518512	32.58417231	4.78E-08	4
DTA	2	186840283	98.14452487	A/G	-0.25018224	31.10167333	2.62E-08	1
DTA	2	186882294	98.22696149	C/T	-0.331673197	35.27252968	2.50E-08	8
DTA	2	187487531	99.1341193	T/A	-0.250877407	26.17472423	3.27E-07	1
DTA	2	188182076	99.75417218	G/T	-0.277451499	26.07361491	3.44E-07	1
DTA	2	188182231	99.75431055	T/C	-0.344667394	36.95578538	1.33E-09	1
DTA	2	190723559	102.0230732	A/G	0.271617091	28.05713606	1.24E-07	1
DTA	2	193132990	104.3090099	A/G	0.242289767	33.13632165	1.60E-08	2
DTA	2	196000706	106.5000519	A/G	0.281646575	38.08356271	7.48E-10	1
DTA	2	196446623	106.7412835	A/G	0.326159773	32.65350629	3.29E-08	2
DTA	2	196882265	106.9769566	G/C	0.220288621	31.76012013	1.87E-08	1
DTA	2	196944521	107.0106357	G/A	0.250899257	31.72616427	1.90E-08	1
DTA	2	196951433	107.014375	T/C	0.289085593	45.24489153	1.77E-10	2
DTA	2	197915045	107.2399259	G/A	0.270949577	36.46333698	1.70E-09	1
DTA	2	198170464	107.2843047	G/A	0.338681535	39.23654958	4.17E-10	1
DTA	2	198455584	107.3338439	C/G	0.447386223	41.23099863	1.52E-10	1
DTA	2	198721923	107.38012	C/G	0.295824704	46.01877715	2.14E-08	20
DTA	2	199057283	107.4383885	G/A	0.384855945	60.1008057	1.14E-14	1
DTA	2	199058853	107.4386613	T/C	0.377223154	46.23084908	1.21E-11	1
DTA	2	199524410	107.5700188	C/T	0.3794453	37.73515187	8.92E-10	1
DTA	2	199852177	107.7739704	T/C	0.330866175	35.36966294	2.97E-09	1
DTA	2	201404356	109.2112419	T/C	0.227787852	28.38066811	1.05E-07	1
DTA	2	202987541	110.9629212	T/C	0.507312813	47.14376494	2.75E-09	7
DTA	2	203019041	111.0012188	T/G	0.336159548	45.47153228	4.11E-10	5
DTA	2	203033323	111.0185829	C/T	0.361541631	42.11144911	7.87E-10	11
DTA	2	203200241	111.2215214	v1:A/G	0.264178948	55.64527284	1.07E-13	3
DTA	2	203200428	111.2217488	C/A	0.330071314	55.33370519	3.06E-11	2
DTA	2	203298418	111.3408849	C/T	0.313144166	42.60853906	7.55E-11	1
DTA	2	203583727	111.687763	A/G	0.297658958	54.81325933	1.62E-13	1
DTA	2	204116665	112.335708	T/C	0.513537735	45.9285886	7.82E-11	7
DTA	2	204327787	112.5923897	T/G	0.292048389	27.72485403	1.47E-07	1
DTA	2	204423404	112.7086407	G/A	0.3249591	48.49660008	3.87E-12	1
DTA	2	205452308	113.9595802	v1:G/C	0.249792468	51.70160505	7.72E-13	1
DTA	2	205453351	113.9608483	A/C	0.259026907	34.89282295	4.60E-08	6
DTA	2	206562334	115.3092277	C/T	0.338201696	45.61822156	1.88E-10	4
DTA	2	207387091	116.352696	T/A	0.254415757	37.76676162	8.78E-10	1
DTA	2	211914323	123.6434115	GRMZM2G159041+	-0.365069383	42.50847991	1.82E-08	11
DTA	2	212028819	123.8219035	v1:C/A	0.31633739	67.24233052	3.23E-16	6
DTA	2	212028872	123.8219861	G/T	0.314038801	55.39692409	5.06E-09	27
DTA	2	213528734	125.7234859	v1:G/C	0.248469263	69.07262903	1.80E-10	14
DTA	2	213649883	125.8758591	A/C	-0.361876072	41.77554366	7.79E-10	2
DTA	2	213835600	126.1398951	v1:C/T	0.338435033	122.3242702	1.12E-19	6
DTA	2	213913485	126.2520972	v1:A/G	0.303323558	104.9741881	3.04E-08	158
DTA	2	215685574	128.4913379	v1:A/G	0.340918051	106.0899739	3.26E-12	4
DTA	2	215745115	128.5592371	T/C	0.344953972	33.52939248	7.58E-09	1
DTA	2	215747472	128.5619249	v1:T/C	0.327918971	141.6115471	4.27E-32	1
DTA	2	215819137	128.64365	v1:G/A	0.302759327	38.74308054	5.35E-10	18
DTA	2	215830485	128.656591	v1:C/T	0.239212686	39.88757003	2.99E-10	1
DTA	2	216109760	128.9750697	G/A	0.285196536	46.26909913	1.19E-11	1
DTA	2	216130051	128.9982091	v1:---/CCG	0.351389103	38.78728092	5.23E-10	1
DTA	2	216201092	129.0792226	v1:T/A	0.21265946	41.27275815	3.33E-10	6
DTA	2	216328504	129.2245203	v1:T/A	0.299702013	38.30570911	1.57E-07	27
DTA	2	220596595	134.6941645	T/C	-0.236291656	29.64393296	1.08E-07	3
DTA	2	221038769	135.1895825	A/G	-0.300436538	26.33309715	3.08E-07	2
DTA	2	221439621	135.547891	v1:G/C	-0.325467321	29.64341192	1.55E-07	29
DTA	2	222840236	136.8486807	G/A	-0.269882337	25.40938331	4.85E-07	1
DTA	2	222840436	136.8488769	T/A	-0.322234512	29.60372558	5.94E-08	2
DTA	2	222846696	136.8550191	C/T	-0.364333152	29.07019577	7.40E-08	1
DTA	2	222915651	136.9226764	T/A	-0.384723388	31.89539291	1.74E-08	1
DTA	2	222989714	136.9953455	C/T	-0.276411016	26.4389132	3.04E-07	2
DTA	2	223345411	137.3443482	G/A	-0.323373711	28.16174483	1.18E-07	1
DTA	2	223346057	137.3449821	G/A	-0.284701769	28.20880694	1.15E-07	1
DTA	2	223711046	137.7031019	A/G	-0.303545661	31.1954009	1.74E-07	2
DTA	2	226776439	141.6101005	T/C	0.292882116	41.37114087	3.05E-09	2
DTA	2	226800042	141.6325726	G/A	0.401134822	45.87504035	9.26E-11	2
DTA	2	226818854	141.6504832	C/T	0.281331345	43.34907416	5.19E-11	1
DTA	2	229251884	146.3224933	A/C	0.362335148	41.76692919	1.16E-10	1
DTA	2	229561487	147.1653127	G/A	0.461454616	39.22994307	7.49E-10	2
DTA	2	229627122	147.3439882	G/A	0.42272229	34.25367116	5.24E-09	1
DTA	2	230271177	149.0972724	C/T	0.394711855	43.5135509	4.78E-11	1
DTA	2	230342975	149.2927252	C/T	0.355989242	26.05053897	3.49E-07	1
DTA	2	230670425	150.1841288	C/T	0.358680891	50.19115267	1.65E-12	1
DTA	2	230672069	150.1886042	G/C	0.322739403	33.5047431	7.67E-09	1
DTA	2	230672932	150.1909535	G/C	0.32707254	41.51511038	4.81E-09	38
DTA	2	230672932	150.1909535	A/C	0.32707254	41.51511038	4.81E-09	38
DTA	2	232312808	153.5447572	A/G	0.497151933	35.80670213	2.38E-09	1
DTA	2	233598107	155.7720159	A/G	0.411263983	35.49615257	1.89E-08	26
DTA	2	233599451	155.7743448	A/T	0.34617318	33.10025608	1.17E-08	2
DTA	2	233599525	155.7744731	T/A	0.437627212	40.3620796	4.49E-09	7
DTA	2	233599670	155.7747243	C/G	0.324685986	43.91308203	1.13E-09	2
DTA	2	233879673	156.2599337	A/T	0.245571118	36.52892896	2.01E-09	2
DTA	2	233901294	156.2974001	G/C	0.40137231	34.01412129	2.29E-08	4
DTA	2	234568335	157.4532968	A/T	0.467762389	30.62495609	1.40E-07	2
DTA	3	5561751	21.11057882	C/A	-0.214803868	27.24462413	1.89E-07	1
DTA	3	5561806	21.11098891	A/G	-0.247307235	31.80407645	4.46E-08	5
DTA	3	5759618	22.5418201	v1:T/G	-0.265939801	31.30458967	2.36E-08	2
DTA	3	8430441	30.56074028	C/T	-0.281949043	28.52376309	1.35E-07	2
DTA	3	8541450	30.85893494	C/T	-0.301001661	37.96724833	7.93E-10	1
DTA	3	8543189	30.86360628	A/G	-0.32759898	38.3141703	1.72E-08	2
DTA	3	8590688	30.99119907	C/T	-0.282435362	27.79713938	1.42E-07	1
DTA	3	8609464	31.04163555	G/A	-0.322283933	29.1640169	9.56E-08	2
DTA	3	8618989	31.0672218	G/A	-0.318083312	36.1663134	3.40E-08	22
DTA	3	8842308	31.66710589	A/G	-0.28430236	27.76408552	1.45E-07	1
DTA	3	9027825	32.16544547	A/T	-0.311825452	34.3776229	7.64E-08	11
DTA	3	9027831	32.16546158	A/G	-0.296830062	31.03053687	4.46E-08	4
DTA	3	9096713	32.35049383	C/A	-0.228891425	31.85717102	1.78E-08	1
DTA	3	9113339	32.39515493	v1:G/C	-0.254887289	35.82630216	2.35E-09	1
DTA	3	9234013	32.71931191	G/A	-0.3098614	27.21081019	1.92E-07	1
DTA	3	9891862	34.28651037	A/C	-0.413461049	37.76947815	8.77E-10	1
DTA	3	10066535	34.63643771	C/A	-0.309549475	33.82050769	6.87E-09	3
DTA	3	10195015	34.89382531	T/C	-0.268784093	29.82926065	5.01E-08	1
DTA	3	10270722	35.04549127	T/A	-0.282897602	28.12492732	1.20E-07	1
DTA	3	10287229	35.07856021	T/C	-0.33241506	31.1273811	3.29E-08	3
DTA	3	11189550	36.88620526	A/C	-0.312621873	26.43844964	2.86E-07	1
DTA	3	11294346	37.09614603	v1:C/G	-0.206713919	31.58918401	2.04E-08	1
DTA	3	11491067	37.49024275	G/A	-0.266134429	29.04015207	1.07E-07	2
DTA	3	11493522	37.49516092	C/A	-0.404304746	37.25544169	1.14E-09	1
DTA	3	11896729	38.30188266	v1:-------/GGGGTGT	-0.493807705	36.60702688	1.58E-09	2
DTA	3	13410001	40.25860011	CNV-	-0.69161686	30.28364948	3.97E-08	1
DTA	3	13603098	40.50828177	C/T	-0.526706831	37.88083152	9.53E-10	3
DTA	3	13719465	40.65874867	G/A	-0.542553873	40.13265855	4.27E-10	5
DTA	3	14194636	41.27316259	A/G	-0.427992298	35.83445731	2.34E-09	1
DTA	3	14814630	42.07483809	G/A	-0.517821389	33.06470353	9.60E-09	1
DTA	3	17052056	44.96791382	A/G	-0.503094382	29.26805651	6.68E-08	1
DTA	3	22029468	50.8098761	G/T	0.367681182	62.22791858	3.95E-15	1
DTA	3	22208330	50.92703694	C/A	0.329937011	27.51559437	1.69E-07	2
DTA	3	22209246	50.92763695	v1:T/A	0.286684813	45.33144957	9.70E-11	3
DTA	3	23604881	51.84182653	A/G	0.313646413	48.47963539	1.32E-08	9
DTA	3	25566179	52.61156517	C/A	0.315569211	36.56083478	1.62E-09	1
DTA	3	25745795	52.67019685	v1:---/ACA	0.282332038	54.25616304	2.14E-13	1
DTA	3	25746275	52.67035354	A/G	0.297156764	45.17053231	2.07E-11	1
DTA	3	25996950	52.75218087	T/G	0.280086765	43.74832665	4.25E-11	1
DTA	3	25998480	52.7526803	v1:T/-	0.257844767	45.90777787	1.43E-11	1
DTA	3	27015933	53.08480541	C/A	0.278254984	38.29558553	8.81E-10	2
DTA	3	27295244	53.17598033	T/C	0.362234783	43.65870407	4.44E-11	1
DTA	3	27346531	53.19272184	C/T	0.278246038	43.22720546	1.28E-09	8
DTA	3	27418104	53.21608526	C/A	0.374272714	45.88895978	1.44E-11	1
DTA	3	31341484	54.62925035	T/G	0.217773634	25.44379613	4.76E-07	1
DTA	3	31780142	54.72192439	G/A	0.263836198	34.49243975	4.64E-09	1
DTA	3	32100519	54.80527942	C/T	0.312719368	37.23637449	1.15E-09	1
DTA	3	32629877	54.921258	v1:-----/CACGT	0.211031839	34.51091589	4.60E-09	2
DTA	3	33241807	54.99342548	A/C	0.257161846	42.02165882	2.93E-10	2
DTA	3	33243468	54.99362137	C/T	0.310528257	62.83745739	1.33E-13	21
DTA	3	33704604	55.04800508	v1:T/A	0.23488413	49.95788991	4.39E-12	2
DTA	3	33706073	55.04817833	v1:T/A	0.290935763	56.27076283	7.79E-14	2
DTA	3	33775921	55.0564158	v1:T/G	0.223792704	36.14698485	2.00E-09	1
DTA	3	33776289	55.0564592	v1:C/T	0.250556198	48.69582409	3.50E-12	1
DTA	3	33781491	55.05707269	v1:C/A	0.236533038	42.98454005	3.57E-10	5
DTA	3	34086118	55.09299864	C/G	0.2512036	42.73431905	3.16E-10	2
DTA	3	34670746	55.16194628	A/G	0.283191279	29.70449335	5.35E-08	1
DTA	3	35224810	55.22728939	T/A	0.282044056	46.41953207	1.10E-11	1
DTA	3	35300416	55.23620592	G/A	0.263991053	45.22615864	6.53E-11	5
DTA	3	35620001	55.27389593	CNV-	0.202140639	39.59429622	3.53E-10	2
DTA	3	36771145	55.4096552	A/G	0.321102685	46.40569027	4.14E-10	5
DTA	3	37924339	55.53057377	v1:G/A	0.397573088	66.03558378	7.33E-10	52
DTA	3	51902430	56.78888781	T/C	0.299224698	46.26420518	1.19E-11	1
DTA	3	53608627	57.12066474	G/A	0.264108148	28.79329097	3.35E-06	3
DTA	3	54056052	57.27513672	v1:T/C	0.260881396	38.68745475	5.50E-10	1
DTA	3	64928209	57.93514182	T/G	0.223854136	35.4134059	2.90E-09	1
DTA	3	83204853	58.15279191	v1:A/G	0.266873951	41.36971815	1.41E-10	1
DTA	3	110538618	58.88784751	G/C	0.26856821	31.23893936	2.44E-08	1
DTA	3	111069487	58.9303465	G/A	0.324616141	43.30828894	5.30E-11	1
DTA	3	114404090	59.21625074	T/C	0.30996206	40.4399093	2.26E-10	1
DTA	3	114507710	59.22513497	v1:G/A	0.411527019	94.17141674	3.20E-14	64
DTA	3	115281278	59.29145962	G/A	0.308554943	43.26335598	1.25E-10	5
DTA	3	115385850	59.30042548	A/G	0.35793963	45.82067943	2.30E-11	2
DTA	3	115387890	59.30060038	T/A	0.404646604	48.40581538	5.21E-12	2
DTA	3	115387999	59.30060973	T/A	0.412916977	52.02556873	9.55E-11	2
DTA	3	115827028	59.33825147	A/G	0.515665365	121.5848649	1.48E-16	33
DTA	3	121343774	59.97764068	A/G	0.402736019	105.0699985	3.74E-10	16
DTA	3	121375141	59.9843524	C/T	0.375121578	79.76984151	5.01E-15	18
DTA	3	121375245	59.98437466	G/A	0.336394189	67.71556456	3.81E-11	2
DTA	3	121881269	60.09265064	A/T	0.269321061	33.71778852	6.88E-09	1
DTA	3	122310252	60.18444184	G/A	0.31127785	48.7820028	2.30E-11	10
DTA	3	125370641	60.82338281	C/A	0.285501938	40.7303855	1.95E-10	1
DTA	3	126378494	60.9039441	v1:A/G	0.216997004	26.71396201	2.48E-07	3
DTA	3	127320001	60.97920212	CNV-	0.226218795	46.04192548	1.33E-11	1
DTA	3	129626488	61.16356788	T/C	0.327042533	26.53891004	2.71E-07	1
DTA	3	145930017	65.67883336	v1:C/T	-0.211798332	27.13521892	2.00E-07	5
DTA	3	147973119	66.39718844	C/A	-0.389360544	101.35741	2.63E-20	3
DTA	3	154572930	68.5818402	G/A	-0.305730023	31.30304526	2.36E-08	1
DTA	3	154826481	68.66300937	GRMZM2G092679-	-0.45392829	92.01781127	2.43E-18	2
DTA	3	156819786	69.78628183	C/A	-0.427744981	50.31148863	2.49E-06	7
DTA	3	157445494	70.34097241	T/C	-0.427360687	94.68588724	3.99E-22	1
DTA	3	157519681	70.43910129	A/C	-0.409309368	90.35952704	3.38E-21	1
DTA	3	157519688	70.43911055	A/C	-0.398029147	89.81521945	4.42E-21	1
DTA	3	157540246	70.46630309	G/T	-0.442738387	83.86511103	6.90E-16	4
DTA	3	157651412	70.60985529	v1:----/CGGG	-0.369171132	107.7019342	1.59E-21	4
DTA	3	157651459	70.6099012	A/T	-0.406048764	107.4412544	7.13E-21	3
DTA	3	157724469	70.68121992	v1:G/C	-0.287530047	63.27971705	4.86E-09	3
DTA	3	157752813	70.70890733	v1:------/GGCGGA	-0.411921947	97.12298234	5.20E-20	26
DTA	3	157758594	70.71455442	A/G	-0.293608947	32.59630232	1.22E-08	1
DTA	3	158219589	71.16487047	G/A	-0.345695411	54.03871923	2.39E-13	1
DTA	3	158279767	71.22365444	C/T	-0.404010443	33.04530603	9.70E-09	1
DTA	3	158414409	71.35517746	v1:A/G	-0.401857706	105.6371181	1.50E-20	10
DTA	3	158414409	71.35517746	A/G	-0.401857706	105.6371181	1.50E-20	10
DTA	3	158422777	71.36335161	T/C	-0.400392412	55.78224954	9.95E-14	1
DTA	3	158481432	71.42064787	A/G	-0.406586406	99.67972799	2.61E-20	5
DTA	3	158539323	71.47719783	G/A	-0.39785125	85.04594137	8.60E-14	4
DTA	3	158540148	71.47800371	v1:G/A	-0.250138644	48.38755292	4.09E-12	1
DTA	3	159248711	72.17015285	T/C	-0.247674953	26.58365079	2.65E-07	1
DTA	3	159255404	72.17669081	C/G	-0.437716889	120.3045678	1.41E-27	2
DTA	3	159432154	72.34934639	T/G	-0.252810426	30.32421059	3.89E-08	1
DTA	3	159432914	72.35008879	C/T	-0.342766775	37.88699448	8.26E-10	1
DTA	3	159505914	72.42139774	G/C	-0.355883547	44.84097921	2.45E-11	1
DTA	3	159529735	72.44466693	A/G	-0.209710244	33.75106359	6.77E-09	1
DTA	3	159596289	72.5096792	G/A	-0.232824518	27.70429576	1.49E-07	1
DTA	3	159986808	72.89115183	v1:C/G	-0.541167758	100.5380251	2.24E-23	17
DTA	3	160438121	73.30735648	C/T	-0.42798604	113.408061	6.60E-16	42
DTA	3	160708471	73.55637305	G/A	-0.279399082	25.45736264	4.73E-07	1
DTA	3	160710367	73.55811944	G/A	-0.354510062	33.34380931	8.33E-09	1
DTA	3	161122857	73.93805969	v1:G/A	-0.346418313	104.1699833	3.75E-24	2
DTA	3	161132229	73.94669214	G/A	-0.293327848	63.03069449	2.65E-15	1
DTA	3	161717418	74.39722738	G/A	-0.395428934	100.0060926	1.83E-22	3
DTA	3	163525719	75.26927613	A/C	-0.538463991	100.3243963	2.48E-23	1
DTA	3	163891772	75.4458043	T/C	-0.224746897	24.83276864	6.53E-07	1
DTA	3	164875552	75.94774063	T/C	-0.263128503	28.56948143	9.56E-08	1
DTA	3	165428962	76.57755645	GRMZM2G047572-	-0.284407784	41.6982519	1.20E-10	1
DTA	3	173731730	83.90976619	G/C	-0.258791864	27.49767512	1.66E-07	1
DTA	3	174035903	84.16613885	C/T	-0.31683352	32.02483216	1.63E-08	1
DTA	3	194159986	102.28201	GRMZM2G105827-	0.196771406	32.52767358	1.26E-08	1
DTA	3	194160001	102.2820323	CNV-	0.188168983	30.12612208	4.31E-08	1
DTA	3	194290001	102.4750092	CNV-	0.209122834	34.59267837	4.41E-09	1
DTA	3	194294064	102.4810405	GRMZM2G324705-	0.229144965	33.05588524	1.02E-08	2
DTA	3	194681576	103.0099341	v1:T/A	0.203554996	47.96159343	5.07E-12	1
DTA	3	195407246	103.2001982	v1:C/A	0.208742922	29.41162925	6.21E-08	1
DTA	3	195585489	103.3138202	v1:G/T	0.199428069	54.11273214	2.30E-13	1
DTA	3	195595219	103.3200226	v1:C/G	0.176061704	30.29413352	1.12E-07	2
DTA	3	195850001	103.4824347	CNV-	0.199350422	46.07783266	2.32E-08	2
DTA	3	195911175	103.5214303	v1:C/T	0.212120274	61.65353616	5.26E-15	1
DTA	3	196210001	103.7082614	CNV-	0.187491478	33.68267702	7.01E-09	1
DTA	3	196575213	103.8696323	v1:-----/TAACA	0.212896171	36.628863	5.86E-08	5
DTA	3	196578298	103.8709954	v1:A/G	0.207697107	51.7674256	7.47E-13	1
DTA	3	196590001	103.8761665	CNV-	0.233298784	59.32649424	1.31E-13	3
DTA	3	196870001	103.999886	CNV-	0.198320837	53.58463568	3.00E-13	1
DTA	3	196950001	104.0859862	CNV-	0.222623241	57.24814063	2.52E-10	8
DTA	3	196972947	104.110729	v1:A/G	0.224147498	46.33880459	1.07E-07	8
DTA	3	197000001	104.1399015	CNV-	0.218815406	43.97376759	1.54E-09	2
DTA	3	197016393	104.1575771	G/A	0.223148812	27.29609329	1.84E-07	1
DTA	3	197021409	104.1629859	v1:A/G	0.191185598	29.09448166	7.31E-08	1
DTA	3	197027984	104.1700757	v1:G/A	0.228612949	42.46451522	1.44E-07	4
DTA	3	197027993	104.1700854	v1:A/G	0.22987692	68.94173516	1.39E-16	1
DTA	3	197028078	104.1701771	v1:---/CTT	0.196368539	29.9445579	4.73E-08	1
DTA	3	197185026	104.339415	v1:T/G	0.226080983	55.23047442	2.83E-08	18
DTA	3	197280001	104.441827	CNV-	0.228280181	57.05305038	1.04E-11	3
DTA	3	197286730	104.449083	v1:C/T	0.183399057	27.11646354	2.02E-07	1
DTA	3	197295000	104.4580005	v1:G/T	0.215702677	62.63522134	3.22E-15	1
DTA	3	197305343	104.4691535	G/A	0.290602046	58.87367669	2.07E-13	6
DTA	3	197360001	104.5280915	CNV-	0.208514588	56.68089608	6.34E-14	1
DTA	3	197413547	104.5858304	A/G	0.301089659	65.40692874	2.98E-14	2
DTA	3	197426981	104.6003164	v1:A/G	0.249096456	56.79516356	5.99E-14	2
DTA	3	197428600	104.6020622	v1:A/C	0.220747845	50.43924013	1.46E-12	3
DTA	3	197449808	104.6249309	v1:------/TTTGGG	0.268818723	63.81811181	1.61E-13	3
DTA	3	197449919	104.6250505	v1:----/AGTA	0.255541279	70.38957443	4.81E-14	18
DTA	3	197461242	104.6372602	v1:----/TTTC	0.20382226	44.15937488	3.45E-11	1
DTA	3	197462548	104.6386685	v1:A/G	0.242306803	69.21861023	1.33E-15	3
DTA	3	197770001	104.9701967	CNV-	0.23691578	76.83662022	3.07E-15	2
DTA	3	197775597	104.9762309	v1:CA/--	0.307587976	70.62827041	5.98E-17	7
DTA	3	197798170	105.0004673	v1:T/A	0.177989087	27.5401155	1.62E-07	1
DTA	3	198005603	105.1833517	v1:T/C	0.230769352	57.71924955	8.60E-13	2
DTA	3	198005870	105.1835871	v1:T/C	0.227944622	50.13191993	1.70E-12	8
DTA	3	199433632	106.668071	v1:T/C	0.226284422	65.25007863	3.58E-14	4
DTA	3	204071316	112.1697693	A/G	0.287985048	51.01538426	1.09E-12	1
DTA	3	204120283	112.2328358	G/A	0.253377765	30.03926828	4.50E-08	1
DTA	3	204479076	112.6949394	G/A	0.290427498	41.65988438	1.22E-10	1
DTA	3	204830001	113.1469095	CNV-	0.195185796	38.3719357	6.46E-10	1
DTA	3	204840001	113.1597889	CNV-	0.309825889	126.083507	8.19E-29	1
DTA	3	204877153	113.2076384	v1:A/G	0.174150263	27.95693073	4.27E-07	8
DTA	3	204888059	113.2216847	v1:G/A	0.180397276	28.70037362	8.94E-08	2
DTA	3	204888440	113.2221754	v1:T/A	0.213002305	56.09497727	2.57E-05	18
DTA	3	205071407	113.4578258	v1:G/C	0.192218926	39.23659449	1.22E-06	34
DTA	3	205999456	114.6530965	G/A	0.35389126	29.8084427	5.07E-08	1
DTA	3	206472544	115.2624051	v1:C/T	0.183303128	27.42185364	1.72E-07	1
DTA	3	206684171	115.5349679	A/G	0.347508561	35.01881156	8.54E-09	2
DTA	3	206686066	115.5374085	T/A	0.399719457	31.80372876	1.83E-08	1
DTA	3	207319205	116.6651738	v1:G/A	0.177511259	33.02805031	9.78E-09	2
DTA	3	210130001	120.663205	CNV-	0.246580213	73.73278397	1.28E-17	1
DTA	3	210174857	120.7164108	v1:T/C	0.211448357	38.26853914	6.81E-10	1
DTA	3	210271253	120.8366919	C/T	0.348772583	57.80015447	3.62E-14	1
DTA	3	210284814	120.853613	G/A	0.362538243	32.41582481	1.34E-08	1
DTA	3	210620203	121.272105	v1:G/A	0.272473173	100.6910998	1.35E-20	5
DTA	3	210968769	121.707039	v1:A/T	0.287606733	91.67053457	2.14E-16	52
DTA	3	210989573	121.7329978	v1:T/C	0.279904014	103.3706469	5.55E-24	2
DTA	3	211055702	121.8155123	G/T	0.328269473	28.9390638	7.91E-08	1
DTA	3	211181392	121.9723459	v1:T/C	0.265685633	94.06596905	1.95E-17	13
DTA	3	211182434	121.9736461	v1:A/G	0.258628687	84.05417021	7.63E-20	7
DTA	3	211184708	121.9764835	T/C	0.293305259	28.42124629	1.03E-07	1
DTA	3	211185814	121.9778635	A/G	-0.288736256	28.05980092	1.24E-07	1
DTA	3	211216853	122.0165934	A/T	-0.295985884	28.3411842	1.07E-07	1
DTA	3	211330438	122.1583226	G/A	0.419125812	29.34092877	6.44E-08	1
DTA	3	211860001	122.8191011	CNV-	0.24191091	76.32486712	7.50E-06	5
DTA	3	211860485	122.8197051	v1:A/G	0.231984417	61.79538717	8.18E-10	9
DTA	3	211924181	122.8991837	v1:T/C	0.266970422	89.70849534	4.66E-21	1
DTA	3	211955921	122.9387883	C/T	0.385591059	35.56242799	2.69E-09	1
DTA	3	211979954	122.9687762	v1:T/G	0.251251195	81.45291275	1.09E-17	2
DTA	3	211987243	122.9778713	v1:G/A	0.284232886	90.68598993	1.66E-20	3
DTA	3	211987488	122.978177	v1:G/T	0.294316343	94.82937955	1.66E-15	10
DTA	3	211988239	122.9791141	v1:A/G	0.241868822	69.83758799	8.87E-17	3
DTA	3	212041643	123.0457505	v1:G/C	0.29895452	58.43597465	2.63E-14	1
DTA	3	212251033	123.3070234	v1:C/T	0.291101073	100.9349219	1.84E-23	1
DTA	3	212648208	123.8026107	v1:C/T	0.277540877	97.02459988	3.63E-19	5
DTA	3	212942868	124.4320527	v1:A/G	0.244297759	65.72798514	6.88E-16	2
DTA	3	213153939	124.9505001	v1:-/T	0.265704666	53.49798118	8.69E-09	4
DTA	3	213153944	124.9505124	v1:T/A	0.276318154	51.53121315	3.89E-10	12
DTA	3	213162439	124.9713784	v1:-/T	0.342703788	59.85545878	1.60E-11	3
DTA	3	213283053	125.267639	v1:C/G	0.265716476	33.66526244	7.07E-09	2
DTA	3	213285941	125.2747327	v1:A/G	0.260837615	85.11477795	8.96E-19	4
DTA	3	213423989	125.6138159	A/G	0.391875783	30.08761478	4.39E-08	1
DTA	3	213441034	125.6556831	T/C	0.368990339	26.65559396	2.55E-07	1
DTA	3	213462619	125.7087017	v1:T/A	0.251234594	46.84479292	9.11E-10	7
DTA	3	213464587	125.7135356	v1:A/G	0.275427978	55.70946646	7.25E-13	16
DTA	3	213830323	126.6118821	T/A	0.371432089	45.62246617	1.65E-11	1
DTA	3	213853342	126.668423	G/A	0.31275726	31.45308139	2.19E-08	1
DTA	3	213971984	126.9598398	A/T	0.417579723	32.2829781	1.43E-08	1
DTA	3	214123955	127.3331216	G/A	0.33732257	52.14028091	6.19E-13	1
DTA	3	214168119	127.4416004	T/C	0.369256742	28.75225847	8.71E-08	1
DTA	3	214265662	127.6811923	T/C	0.446752755	28.36003286	1.06E-07	1
DTA	3	214776553	128.3162886	G/A	0.302774127	39.82795769	3.09E-10	1
DTA	3	215596797	129.4531227	T/G	0.292762068	33.74524533	6.79E-09	1
DTA	3	216031741	131.4090859	G/A	0.268211472	33.54784511	7.51E-09	1
DTA	3	216205161	131.8161321	C/T	0.305817858	44.08620273	3.58E-11	1
DTA	3	216269411	131.9669378	C/T	0.276251753	34.32680478	5.05E-09	1
DTA	3	216301375	132.0419627	v1:A/G	0.258994874	48.25974364	1.05E-11	4
DTA	3	216326517	132.1009752	A/T	0.362460501	32.62792063	1.20E-08	1
DTA	3	216592077	132.7242897	C/T	0.353659415	34.03584448	1.57E-08	2
DTA	3	216625873	132.8004366	C/A	0.519556196	37.78676599	8.87E-09	2
DTA	3	216627542	132.8009098	G/C	0.435961016	39.53385132	4.86E-10	2
DTA	3	216650691	132.8074729	A/T	0.47836024	28.82471211	1.39E-07	3
DTA	3	217242097	132.9751456	C/T	0.427630225	35.34019467	4.29E-08	12
DTA	3	217326007	132.9989354	v1:T/C	0.247202119	48.95316607	3.08E-12	1
DTA	3	217326025	132.9989405	v1:A/T	0.232513186	52.73443921	6.19E-11	10
DTA	3	217609185	133.5655814	C/T	0.441713929	36.50649345	1.56E-08	2
DTA	3	217609650	133.5665226	v1:---/TTA	0.365915633	35.93139259	1.19E-08	14
DTA	3	217791690	133.9349906	A/G	0.537215086	38.63532649	5.65E-10	1
DTA	3	217791700	133.9350108	C/G	0.489404425	32.38639176	2.25E-08	3
DTA	3	218001639	134.3599493	G/A	0.43731937	39.74212495	3.87E-09	3
DTA	3	218038569	134.4346995	C/T	0.706587986	36.44084645	1.72E-09	1
DTA	3	218324138	134.8578059	G/A	0.334831381	32.16141024	1.53E-08	2
DTA	3	218386101	134.9361491	T/C	0.338250149	31.35556865	2.30E-08	1
DTA	3	218841711	135.5122021	A/G	0.369930237	38.06376468	2.21E-08	3
DTA	3	220425597	138.0657632	A/G	0.507154403	33.1484283	9.20E-09	1
DTA	3	220621689	138.5047978	C/T	0.448622015	27.46859391	1.68E-07	1
DTA	3	220701195	138.6828055	C/T	0.754763939	37.69844436	9.09E-10	1
DTA	3	220739060	138.7675823	G/A	0.755184899	37.55119203	9.80E-10	1
DTA	3	220762217	138.819429	G/A	0.79903919	42.66931351	7.33E-11	1
DTA	3	220931252	139.1978851	T/C	0.698070727	32.20007536	1.49E-08	1
DTA	3	221003040	139.3586128	T/C	0.480422085	31.50789116	2.79E-08	2
DTA	3	221043097	139.4482973	C/T	0.379367033	30.50744316	3.54E-08	1
DTA	3	221103319	139.5831296	A/G	0.759268368	38.41897784	1.32E-09	2
DTA	3	221160798	139.7118206	T/A	0.549067867	39.49625337	3.65E-10	1
DTA	3	221204339	139.8093055	C/G	0.468789918	30.35650397	1.38E-07	3
DTA	3	221220578	139.8456633	T/C	0.363947684	36.71093415	1.50E-09	1
DTA	3	221233292	139.874129	T/A	0.370025421	28.24271728	1.13E-07	1
DTA	3	221313568	140.0538606	C/G	0.218964562	29.39288743	6.27E-08	1
DTA	3	221542806	140.5671066	A/G	0.398490003	34.26565431	1.28E-08	8
DTA	3	221673720	140.864748	C/T	0.390034194	32.81053154	1.72E-08	2
DTA	3	221987536	141.5872467	v1:A/G	0.246082359	27.10957454	2.02E-07	4
DTA	3	221996220	141.6072399	A/G	0.335498322	31.98255636	1.67E-08	1
DTA	3	222413007	142.5668088	A/T	0.3562895	36.1646527	1.09E-08	2
DTA	3	222592619	142.9803296	T/C	0.272169688	35.00000647	3.58E-09	1
DTA	3	222894104	143.6744386	G/A	0.427476482	37.27794391	2.92E-09	5
DTA	4	1744270	6.053817562	v1:C/T	0.173550487	27.00853961	2.47E-07	3
DTA	4	1744543	6.054748024	v1:G/A	0.176328802	29.44598385	6.10E-08	1
DTA	4	1760001	6.107433278	CNV-	0.181074324	28.41236711	1.88E-07	4
DTA	4	2214473	7.656402935	v1:C/A	0.257945973	28.07114448	1.23E-07	4
DTA	4	2653781	9.153689373	G/T	0.206384078	25.7095729	4.15E-07	1
DTA	4	2677687	9.235167811	A/C	0.293149581	28.17203667	1.17E-07	1
DTA	4	2693958	9.290624	A/C	0.251933832	27.95902508	1.31E-07	1
DTA	4	2693989	9.290729657	C/T	0.316568173	26.86443982	2.29E-07	1
DTA	4	2697837	9.303844734	G/A	0.263084478	26.71802329	2.47E-07	1
DTA	4	2852707	9.83168568	v1:G/C	0.196830731	26.65724931	2.55E-07	2
DTA	4	3054093	10.51806637	C/T	0.213235709	28.10838646	2.12E-07	5
DTA	4	3816990	13.11823602	v1:A/T	0.175047817	28.40204309	1.04E-07	1
DTA	4	4842793	16.614464	G/A	0.221175552	27.13641801	1.99E-07	1
DTA	4	6235787	20.87653019	A/G	0.262565161	26.15832116	3.43E-07	2
DTA	4	6538888	21.75754475	G/A	0.371792683	32.76499028	1.12E-08	1
DTA	4	19996637	43.81353262	G/A	0.609382313	57.42586881	4.37E-14	1
DTA	4	21222151	44.89718595	G/A	0.610458306	56.33701304	7.54E-14	2
DTA	4	21520395	45.15415061	C/G	0.651489984	63.3535867	2.25E-15	1
DTA	4	21520422	45.15417387	C/G	0.631825637	61.22188118	1.00E-13	4
DTA	4	22031266	45.59431299	C/T	0.600610642	54.82675173	6.97E-12	4
DTA	4	22070878	45.62844238	A/G	0.590764779	52.97366619	1.97E-11	9
DTA	4	22533315	46.02687442	T/C	0.597449464	54.66022708	5.63E-12	20
DTA	4	23292382	46.6808805	G/T	0.571342847	51.60915	1.84E-10	7
DTA	4	23385439	46.76105767	T/C	0.606544422	58.204627	3.01E-14	2
DTA	4	23924907	47.22585901	C/A	0.579765401	53.78153103	4.08E-13	5
DTA	4	23930446	47.23063137	C/T	0.581033049	53.66843352	2.92E-12	11
DTA	4	31722098	50.95071143	G/A	0.50068166	54.8087887	4.46E-12	4
DTA	4	36576320	53.25378789	T/G	0.621942805	60.82893521	7.95E-15	1
DTA	4	38336593	53.83783448	T/A	0.590825491	54.35148728	2.02E-11	3
DTA	4	39177061	53.9384623	A/T	0.57909401	51.89762064	1.80E-10	7
DTA	4	39820298	54.01547599	C/T	-0.358394668	37.20066026	1.17E-09	1
DTA	4	44326478	54.55499336	A/T	0.585344822	51.67964447	1.24E-09	8
DTA	4	59963115	55.3912931	T/C	0.623398243	60.63879012	8.74E-15	1
DTA	4	62968730	55.57340548	T/C	0.581989834	52.96132025	8.48E-13	3
DTA	4	63563826	55.61404694	C/A	0.708405312	70.47485484	6.46E-17	1
DTA	4	63690120	55.62267206	T/A	0.579574276	52.8246407	4.39E-13	1
DTA	4	68400949	55.86137092	T/A	0.50773026	56.07295882	8.60E-14	1
DTA	4	73044038	55.99614461	C/A	0.588996194	55.19150601	1.34E-13	1
DTA	4	75077553	56.18896275	A/G	0.643267283	64.6673737	4.99E-15	3
DTA	4	130756520	58.70353072	A/C	-0.229297827	36.48492295	8.43E-09	4
DTA	4	130814863	58.70637401	T/G	-0.212805765	34.46738903	3.33E-08	6
DTA	4	130817840	58.7065191	C/A	-0.232631093	37.5128174	9.99E-10	1
DTA	4	130820508	58.70664912	A/T	-0.266914098	38.41818814	4.24E-09	2
DTA	4	130893529	58.71020774	G/A	-0.246601946	37.01714595	2.81E-09	5
DTA	4	130896389	58.71034712	G/C	-0.245662294	27.9294931	1.33E-07	1
DTA	4	134420996	58.92259739	A/G	-0.264056651	35.41628687	2.90E-09	1
DTA	4	142907210	60.41705883	C/T	-0.252538513	32.72171552	1.14E-08	1
DTA	4	149249970	61.97332824	C/T	-0.365514175	42.64175424	7.43E-11	1
DTA	4	149324307	61.97917255	C/G	-0.307453353	37.09960319	1.23E-09	1
DTA	4	165423760	74.89585308	T/C	-0.307921922	35.60077815	1.32E-08	3
DTA	4	165471296	74.92904737	G/A	-0.278930793	39.71723035	4.10E-09	62
DTA	4	165571201	74.99881082	G/A	-0.249576859	37.10609893	2.02E-09	2
DTA	4	165571276	74.9988632	C/T	-0.33995292	43.69287258	7.41E-11	3
DTA	4	165571367	74.99892674	G/A	-0.290664136	38.3031976	2.81E-08	4
DTA	4	169292462	77.10494695	C/A	-0.413035783	28.05689538	1.24E-07	1
DTA	4	176210699	87.34661004	T/C	0.378878482	26.56913894	2.67E-07	1
DTA	4	176415162	87.59287378	v1:G/C	-0.362686479	26.34397164	3.00E-07	1
DTA	4	178064935	90.79948083	A/G	-0.290132006	25.87134649	3.90E-07	2
DTA	4	182741458	96.66331119	G/A	0.461124578	25.35610299	4.98E-07	1
DTA	4	195512743	103.474922	G/A	0.40164607	46.35390732	1.14E-11	1
DTA	4	195523147	103.4827547	v1:----/TAGC	0.31706531	34.83730491	2.35E-08	8
DTA	4	199051482	105.730084	C/T	-0.264151452	25.65856033	4.26E-07	1
DTA	4	201278558	106.406253	G/A	-0.346869562	25.54213902	4.53E-07	1
DTA	4	201722481	106.5410338	C/T	-0.23841745	26.41841505	2.88E-07	1
DTA	4	201728259	106.542788	G/A	0.298741314	39.3527918	9.15E-10	2
DTA	4	201816107	106.5694598	A/G	0.273440465	37.74787982	8.86E-10	1
DTA	4	205069195	107.9918425	T/C	-0.332166448	42.46530618	8.12E-11	1
DTA	4	205073065	107.9930096	C/G	-0.314722479	38.45508217	6.19E-10	1
DTA	4	213404795	110.1613623	T/C	0.313947132	44.08671841	2.53E-10	4
DTA	4	217344071	110.9516684	C/T	0.37677331	44.31626185	9.53E-10	7
DTA	4	220133702	111.440305	A/G	0.275043195	43.97452208	4.96E-10	4
DTA	4	220143236	111.4410625	T/C	0.292817817	51.65426404	7.90E-13	1
DTA	4	220181112	111.4440717	T/C	0.279821145	51.85509297	2.07E-11	2
DTA	4	220181166	111.444076	T/C	0.29897683	47.09387863	1.10E-10	7
DTA	4	221627705	111.8854922	T/C	0.313222738	43.90792754	5.73E-10	6
DTA	4	224755463	112.3626608	C/T	-0.324669497	29.27603662	6.66E-08	1
DTA	4	228093589	112.9132102	T/A	-0.341275746	26.57549801	2.66E-07	1
DTA	4	229823535	113.5045418	C/G	0.255816652	43.03087351	6.10E-11	1
DTA	4	234422416	115.0765353	C/T	0.390750617	48.03265087	4.89E-12	1
DTA	4	235022953	115.4164125	C/T	0.234025639	36.28243487	2.34E-09	2
DTA	4	235023920	115.4172869	A/G	0.261404566	50.10457726	1.72E-12	1
DTA	4	235092977	115.4797286	C/T	0.309071769	48.65305321	3.58E-12	1
DTA	4	235834448	116.1819048	C/T	0.242263401	45.61875786	1.65E-11	1
DTA	4	235999858	116.4260721	G/A	0.400037414	44.95229085	2.60E-11	2
DTA	4	236044608	116.4921291	G/C	0.271792747	34.15043294	5.52E-09	1
DTA	4	236255342	116.8032008	C/T	0.407525336	38.34380046	1.06E-09	2
DTA	4	236404849	117.0238932	v1:T/C	0.437659922	43.93755885	1.53E-10	46
DTA	4	236956393	117.8380461	G/A	0.536729769	43.10986179	5.86E-11	1
DTA	4	237470848	118.4549694	T/C	0.414295784	40.72453733	3.21E-09	4
DTA	4	237543833	118.4849625	C/T	0.322939391	40.82528073	1.12E-09	3
DTA	4	238608302	118.9558326	G/A	0.368578906	50.25533656	1.60E-12	1
DTA	4	238610841	118.9584328	G/A	0.301493002	40.06682806	2.73E-10	1
DTA	4	238615760	118.9634702	G/A	0.411437783	40.94019122	1.52E-09	8
DTA	4	238689358	119.0388401	v1:G/-	0.368838508	43.4558434	5.81E-10	40
DTA	4	239420933	119.769427	A/G	0.355339584	39.24618431	4.14E-10	1
DTA	4	239513399	120.0120759	G/T	0.425724954	55.98374235	4.11E-13	2
DTA	4	239601327	120.3263545	T/C	0.284978504	47.79701111	1.54E-10	4
DTA	4	244753992	138.2923708	v1:T/G	-0.227846859	27.82571889	2.22E-07	4
DTA	4	245100798	140.3350947	v1:C/G	-0.150841671	26.72832417	2.68E-07	6
DTA	4	245129915	140.5065969	A/C	-0.204342824	26.82554506	2.69E-07	4
DTA	4	245347335	141.7872236	v1:T/C	-0.137449943	26.30319436	3.12E-07	3
DTA	4	246081809	146.1133529	C/G	-0.227689379	27.45273171	1.70E-07	1
DTA	5	1555295	1.968204121	G/C	-0.231608774	47.61842253	6.02E-12	1
DTA	5	1793479	2.609232984	v1:C/T	-0.181002163	53.42677007	2.12E-12	8
DTA	5	1850262	2.762054088	v1:T/C	-0.188857749	55.2428523	1.30E-13	2
DTA	5	1851072	2.764234056	v1:A/G	-0.189667338	45.98408184	3.80E-11	7
DTA	5	1854657	2.77388243	v1:G/A	-0.179793432	44.37061029	3.10E-11	1
DTA	5	1877256	2.834703523	v1:G/C	-0.159508866	38.82211406	5.14E-10	1
DTA	5	2316579	4.755211541	v1:AATTA/-----	-0.176055784	48.68172652	2.26E-11	10
DTA	5	2321454	4.787061908	v1:TGATC/-----	-0.200337996	46.81584179	5.15E-10	7
DTA	5	2321854	4.789675272	G/A	-0.239226519	46.63584534	9.89E-12	1
DTA	5	2353612	4.997163265	v1:A/T	-0.213986249	52.94809085	3.50E-12	7
DTA	5	2363037	5.058740641	v1:T/C	-0.172669676	49.63099359	2.19E-12	4
DTA	5	2583875	6.501565546	v1:A/G	-0.220419035	54.42876934	4.67E-13	10
DTA	5	2606437	6.648972312	v1:----/CGTG	-0.17442419	47.64110748	8.92E-11	49
DTA	5	2692904	7.209356832	A/G	-0.243741333	36.81626196	1.42E-09	1
DTA	5	2771091	7.553307294	v1:C/G	-0.18076404	50.33669348	9.80E-11	13
DTA	5	2786298	7.620204024	v1:A/C	-0.167990654	51.02790181	2.35E-12	3
DTA	5	2800001	7.680484547	CNV-	-0.172018079	47.29830844	7.08E-12	1
DTA	5	2803671	7.696629151	A/G	-0.224036758	48.05126141	2.59E-11	13
DTA	5	2814628	7.744829814	v1:A/C	-0.195332046	55.34826113	1.24E-13	2
DTA	5	3020001	8.648281004	CNV-	-0.192482737	48.93109956	9.83E-12	6
DTA	5	3044257	8.754984962	v1:T/C	-0.179546376	49.75153263	8.89E-12	13
DTA	5	3326863	9.90522866	v1:A/G	-0.17001232	49.69295729	4.92E-12	6
DTA	5	3524657	10.85346411	v1:C/T	-0.176103779	44.34602453	4.75E-11	9
DTA	5	3969338	12.49044548	v1:G/C	-0.167239395	46.49753201	1.06E-11	1
DTA	5	4189766	13.29542055	v1:G/A	-0.202382686	59.11948436	1.87E-14	2
DTA	5	4756089	16.18035487	v1:G/A	-0.191648959	45.22663998	2.01E-11	1
DTA	5	20203577	50.86778263	v1:G/A	-0.165213382	42.45269699	8.17E-11	1
DTA	5	20864563	51.26077053	G/A	-0.208637644	32.91148481	1.04E-08	1
DTA	5	22166600	52.32130274	G/C	-0.226134091	26.52653513	2.73E-07	1
DTA	5	22498586	52.7593538	v1:GCCTGT/------	-0.178134094	44.51990823	2.88E-11	1
DTA	5	23053243	53.49121625	v1:T/C	-0.1481761	25.94226868	3.69E-07	2
DTA	5	23125585	53.58667055	A/G	-0.224254095	38.72027289	9.23E-10	2
DTA	5	23355754	53.65968129	G/C	-0.19885518	32.98350279	1.00E-08	1
DTA	5	23362565	53.66152841	G/A	-0.194718906	29.64899351	8.64E-08	2
DTA	5	23752925	53.76739248	v1:G/A	-0.133286243	27.1298483	2.00E-07	1
DTA	5	24406382	53.96215009	C/T	-0.199092922	32.43596605	1.32E-08	1
DTA	5	24406394	53.96215462	A/G	-0.278056526	56.47669435	7.02E-14	1
DTA	5	25240001	54.27713207	CNV-	-0.160133172	36.8336273	1.41E-09	1
DTA	5	25582057	54.40637754	T/C	-0.254997419	37.99009189	2.35E-09	3
DTA	5	25582110	54.40639757	T/C	-0.219095233	30.43593188	3.68E-08	1
DTA	5	26898620	54.90383936	v1:C/G	-0.17703512	32.47264458	1.30E-08	1
DTA	5	27067258	54.96755903	v1:A/G	-0.151609698	36.26049397	1.89E-09	3
DTA	5	27149108	54.99848596	G/A	-0.210077008	32.58073468	1.48E-08	2
DTA	5	27450001	55.11217803	CNV-	-0.175352847	30.55592353	3.46E-08	1
DTA	5	27474006	55.1212483	v1:T/C	-0.165695807	32.27495132	1.44E-08	9
DTA	5	27610001	55.17263385	CNV-	-0.236735034	32.569912	1.24E-08	3
DTA	5	28309991	55.43712427	T/C	-0.191293704	33.01418303	9.85E-09	1
DTA	5	28310221	55.43721117	T/C	-0.213552591	33.51459449	7.63E-09	1
DTA	5	28962100	55.6835229	T/A	-0.211820827	29.69580381	5.37E-08	1
DTA	5	28963582	55.68408288	C/T	-0.219852913	32.09339837	1.58E-08	1
DTA	5	29521672	55.89495654	C/T	-0.269047266	33.63748726	7.17E-09	1
DTA	5	29532178	55.89892622	A/G	-0.240770943	36.56763775	1.61E-09	1
DTA	5	30306743	56.25767354	C/T	-0.250113405	47.60920255	6.69E-12	2
DTA	5	31199806	57.01976727	G/A	-0.190397807	28.93362284	7.93E-08	1
DTA	5	56086585	62.00901623	C/A	-0.290330439	35.4366509	1.30E-08	9
DTA	5	56159078	62.02385623	G/A	-0.312633077	33.96967897	6.05E-09	1
DTA	5	57221065	62.24125495	C/T	-0.327034797	29.25626631	6.72E-08	1
DTA	5	57245113	62.2461778	T/C	-0.34567693	43.79253552	4.15E-11	1
DTA	5	57245179	62.24619132	A/G	-0.284360087	34.73907175	1.64E-08	2
DTA	5	57251906	62.2475684	C/T	-0.265170153	30.67148093	3.26E-08	1
DTA	5	67590121	64.81415478	C/G	-0.289309131	37.81563776	8.56E-10	1
DTA	5	67610699	64.81876595	C/T	-0.376463192	43.21542959	7.21E-11	2
DTA	5	67735519	64.84673596	T/C	-0.310395223	35.40228695	2.92E-09	1
DTA	5	69530332	65.53250154	C/T	-0.251194696	38.66092053	5.58E-10	1
DTA	5	70189629	65.68752309	G/C	-0.275750579	43.184772	5.64E-11	1
DTA	5	70211484	65.6926619	G/T	-0.294437483	46.58758342	1.01E-11	1
DTA	5	70268979	65.70618079	G/A	-0.262798342	37.43345633	1.04E-09	1
DTA	5	70270014	65.70642415	A/T	-0.268983734	36.12298053	2.02E-09	1
DTA	5	70346416	65.72438867	v1:G/C	-0.235407203	45.20170661	2.04E-11	1
DTA	5	71924062	65.96318325	C/T	-0.296246023	37.64270005	2.28E-09	3
DTA	5	71928297	65.96350533	A/G	-0.290553493	36.31514294	1.84E-09	1
DTA	5	73421451	66.28681782	T/A	-0.295361016	31.38034585	2.27E-08	1
DTA	5	73556628	66.32508033	A/C	-0.474810901	47.73688386	3.58E-10	4
DTA	5	73966374	66.44106093	G/A	-0.513422031	53.37038365	3.34E-13	27
DTA	5	74216550	66.51187447	C/T	-0.400062455	45.15047558	8.26E-10	6
DTA	5	74216895	66.51197212	T/C	-0.296125383	36.68343686	2.75E-08	7
DTA	5	74217354	66.51210205	G/T	-0.37865353	40.80473171	5.89E-09	4
DTA	5	74516483	66.59677197	G/A	-0.378160478	42.49025748	2.09E-10	4
DTA	5	75532580	66.8853365	T/C	-0.356263125	36.58543255	8.83E-08	5
DTA	5	75533396	66.88557008	A/G	-0.424337785	41.24561514	1.51E-10	1
DTA	5	76039836	67.03053989	G/A	-0.339959772	40.3761258	6.71E-10	2
DTA	5	77689310	67.50159878	T/C	-0.319208824	40.92104049	2.15E-10	2
DTA	5	77689530	67.50163599	C/A	-0.252320043	28.81212339	8.44E-08	1
DTA	5	85816826	69.0749339	A/G	-0.2691089	31.55647482	2.07E-08	1
DTA	5	86151867	69.12601021	v1:T/C	0.150562662	27.31139137	1.82E-07	1
DTA	5	98990001	70.03256457	CNV+	0.417481053	72.34576165	3.01E-15	2
DTA	5	114082261	70.5063082	A/G	0.474315842	98.32980225	1.44E-19	13
DTA	5	124939873	70.84712691	C/T	0.510675138	93.60409903	6.81E-22	1
DTA	5	126898275	70.90860084	G/A	0.237051685	31.91271514	1.73E-08	1
DTA	5	126910878	70.90899644	G/T	0.396139579	99.32450336	6.40E-10	20
DTA	5	127569175	70.92966028	G/A	0.444004488	93.52267455	7.09E-22	1
DTA	5	128421645	70.95641918	v1:A/G	0.201498163	31.31756587	7.59E-08	2
DTA	5	128689204	70.96481781	T/C	0.468435773	103.4886187	1.62E-20	5
DTA	5	128765303	70.96720655	T/C	0.40918993	93.66955311	6.62E-10	28
DTA	5	128988572	70.97421492	C/T	0.456844239	99.44528072	3.48E-20	3
DTA	5	129008762	70.97484869	C/A	0.286185862	34.20047858	5.38E-09	1
DTA	5	129211612	70.98121611	C/A	0.409682976	86.99528997	1.78E-20	1
DTA	5	129280087	70.98336553	G/A	0.565935123	124.1757287	2.08E-28	1
DTA	5	129752998	70.99821013	G/C	0.272518432	28.33306099	1.08E-07	1
DTA	5	130102429	71.00917872	G/A	0.348899456	67.61699307	2.68E-16	1
DTA	5	140030817	71.4383952	G/T	0.335165732	48.15529528	4.60E-12	1
DTA	5	149519232	73.18127834	G/A	0.597006139	82.21984372	1.89E-19	1
DTA	5	153786294	73.84222561	G/A	0.48491329	82.1875876	4.53E-17	8
DTA	5	154028416	73.87972913	G/C	0.591007848	77.8330706	7.49E-18	2
DTA	5	154056497	73.88407874	T/C	0.562371065	71.51573256	3.85E-17	1
DTA	5	154700160	73.98377903	G/A	0.452801616	72.86154576	6.31E-16	3
DTA	5	154770852	73.99472888	G/T	0.455052541	91.45538066	1.97E-21	1
DTA	5	159444721	75.19261792	G/C	0.331056437	58.48849919	2.56E-14	1
DTA	5	159445200	75.19284039	G/A	0.276518332	27.21233724	1.92E-07	1
DTA	5	163396564	76.62265338	T/C	0.246729525	28.83205076	8.36E-08	30
DTA	5	165417149	77.69531708	A/C	0.363370268	42.5394839	7.82E-11	1
DTA	5	165417156	77.69532177	A/G	0.33304364	36.22371853	4.75E-08	4
DTA	5	166325700	78.30421214	A/G	0.359913885	32.83243292	1.08E-08	1
DTA	5	166329180	78.30654438	G/T	0.42248706	60.52437796	1.58E-10	3
DTA	5	166537533	78.46366046	T/A	0.352626459	28.01866501	1.27E-07	1
DTA	5	166802895	78.70882504	G/A	0.394263509	35.73400801	2.47E-09	1
DTA	5	166870886	78.77164107	A/G	0.237868986	31.56305766	2.07E-08	1
DTA	5	166871099	78.77183785	C/T	0.292323189	30.10034467	4.37E-08	1
DTA	5	166905566	78.80368148	G/A	0.334992699	26.42132302	2.88E-07	1
DTA	5	166959065	78.85310853	C/T	0.214599041	27.32115578	2.13E-07	2
DTA	5	167065386	78.95133715	v1:G/T	0.279891351	27.406816	1.74E-07	1
DTA	5	168591709	80.34463782	C/T	0.204621907	26.93420198	2.21E-07	1
DTA	5	168620892	80.37572884	G/T	0.293468701	35.23839445	3.17E-09	1
DTA	5	168783753	80.5492379	C/T	0.275901819	44.87040644	2.41E-11	1
DTA	5	171193089	83.11198544	A/C	0.267346131	25.84148713	3.88E-07	1
DTA	5	186154854	95.73637258	G/A	-0.305829441	26.30320635	3.06E-07	1
DTA	5	190772844	100.0211116	A/G	-0.367204908	29.36850388	6.35E-08	1
DTA	5	196528882	104.6606226	G/A	-0.253260094	27.58908988	1.58E-07	1
DTA	5	196721148	104.8204752	T/C	-0.251055825	27.69550011	3.24E-07	4
DTA	5	198578136	106.4246197	G/A	-0.330717518	25.87886149	3.81E-07	1
DTA	5	199740517	107.1914711	C/T	-0.205172465	29.940645	1.48E-07	2
DTA	5	199832271	107.3290304	T/C	-0.365073564	30.23685379	1.11E-07	4
DTA	5	200334931	108.0826272	A/G	-0.327282437	32.86636977	8.15E-08	17
DTA	5	200810950	108.7962834	G/C	-0.215895845	29.78049864	5.14E-08	1
DTA	5	201011325	108.9213628	A/G	-0.233026126	30.054985	4.47E-08	1
DTA	5	201449916	109.3297538	T/G	-0.440303342	29.29746645	6.58E-08	1
DTA	5	201576124	109.4638466	T/C	-0.348152065	27.23098819	1.90E-07	1
DTA	5	202100411	110.0208882	C/T	-0.337128065	25.96185742	3.65E-07	1
DTA	5	202447937	110.2961922	C/T	-0.222768642	26.47781118	2.80E-07	1
DTA	5	202698135	110.6018029	C/T	-0.284210011	25.85632696	3.85E-07	1
DTA	5	202995919	111.4423962	A/T	-0.365960343	30.32889688	3.88E-08	1
DTA	5	203072802	111.723115	C/T	-0.374161061	30.98579525	9.59E-08	7
DTA	5	207472844	124.9180937	C/T	0.355441648	39.22817902	5.55E-09	7
DTA	5	207534507	125.0510588	A/T	0.380640328	34.11203349	3.26E-08	16
DTA	5	207595746	125.1831096	G/C	0.412879028	39.86322631	7.57E-10	2
DTA	5	208886177	127.1882491	G/A	0.459334166	33.34615846	2.03E-08	2
DTA	5	209923236	130.9026901	C/T	0.311116018	41.01640116	1.24E-09	3
DTA	5	209926048	130.9128704	C/T	0.243759405	29.00052315	7.67E-08	1
DTA	5	212068421	138.8575432	v1:T/A	0.272562086	34.30665109	5.10E-09	8
DTA	5	212070039	138.8650827	v1:C/G	0.190027655	31.96848203	1.68E-08	8
DTA	5	212255241	139.7280919	v1:A/G	0.151813224	31.72055336	1.91E-08	2
DTA	5	212480535	140.7779228	C/T	0.321151867	45.31882563	1.92E-11	1
DTA	5	212481568	140.7827364	C/A	0.256672274	36.01515146	5.37E-09	2
DTA	5	212486122	140.8039572	A/G	0.208194426	35.70908947	2.59E-09	2
DTA	5	212488771	140.8163011	C/T	0.212721589	33.21966483	8.87E-09	1
DTA	5	213276958	144.4891155	v1:C/G	0.216253753	35.81706863	2.36E-09	14
DTA	5	213279251	144.4998005	T/C	0.255097978	37.22574118	8.60E-09	5
DTA	5	213280883	144.5074053	v1:A/G	0.200139194	42.45396294	8.17E-11	1
DTA	5	213302984	144.6103921	C/T	0.294497686	42.60588244	7.56E-11	1
DTA	5	213307890	144.6332532	v1:C/G	0.179036432	33.17663687	9.07E-09	1
DTA	5	213586575	145.9318769	v1:A/G	0.198339479	46.80359994	9.08E-12	1
DTA	5	213827852	147.0561858	v1:G/C	0.172169057	38.02405761	7.70E-10	3
DTA	5	214098527	148.3174842	A/G	0.302956635	30.64412614	3.31E-08	1
DTA	5	214146469	148.5408856	v1:A/G	0.175633388	39.09868427	4.75E-09	11
DTA	5	214438559	149.9019742	v1:G/C	0.193484979	33.99149149	7.52E-09	19
DTA	5	214443068	149.9229854	G/A	0.227879212	32.3424373	1.39E-08	1
DTA	5	214478126	150.0863496	C/A	0.296306355	37.86285891	8.87E-09	36
DTA	5	214566071	150.496158	v1:G/C	0.168780358	29.99246469	4.83E-08	3
DTA	5	214707208	151.1538319	A/G	0.192077692	25.65292807	4.28E-07	1
DTA	5	214708213	151.158515	T/C	0.261529812	25.71439865	4.14E-07	1
DTA	5	214708743	151.1609847	A/C	0.271592347	28.03482219	1.31E-07	2
DTA	5	215250001	152.8371961	CNV-	0.189514155	45.94396814	1.40E-11	1
DTA	5	215252748	152.8421676	C/T	0.219867551	26.41713392	2.89E-07	1
DTA	5	215318169	152.960567	C/G	0.240402918	27.61385021	1.56E-07	1
DTA	5	215371803	153.0576342	T/C	0.363092846	31.88247648	8.54E-08	2
DTA	5	215642453	153.5474586	C/T	0.292959784	27.81078481	1.41E-07	1
DTA	5	215675864	153.6079261	C/A	0.223342504	34.6940856	4.19E-09	1
DTA	6	3046985	-7.391743378	v1:C/T	-0.282201808	30.08463552	4.40E-08	2
DTA	6	7811172	-1.986425234	C/T	-0.320376368	35.93433176	2.23E-09	1
DTA	6	10798227	1.402606848	C/T	-0.29062104	26.33830593	3.01E-07	1
DTA	6	13479361	4.444549211	G/T	-0.27902023	25.70547555	4.16E-07	1
DTA	6	30203383	8.065449085	C/G	-0.331966073	28.02446525	1.33E-07	4
DTA	6	30613028	8.08685192	G/A	-0.243696027	27.8705319	1.73E-07	3
DTA	6	32114122	8.204294759	G/T	-0.230441813	30.41199027	3.72E-08	1
DTA	6	35722110	8.273995133	G/T	-0.328272083	27.52098316	1.64E-07	2
DTA	6	36257475	8.284337501	A/C	-0.281315984	33.14946092	1.08E-07	3
DTA	6	57705062	8.698669487	G/A	-0.235207321	31.48332496	1.04E-07	2
DTA	6	57728963	8.699131215	G/A	-0.289384222	35.42147399	2.89E-09	1
DTA	6	68222628	9.789881107	T/G	-0.272906449	30.17286759	8.20E-08	10
DTA	6	69401305	9.909511894	G/A	-0.277497717	31.35313916	2.30E-08	1
DTA	6	69459509	9.915419357	C/T	-0.263961458	27.48213939	1.67E-07	1
DTA	6	74644780	10.44170268	T/A	-0.362815886	32.53051584	1.26E-08	1
DTA	6	77576444	10.79875345	C/A	-0.329781008	27.27600428	1.86E-07	4
DTA	6	77576444	10.79875345	v1:C/A	-0.329781008	27.27600428	1.86E-07	4
DTA	6	79256248	11.15625762	v1:G/A	-0.227750561	30.56666281	1.67E-07	24
DTA	6	81565006	11.62366598	A/G	-0.249202355	25.61015587	4.37E-07	1
DTA	6	81566193	11.62403854	G/A	-0.292644908	28.52210657	1.83E-07	4
DTA	6	84354601	12.75070214	T/C	-0.323146869	25.74642099	4.08E-07	1
DTA	6	84616322	12.87655206	G/A	-0.357151455	31.85449414	1.78E-08	1
DTA	6	85008182	13.04918655	A/T	-0.246033949	30.2605649	8.66E-08	12
DTA	6	85454150	13.36783139	A/G	-0.37738969	35.25756899	1.50E-08	3
DTA	6	86957517	14.59128654	A/G	-0.318462942	31.85889709	3.64E-08	5
DTA	6	88007589	15.44584566	G/T	-0.353089682	28.961785	7.82E-08	1
DTA	6	89881014	16.97045772	C/T	-0.250329369	29.13694835	7.15E-08	1
DTA	6	92372293	19.03815353	T/A	-0.314557175	31.23588814	2.44E-08	1
DTA	6	96361835	22.58191846	A/T	-0.228226142	29.93581704	4.75E-08	1
DTA	6	96872551	23.01148554	v1:T/A	-0.266859981	28.51612671	1.15E-07	5
DTA	6	96872551	23.01148554	T/A	-0.266859981	28.51612671	1.15E-07	5
DTA	6	96872617	23.01154106	v1:G/T	-0.26304622	32.99486097	1.26E-08	10
DTA	6	96872617	23.01154106	G/T	-0.26304622	32.99486097	1.26E-08	10
DTA	6	96873121	23.01196498	T/G	-0.272549783	28.30032123	1.10E-07	1
DTA	6	106334004	32.15787456	A/T	0.269807703	39.99243025	2.84E-10	1
DTA	6	117279475	42.15386675	G/A	0.216826817	27.11303039	2.02E-07	1
DTA	6	117501014	42.44694563	T/A	0.241908117	25.38249942	4.92E-07	1
DTA	6	124169715	45.78355426	G/A	-0.291675415	31.82829353	1.80E-08	1
DTA	6	124551838	45.98175888	G/A	-0.389853461	31.83157657	1.81E-08	2
DTA	6	132689468	50.98796231	C/T	-0.35250053	32.90451303	1.04E-08	1
DTA	6	133028829	51.25006717	T/A	-0.299076413	30.62659888	2.17E-07	2
DTA	6	133132332	51.33000753	A/G	-0.279095956	27.05959595	2.07E-07	1
DTA	6	133530001	51.63714647	CNV-	-0.360382489	36.20021485	1.95E-09	1
DTA	6	134882903	52.55424273	C/T	-0.275441131	34.3464128	7.12E-08	39
DTA	6	135898516	52.7879506	v1:A/C	-0.197385599	29.1493718	7.10E-08	11
DTA	6	135900001	52.78829232	CNV-	-0.180596894	27.86952387	1.37E-07	1
DTA	6	135974983	52.80554681	v1:C/G	-0.155737663	26.38206214	2.94E-07	1
DTA	6	136157339	52.84750968	C/T	-0.344523017	33.99948545	5.96E-09	1
DTA	6	137478977	53.20909455	A/G	-0.251494792	40.35583979	3.64E-08	7
DTA	6	137536793	53.23720206	T/G	-0.215467356	34.96146558	3.65E-09	1
DTA	6	138593469	53.75090995	T/C	-0.237333223	32.55824505	1.24E-08	1
DTA	6	147118478	58.87991405	G/A	0.347876699	48.77023635	3.54E-12	2
DTA	6	149945656	62.93897422	G/C	0.319919735	29.66921046	8.80E-08	6
DTA	6	150041483	63.09612315	A/T	0.326032608	34.66211742	4.25E-09	1
DTA	6	151247033	65.07313257	C/T	0.248792472	32.0567439	1.61E-08	1
DTA	6	151660248	65.75077343	G/A	0.354886677	33.47640403	7.78E-09	1
DTA	6	151708704	65.83023755	G/A	0.36714457	44.33736499	3.15E-11	1
DTA	6	152825491	67.66168247	C/T	0.29277518	36.62440268	8.91E-08	3
DTA	6	153094228	68.10239051	T/A	0.284590428	32.30843755	1.41E-08	1
DTA	6	153143451	68.18311245	G/A	0.292156601	33.19018514	9.01E-09	1
DTA	6	153368503	68.55218045	A/G	0.319285572	26.67774602	2.52E-07	1
DTA	6	153388056	68.58424587	G/T	0.371010778	36.99118431	1.30E-09	1
DTA	6	153388209	68.58449678	G/A	0.26385684	28.68795353	1.04E-07	4
DTA	6	154386050	70.22087939	G/A	0.344196068	27.54808015	1.61E-07	1
DTA	6	154476606	70.36938427	C/G	-0.219632499	29.67843755	5.42E-08	1
DTA	6	155129802	71.54692791	A/G	0.316388965	29.75736667	1.78E-07	3
DTA	6	155129814	71.5469496	G/T	0.373519247	41.72371517	1.18E-10	1
DTA	6	155291048	71.83838523	G/T	0.309958085	35.92686569	2.24E-09	1
DTA	6	155761357	72.84776304	G/C	0.241291218	30.1377334	4.28E-08	1
DTA	6	155789396	72.91922391	A/G	-0.262375054	26.28661265	3.09E-07	1
DTA	6	158119439	77.94607422	T/C	0.386802036	31.36330909	2.36E-08	2
DTA	6	158558197	78.66346438	v1:G/A	0.372454837	41.06337269	1.65E-10	8
DTA	6	158669883	79.04778814	G/C	0.378445973	38.03621061	1.84E-09	3
DTA	6	158813627	79.54242698	v1:G/C	0.317057303	34.80845759	7.29E-08	30
DTA	6	158946615	80.00005325	A/C	0.320543323	33.30895837	8.48E-09	1
DTA	6	158971081	80.08424343	C/T	0.453981793	54.6819082	2.90E-10	2
DTA	6	159137618	80.65731548	v1:C/G	0.289991334	25.95440999	3.66E-07	4
DTA	6	159308930	81.24681883	C/T	0.505354221	31.09507833	2.88E-08	2
DTA	6	159719331	82.6590536	C/G	0.724949807	72.9886858	1.85E-17	1
DTA	6	162205947	89.48056627	G/C	0.54538898	84.31234223	4.31E-19	2
DTA	6	162240659	89.65220511	C/T	0.501985742	52.11690825	7.12E-11	3
DTA	6	162240763	89.65271935	A/C	0.570448232	66.13618637	1.43E-13	2
DTA	6	162241126	89.65451426	C/T	0.470900226	61.16521261	1.05E-10	43
DTA	6	162499760	90.93336996	G/A	0.434071431	57.44245766	8.81E-13	2
DTA	6	162499769	90.93341446	A/G	0.398599624	43.09691467	5.90E-11	1
DTA	6	162708054	91.96331176	C/G	0.357949133	58.7385036	2.26E-14	1
DTA	6	162708058	91.96333154	v1:G/C	0.350707144	43.39699652	9.44E-11	11
DTA	6	162708060	91.96334143	v1:T/A	0.350392364	51.94036215	6.84E-13	7
DTA	6	162708432	91.96518084	G/A	0.322283935	52.95473215	1.08E-10	2
DTA	6	162708595	91.96598682	C/A	0.33566457	65.836684	6.51E-16	1
DTA	6	162708977	91.96787568	v1:C/T	0.28381919	53.44652833	2.45E-09	97
DTA	6	162708977	91.96787568	C/T	0.28381919	53.44652833	2.45E-09	97
DTA	6	162747150	92.15662797	GRMZM2G004909-	-0.265584676	26.84136313	2.32E-07	1
DTA	6	164279073	96.926716	T/C	-0.257849816	28.16188951	1.18E-07	1
DTA	6	164770230	99.5385297	A/G	0.275450816	42.22887109	9.15E-11	1
DTA	6	164897843	100.3519002	G/C	0.302294873	30.38996461	3.76E-08	1
DTA	6	165005090	101.0184521	A/T	-0.30105919	27.5812805	1.59E-07	1
DTA	6	165343280	102.1400048	C/A	0.26037127	41.32286283	2.57E-09	3
DTA	6	165585242	102.9424329	G/A	0.211229929	27.3926661	1.75E-07	1
DTA	6	165586266	102.9458288	v1:G/C	0.172413811	33.3852045	9.47E-09	2
DTA	6	165671325	103.2279133	C/T	0.226891584	32.45809854	2.22E-08	2
DTA	6	165909020	104.0161905	v1:G/C	0.245373761	30.76703201	3.10E-08	1
DTA	6	165931313	104.0901216	G/A	0.302063487	34.24328446	5.27E-09	1
DTA	6	165931511	104.0907783	A/G	0.26162923	35.49763197	6.80E-09	2
DTA	6	165958354	104.1797988	v1:---/TAT	0.204718637	33.40365162	3.93E-08	4
DTA	6	166017700	104.3766102	T/C	0.245287276	30.8496422	2.98E-08	1
DTA	6	166162458	104.8566768	C/T	0.205429599	34.09801511	3.49E-08	6
DTA	6	166162626	104.857234	v1:-----/TGCAG	0.207859059	37.12290894	1.22E-09	1
DTA	6	166162936	104.858262	v1:A/G	0.183610316	37.73860438	9.81E-09	23
DTA	6	166173333	104.892742	v1:G/C	0.247589088	30.52839316	3.51E-08	1
DTA	6	166260258	105.1810148	T/C	0.311649914	29.62139785	6.54E-08	2
DTA	6	166267781	105.2059636	v1:G/C	0.170497211	30.29275066	1.15E-07	3
DTA	6	166794417	106.9695432	C/T	0.185189743	28.33851919	1.08E-07	1
DTA	6	166907171	107.3615895	v1:T/C	0.142652956	29.17761979	7.00E-08	1
DTA	6	167045366	107.8420944	v1:A/G	0.183920487	28.63786612	9.23E-08	1
DTA	6	167331089	108.2482008	G/A	0.286436088	27.36906094	1.77E-07	1
DTA	6	167346056	108.2521476	C/T	0.168957403	26.25283582	3.14E-07	1
DTA	6	167542944	108.3040665	v1:C/T	0.214883016	27.01371785	2.12E-07	2
DTA	6	167818254	108.3766651	C/A	0.207261643	33.18417254	9.04E-09	1
DTA	6	167874051	108.3913787	G/A	0.210633082	27.63238669	1.55E-07	1
DTA	6	167877263	108.3922257	C/T	0.211727862	34.73135331	4.11E-09	1
DTA	6	167928783	108.4058114	G/C	0.252162809	36.03478615	8.40E-08	2
DTA	6	168221401	108.4829741	A/T	0.182703583	28.84547282	8.30E-08	1
DTA	6	168294536	108.5022596	T/G	0.231258323	32.6641147	1.18E-08	1
DTA	6	168814828	108.6394595	C/T	0.212384432	26.90828228	2.24E-07	1
DTA	7	2617942	7.192748995	v1:T/C	0.147170148	25.60689423	4.38E-07	3
DTA	7	3163118	10.39891607	v1:G/A	0.162131185	41.58987397	1.26E-10	1
DTA	7	3194675	10.58450204	C/T	0.234506818	38.23064708	6.94E-10	1
DTA	7	3454303	12.11136813	G/A	0.313961256	37.42571829	1.04E-09	1
DTA	7	3799440	14.14111061	v1:A/G	0.199508382	51.20016068	9.93E-13	4
DTA	7	4083385	15.81098439	v1:A/C	0.188359667	43.94352249	3.85E-11	3
DTA	7	4115972	16.00262776	v1:C/G	0.182482241	49.509659	1.80E-11	3
DTA	7	4670001	19.26085912	CNV-	0.192360181	56.63795245	3.69E-13	2
DTA	7	4680001	19.31966889	CNV-	0.191967431	49.16858053	2.76E-12	1
DTA	7	4682041	19.33166608	v1:G/A	0.159835681	38.54901506	5.90E-10	5
DTA	7	4682343	19.33344213	v1:---/ATA	0.185079306	52.26987966	5.80E-13	4
DTA	7	4846710	20.30008055	T/G	0.250847211	43.81061964	1.76E-10	4
DTA	7	4850001	20.31943484	CNV-	0.18187789	44.14836664	7.20E-11	5
DTA	7	4888924	20.54834007	v1:G/C	0.189035483	49.53970522	2.29E-12	3
DTA	7	4890171	20.55567365	v1:G/A	0.178961504	49.65922322	2.16E-12	3
DTA	7	4910001	20.67229341	CNV-	0.185860032	43.61906257	9.15E-10	8
DTA	7	5113779	21.86283061	v1:C/T	0.212924773	45.41538732	3.24E-11	10
DTA	7	5113849	21.86319642	v1:G/A	0.199450818	41.87891889	1.09E-10	2
DTA	7	5161274	22.1110332	v1:-/A	0.188866627	46.53283753	7.32E-11	13
DTA	7	5161917	22.11439343	G/A	0.248992505	40.54210282	2.15E-10	1
DTA	7	5195160	22.28811696	v1:T/C	0.1995506	44.94368266	2.32E-11	1
DTA	7	5199706	22.31187375	T/C	0.253758957	39.10508345	1.39E-09	2
DTA	7	5201394	22.32069502	T/C	0.322944047	44.38869852	1.49E-10	3
DTA	7	5288026	22.7734224	v1:G/C	0.18574609	49.90918845	2.18E-11	20
DTA	7	5458693	23.66530558	GRMZM2G090104-	0.203515892	42.74305782	1.48E-09	16
DTA	7	5765607	25.26919757	T/C	0.289748977	47.06097093	7.98E-12	1
DTA	7	5781894	25.35431128	v1:A/G	0.209806357	46.24655548	1.20E-11	4
DTA	7	5791235	25.40312611	A/G	0.257047422	41.95708225	1.05E-10	1
DTA	7	5791718	25.40565021	v1:C/G	0.215833844	50.30929269	1.55E-12	1
DTA	7	5868249	25.8055911	v1:----/TGCC	0.242495603	33.36594429	8.24E-09	1
DTA	7	5967665	26.32126148	v1:G/A	0.231262763	40.50660615	2.19E-10	2
DTA	7	6024000	26.57038074	v1:G/C	0.21074717	41.1024168	1.62E-10	1
DTA	7	6435478	28.38997951	A/C	0.23203052	43.12096611	9.53E-10	8
DTA	7	7389820	30.05358449	C/G	0.255392526	43.40992644	2.96E-10	7
DTA	7	7878922	30.90306654	T/C	0.278212055	43.54477932	2.38E-08	9
DTA	7	17169799	43.69045594	G/A	0.236188329	44.9146552	2.36E-11	1
DTA	7	34152926	48.10719244	G/A	-0.302475243	38.69055584	8.40E-08	4
DTA	7	38843890	48.32206046	C/G	-0.332412283	34.12979503	5.54E-08	11
DTA	7	40055106	48.38237597	C/A	-0.383434469	33.49598573	3.19E-08	5
DTA	7	41728543	48.66098913	A/G	-0.304825667	35.54421846	5.60E-08	7
DTA	7	43669490	49.04489003	C/T	-0.370737617	41.22731558	1.52E-10	1
DTA	7	43708219	49.05255025	G/A	-0.311396749	30.77470362	1.09E-07	7
DTA	7	43708310	49.05256825	G/A	-0.328056214	33.90834925	5.29E-08	4
DTA	7	47752496	49.11578371	G/A	-0.353646377	38.75038164	6.48E-08	7
DTA	7	50094554	49.1255005	C/T	-0.309155262	29.94352845	1.12E-07	2
DTA	7	56397057	49.1516485	C/A	-0.284292917	25.68903132	4.20E-07	1
DTA	7	73349288	49.38139538	C/G	-0.262598767	36.4279076	1.73E-09	1
DTA	7	73459493	49.38516865	G/A	-0.36753829	32.25147995	1.45E-08	1
DTA	7	75974483	49.54519042	G/A	-0.283238507	25.43812216	4.78E-07	1
DTA	7	100340001	51.04900722	CNV+	0.236011072	25.79699983	3.97E-07	1
DTA	7	100888092	51.13330873	A/C	-0.245825829	27.65714203	1.53E-07	1
DTA	7	103290807	52.20029367	G/C	0.219835954	26.60966383	2.61E-07	1
DTA	7	110057167	55.63754175	C/T	0.218328605	27.1567218	1.97E-07	1
DTA	7	110968962	56.10072515	T/G	0.219932302	29.94531081	4.73E-08	1
DTA	7	112029613	56.63952601	T/G	0.226507447	31.30240793	2.36E-08	1
DTA	7	112264336	56.75876312	G/A	0.327157016	36.80068995	1.43E-09	1
DTA	7	113279212	57.27431071	A/G	0.299317375	25.42244691	4.82E-07	1
DTA	7	115987450	58.65007047	GRMZM2G003179-	0.243983785	27.79516278	1.52E-07	3
DTA	7	116420856	58.8702367	T/A	-0.319513829	35.91542278	2.25E-09	1
DTA	7	119490651	60.42966407	G/A	0.288137908	30.41552407	3.72E-08	1
DTA	7	119925271	60.65044699	C/T	0.23417385	26.45203408	2.84E-07	1
DTA	7	120080878	60.72949391	A/T	0.257508693	27.04611666	2.09E-07	1
DTA	7	129857412	70.5628777	T/G	-0.234022474	40.21894986	2.53E-10	1
DTA	7	134721108	73.20306809	C/G	-0.320693344	40.14536681	4.28E-10	2
DTA	7	135548891	73.89393752	C/G	-0.305949222	32.45322729	1.31E-08	1
DTA	7	136327711	74.5540395	GRMZM2G052336-	-0.293403582	36.58080317	2.16E-09	2
DTA	7	136947759	75.07957161	v1:G/A	-0.386724324	45.91171964	9.34E-09	35
DTA	7	137331570	75.56189195	C/G	-0.230676977	37.01613622	1.29E-09	1
DTA	7	139092132	77.51074534	G/A	-0.232581037	39.92307139	2.94E-10	1
DTA	7	139540001	77.93404675	CNV-	-0.223896808	39.41023083	2.71E-09	2
DTA	7	139713794	78.09830644	C/T	-0.283036231	49.44351226	2.40E-12	1
DTA	7	140473925	78.8167409	C/T	-0.405969712	56.62182454	6.53E-14	1
DTA	7	142531609	80.76155187	G/T	-0.229062935	39.08757552	4.49E-10	1
DTA	7	144370004	82.28113193	G/T	-0.323265763	42.3545022	8.59E-11	1
DTA	7	144412359	82.32336003	A/C	-0.221058502	41.48175397	2.44E-09	17
DTA	7	144417906	82.32889041	T/C	-0.264474898	44.47789893	2.05E-09	21
DTA	7	144418113	82.32909679	T/G	-0.269092843	34.11079595	5.63E-09	1
DTA	7	145634164	83.54150421	G/T	-0.280773302	46.19201711	8.39E-10	5
DTA	7	145674033	83.58125375	C/A	-0.288070699	43.43388073	4.98E-11	2
DTA	7	145731219	83.63826841	T/G	-0.295769703	39.09999657	1.72E-09	3
DTA	7	145741827	83.64884462	C/A	-0.296260994	45.07563326	1.15E-10	2
DTA	7	145743244	83.65025738	T/C	-0.332733837	49.27969537	4.05E-11	12
DTA	7	146242066	84.14758479	v1:T/C	-0.290631691	41.20625644	1.54E-10	1
DTA	7	146257865	84.16333645	T/C	-0.353873245	46.85969997	9.88E-12	3
DTA	7	147538814	85.44044742	A/T	-0.176884135	25.64158166	4.30E-07	1
DTA	7	147571953	85.47348713	A/G	-0.289745339	32.06816008	1.60E-08	1
DTA	7	148128631	86.02849719	C/T	-0.294964904	37.75911377	2.76E-09	5
DTA	7	149062666	86.9597336	C/T	-0.388247024	44.26459757	3.27E-11	1
DTA	7	149081755	86.9787654	T/A	-0.314601505	42.34929048	8.61E-11	1
DTA	7	149404209	87.30025325	A/C	-0.311325363	42.45216456	8.17E-11	1
DTA	7	150361701	88.25487638	C/T	-0.32631499	26.6887017	2.51E-07	1
DTA	7	152461083	91.18842196	A/T	-0.229820293	33.90446822	1.08E-08	4
DTA	7	152574109	91.40101616	T/A	0.305470327	29.39916016	6.25E-08	1
DTA	7	166408929	122.764668	C/T	-0.410646753	32.46245482	1.31E-08	1
DTA	7	167454301	127.3079676	v1:A/C	0.19616132	51.48940491	8.59E-13	6
DTA	7	167797387	128.7990564	v1:T/G	0.316278461	43.61010155	1.33E-09	20
DTA	7	167804648	128.8306135	v1:T/C	0.279841819	37.56912989	9.71E-10	1
DTA	7	167846847	129.0140149	GRMZM2G348125-	0.201356223	43.61005845	4.55E-11	1
DTA	7	167850001	129.0277226	CNV-	0.219147675	48.81917806	2.82E-10	65
DTA	7	168509440	131.8937157	v1:C/G	0.193854073	59.45980351	1.58E-14	5
DTA	7	168509758	131.8950977	v1:C/A	0.174028359	48.75270232	3.40E-12	2
DTA	7	168513405	131.910948	v1:C/T	0.162835699	41.55931188	1.28E-10	1
DTA	7	168737078	132.883055	v1:A/C	0.176045178	45.41129963	1.83E-11	5
DTA	7	168804519	133.1761609	v1:A/G	0.286730113	46.50019268	1.22E-09	7
DTA	7	169183797	134.2274117	v1:T/C	0.166938647	46.68859534	9.63E-12	3
DTA	7	169410829	134.4009248	C/G	0.25717999	43.09570471	1.55E-09	2
DTA	7	169412149	134.4019336	v1:A/G	0.171119838	46.56962231	1.02E-11	15
DTA	7	169412356	134.4020918	v1:T/G	0.174975227	46.68137378	3.60E-11	15
DTA	7	169418902	134.4070947	T/C	0.263334953	42.98297085	1.28E-09	2
DTA	7	169443877	134.4261823	C/A	0.34996763	38.82811963	5.12E-10	1
DTA	7	169611169	134.554038	A/G	0.278361666	43.10807911	6.54E-10	5
DTA	7	169612025	134.5546922	T/C	0.250234787	42.86973952	6.62E-11	1
DTA	7	169615076	134.557024	C/A	0.275465768	39.65858061	3.36E-10	1
DTA	8	2047104	4.680479737	v1:A/G	-0.217417877	26.11972705	3.36E-07	2
DTA	8	4839086	13.46018877	C/A	-0.205435243	27.1453524	2.00E-07	2
DTA	8	4916141	13.83797223	A/G	-0.204219707	26.67907571	2.53E-07	3
DTA	8	5553031	16.74911663	T/C	-0.204868654	27.24365063	2.04E-07	5
DTA	8	5644074	17.11750854	GRMZM2G700366-	-0.156812185	27.57208634	1.59E-07	1
DTA	8	5757503	17.28706165	v1:G/A	-0.150794127	28.50312375	1.94E-07	2
DTA	8	5871471	17.45742046	v1:A/G	-0.211203655	28.22718644	1.18E-07	7
DTA	8	6313550	17.95044425	v1:C/T	-0.163242918	31.30520189	2.36E-08	2
DTA	8	6376947	18.01452685	v1:T/C	-0.14347985	28.78667431	8.55E-08	1
DTA	8	6410648	18.0485923	T/C	-0.214842527	28.85308671	8.27E-08	1
DTA	8	6803538	18.54049744	v1:-/T	-0.163087221	26.29509726	3.07E-07	1
DTA	8	7571067	19.82083451	v1:G/A	-0.152242662	32.89343509	1.05E-08	1
DTA	8	10049277	25.80379619	T/C	-0.219361701	29.44388915	6.11E-08	1
DTA	8	11642262	30.25367522	G/A	-0.214387283	32.28526486	1.76E-07	2
DTA	8	12035146	31.20927307	v1:A/G	-0.164833166	30.40157746	4.62E-08	2
DTA	8	12035203	31.20941171	v1:G/C	-0.174297144	32.16340526	1.52E-08	1
DTA	8	20012111	44.45973068	C/T	-0.235998845	27.32997922	1.81E-07	1
DTA	8	21481622	46.79799051	A/G	-0.281167693	31.02360583	2.72E-08	1
DTA	8	21487951	46.80806111	T/C	-0.36701001	37.05615446	1.26E-09	1
DTA	8	22537119	48.7082175	T/C	-0.241280046	31.55704344	2.07E-08	1
DTA	8	23120001	49.25976281	CNV-	-0.228096945	31.26517387	2.41E-08	1
DTA	8	31305984	51.09126125	A/T	-0.26144371	40.35761835	2.36E-10	1
DTA	8	31843197	51.13150597	v1:G/C	-0.21395912	50.64853242	1.31E-12	2
DTA	8	32649083	51.19187803	A/C	-0.227507604	33.01611366	9.84E-09	1
DTA	8	33120604	51.22720151	C/T	-0.224528972	31.65922809	2.55E-08	2
DTA	8	33198838	51.23306233	T/A	-0.287298545	30.68385042	3.24E-08	1
DTA	8	33561922	51.26026237	G/A	-0.278317274	27.57052105	1.60E-07	1
DTA	8	33896516	51.28532811	G/A	-0.245151263	31.30062191	2.36E-08	1
DTA	8	34002348	51.2932564	T/C	-0.271704142	25.63272292	4.32E-07	1
DTA	8	34015418	51.29423552	T/C	-0.259976632	31.6758829	1.95E-08	1
DTA	8	34261897	51.31270022	G/A	-0.293590642	45.65662396	1.62E-11	1
DTA	8	34537085	51.33331563	v1:C/G	-0.197039159	27.91553686	1.34E-07	1
DTA	8	37678097	51.5686211	C/T	-0.317457353	45.21927463	2.02E-11	1
DTA	8	41000518	51.81751662	v1:T/C	-0.214753711	52.6606239	4.77E-13	1
DTA	8	52471163	52.47085076	v1:A/G	-0.185687753	36.83242399	8.41E-09	2
DTA	8	52471994	52.47086669	v1:A/G	-0.152564371	26.90248164	2.25E-07	1
DTA	8	57863937	52.57424827	v1:C/G	-0.208220483	34.42139065	4.81E-09	1
DTA	8	59671511	52.60890551	T/C	-0.207912739	26.41389351	2.89E-07	1
DTA	8	64812258	52.79467753	G/A	-0.336073102	38.38480241	6.42E-10	1
DTA	8	64898612	52.81566012	v1:T/C	-0.219427597	42.61201484	7.54E-11	1
DTA	8	65769008	53.00852552	C/T	-0.224674014	33.15558859	9.17E-09	1
DTA	8	65994076	53.02569712	G/T	-0.261139345	44.33879956	3.15E-11	1
DTA	8	68140001	53.18942076	CNV-	-0.18453133	36.10366908	2.04E-09	1
DTA	8	70247552	53.35021666	v1:A/G	-0.225980903	48.42823293	4.01E-12	1
DTA	8	70693688	53.38425467	v1:----/CTAC	-0.187912396	34.52077234	4.57E-09	1
DTA	8	70870001	53.39770649	CNV-	-0.191240983	36.43574572	4.79E-09	2
DTA	8	73818623	53.98623759	v1:C/G	-0.172519605	27.45869326	1.69E-07	1
DTA	8	74780001	54.06775953	CNV-	-0.206578851	36.21978835	1.08E-08	9
DTA	8	74790001	54.0686075	CNV-	-0.200188146	34.7934885	6.52E-09	4
DTA	8	85808880	55.2574776	v1:-/A	-0.206885002	34.76603174	4.04E-09	2
DTA	8	85812115	55.25795524	v1:C/T	-0.206262936	29.14276036	7.13E-08	11
DTA	8	85814345	55.25828449	v1:A/C	-0.196983561	33.66616782	7.07E-09	1
DTA	8	88784167	55.69677278	A/G	-0.345382322	43.57963785	4.62E-11	1
DTA	8	93386196	56.41908587	A/G	-0.233345842	27.9395035	1.32E-07	1
DTA	8	95491931	56.76538719	v1:A/G	-0.208258935	39.99959485	2.83E-10	10
DTA	8	95553351	56.77548809	v1:T/C	-0.205507159	37.69562217	5.10E-09	5
DTA	8	95608999	56.78463975	v1:T/C	-0.213175375	38.92218444	1.28E-08	12
DTA	8	96143375	56.87252123	v1:C/A	-0.222541705	26.50374138	2.76E-07	1
DTA	8	96519595	56.93439297	v1:C/T	-0.192474839	34.59384889	9.97E-09	4
DTA	8	100043682	57.52800295	C/T	-0.298418491	38.10655412	7.39E-10	1
DTA	8	100202458	57.58041474	T/C	-0.734191744	121.1335382	1.10E-26	2
DTA	8	100204542	57.58110266	T/C	-0.260510029	38.58447476	4.88E-09	2
DTA	8	100210581	57.58309613	v1:------/GTGGAA	-0.194566139	26.37083975	2.96E-07	2
DTA	8	101198702	58.09307359	T/C	-0.267594427	43.62244767	4.52E-11	1
DTA	8	105920049	59.73597361	G/A	-0.248590362	35.62174296	9.98E-09	2
DTA	8	105935405	59.74040969	C/T	-0.257739113	37.20924176	1.17E-09	1
DTA	8	107163817	60.09527584	v1:G/T	-0.25647237	39.42086818	1.75E-09	2
DTA	8	107919096	60.31346237	C/T	-0.419606246	91.71972867	1.73E-21	1
DTA	8	108906138	60.59860107	G/A	-0.492359116	97.50229332	9.96E-23	1
DTA	8	108909893	60.59968582	C/A	-0.361332924	70.27261001	1.56E-15	3
DTA	8	108910314	60.59980744	v1:---/CTC	-0.293822662	48.29067102	4.29E-12	17
DTA	8	110659889	61.10522822	T/C	-0.443766988	88.87144976	7.04E-21	1
DTA	8	116880759	63.33855966	C/T	-0.691502914	88.60137946	8.05E-21	1
DTA	8	117936477	63.84153544	C/T	-0.560272828	104.4679022	3.24E-24	1
DTA	8	118748037	64.24645147	C/G	-0.531591696	93.86975069	4.60E-19	2
DTA	8	119266124	64.55024487	v1:C/G	-0.654534771	122.819729	1.08E-25	20
DTA	8	119595089	64.7431418	C/T	-0.70961971	108.699445	2.38E-17	20
DTA	8	119595124	64.74316232	C/A	-0.795717767	137.9724939	4.61E-30	2
DTA	8	119717885	64.81514633	C/T	-0.718409524	104.9423794	1.02E-23	2
DTA	8	119751859	64.83506785	C/A	-0.656237848	82.99869596	1.29E-19	1
DTA	8	119783742	64.85376325	C/T	-0.766230205	127.2973704	4.53E-29	1
DTA	8	119813938	64.87146943	C/A	-0.784012484	126.1000053	8.12E-29	1
DTA	8	119840363	64.8869644	G/A	-0.589982349	67.74761716	2.51E-16	1
DTA	8	119842412	64.88816588	T/A	-0.659844721	88.40845436	8.85E-21	1
DTA	8	119929183	64.93904625	G/A	-0.705596641	105.3003179	1.71E-20	3
DTA	8	120023112	64.99412389	C/T	-0.48805037	54.46562892	1.93E-13	1
DTA	8	120027764	64.99685171	C/T	-0.553690616	59.47733089	1.56E-14	1
DTA	8	120044290	65.00654215	G/A	-0.618910412	101.3115689	1.33E-19	16
DTA	8	120049674	65.00969919	T/C	-0.598333336	68.09137384	2.12E-16	1
DTA	8	120106054	65.04275903	T/C	-0.599901467	76.36379929	3.46E-18	1
DTA	8	120144589	65.065355	T/C	-0.67339335	95.25254273	3.02E-22	1
DTA	8	120156656	65.07243079	T/G	-0.651421153	91.23958978	2.19E-21	1
DTA	8	120245028	65.12424994	T/C	-0.943035734	148.5635988	1.46E-33	1
DTA	8	120245272	65.12439301	T/C	-0.630230434	110.8082073	1.44E-25	1
DTA	8	120260001	65.13302974	CNV-	0.18319557	30.35975774	3.82E-08	1
DTA	8	120277959	65.14355986	G/A	-0.808174853	140.6628695	5.25E-30	2
DTA	8	120387868	65.20800778	C/T	-0.688757369	95.51633576	1.35E-18	2
DTA	8	120401747	65.21614608	C/T	-0.651338839	87.74066954	1.90E-14	4
DTA	8	120491738	65.26891458	v1:---/TAT	0.276793236	35.83620995	2.34E-09	1
DTA	8	120511414	65.2804521	v1:T/G	0.594487051	254.3486924	1.05E-46	8
DTA	8	120511453	65.28047496	v1:G/T	0.266547077	30.14908489	4.26E-08	1
DTA	8	120695709	65.38851812	v1:T/C	0.485275364	184.2213396	6.90E-33	11
DTA	8	120699647	65.39082727	v1:G/T	0.464948436	159.9140537	6.45E-10	131
DTA	8	120700001	65.39103484	CNV-	0.562724165	230.1794344	1.51E-50	1
DTA	8	120700559	65.39136204	v1:C/T	0.335353212	94.19023534	4.35E-20	2
DTA	8	120784271	65.44044869	C/T	-0.605045565	78.97437694	9.46E-19	1
DTA	8	120948397	65.53668811	G/A	-0.738823897	107.8067588	6.28E-25	1
DTA	8	121008314	65.57182195	C/T	-0.613109034	102.9560423	1.25E-19	3
DTA	8	121023200	65.58055074	C/A	-0.568033091	104.570964	1.03E-19	7
DTA	8	121531306	65.87849152	v1:---/CTA	0.320410683	62.27553383	7.49E-14	3
DTA	8	121842466	66.06094804	G/A	-0.529756212	92.71361228	1.47E-18	4
DTA	8	122136343	66.23327024	G/A	-0.57619201	101.6073246	1.40E-19	2
DTA	8	122136855	66.23357046	A/C	-0.595790513	91.32848116	2.09E-21	1
DTA	8	122171789	66.25405489	v1:C/T	-0.496017324	48.14185731	4.63E-12	1
DTA	8	122355910	66.36201889	T/C	-0.560337138	100.6974059	2.07E-23	1
DTA	8	122475208	66.43197228	C/T	-0.273263432	27.19124657	1.94E-07	8
DTA	8	122913317	66.68886856	G/A	-0.386210099	39.99461395	2.84E-10	2
DTA	8	123065307	66.77799173	v1:C/T	0.288599664	36.54182532	9.70E-08	4
DTA	8	123065526	66.77812015	v1:-/C	0.292928702	37.94914744	8.00E-10	1
DTA	8	124127389	67.19155569	v1:C/T	0.297410466	47.82480119	5.43E-12	1
DTA	8	124133691	67.19264854	T/G	0.245908568	28.94634592	7.88E-08	1
DTA	8	124135716	67.19299971	C/G	0.221760701	27.7280987	1.47E-07	1
DTA	8	124470942	67.25113261	T/G	0.26799197	32.15968857	1.52E-08	1
DTA	8	124537317	67.26264297	C/T	0.3894925	41.7077093	5.35E-08	2
DTA	8	126190819	67.40880657	G/A	0.284121894	34.17041081	5.47E-09	1
DTA	8	126282153	67.43108868	T/A	0.337750705	38.60773331	9.11E-09	2
DTA	8	126408974	67.46202831	v1:G/A	0.23878285	36.21800434	1.93E-09	1
DTA	8	127208333	67.65704227	v1:G/T	0.234232674	29.71112526	5.33E-08	7
DTA	8	127832284	67.80926319	G/A	0.299844977	36.34566871	1.81E-09	1
DTA	8	128034057	67.85848832	C/T	0.266048422	32.65728214	1.18E-08	1
DTA	8	129394955	68.2643597	G/A	0.384356219	38.388027	1.05E-09	3
DTA	8	129402691	68.26697877	A/G	0.355611922	35.09655924	3.41E-09	1
DTA	8	129546035	68.31550879	C/T	-0.555906995	78.33001927	1.30E-18	1
DTA	8	130124591	68.5113826	v1:C/T	0.326998067	44.36830068	3.10E-11	1
DTA	8	130205857	68.53889572	A/G	0.320620735	37.22122003	1.16E-09	1
DTA	8	130208498	68.53978985	A/G	0.389083052	90.40184978	1.07E-09	22
DTA	8	130213153	68.54136583	v1:A/G	0.346638598	94.25125934	2.63E-09	23
DTA	8	130216325	68.54243973	v1:C/G	0.313550572	66.08116194	5.77E-16	1
DTA	8	131153982	68.85988947	C/T	-0.571859635	88.68262805	7.73E-21	1
DTA	8	132911430	69.48702922	v1:A/T	0.368873114	101.727663	1.24E-23	3
DTA	8	133181515	69.58492978	C/T	0.410993143	49.89396298	1.92E-12	1
DTA	8	133685050	69.76745142	T/C	0.309556012	27.21154295	1.92E-07	1
DTA	8	135067526	70.07905413	T/C	0.376042488	40.24222068	1.33E-08	4
DTA	8	135067548	70.07905888	T/C	0.422053155	52.08248968	3.09E-11	4
DTA	8	135131206	70.09280088	C/T	0.313565187	41.03773743	1.67E-10	1
DTA	8	136445384	70.3764954	G/A	0.344710044	43.12004823	1.17E-09	2
DTA	8	137574050	70.63415517	T/C	0.334006981	43.2838516	5.37E-11	1
DTA	8	137574238	70.63422398	C/T	0.276218738	32.33579035	4.54E-08	4
DTA	8	137574238	70.63422398	v1:C/T	0.276218738	32.33579035	4.54E-08	4
DTA	8	137589806	70.63992249	v1:A/G	0.208849632	25.55562553	4.50E-07	2
DTA	8	137835950	70.73002097	G/A	0.364163274	43.93877507	2.69E-10	6
DTA	8	137846873	70.73401922	T/C	0.245809246	40.9196715	1.78E-10	1
DTA	8	137932189	70.76524826	A/G	0.377617448	59.23252489	1.77E-14	1
DTA	8	139554788	71.35918394	C/T	0.351616451	29.5793317	5.70E-08	1
DTA	8	139571802	71.36541174	T/C	0.310827114	32.03672814	1.62E-08	1
DTA	8	139612703	71.38038313	v1:G/C	0.24118647	30.95789617	2.82E-08	1
DTA	8	140615407	71.85702861	GRMZM2G013456-	0.268698823	36.33881187	1.81E-09	1
DTA	8	142076119	72.78929417	v1:C/T	0.207112244	34.15353351	5.51E-09	1
DTA	8	142178222	72.85445904	A/T	0.258830079	50.13781225	3.29E-12	2
DTA	8	147869405	77.32517572	C/T	0.234737794	33.13458894	9.27E-09	1
DTA	8	147870120	77.32574939	T/G	0.294886398	40.17485175	1.08E-08	9
DTA	8	148307171	77.67641063	A/C	0.258224594	44.90625043	2.37E-11	1
DTA	8	150602483	79.5180194	v1:T/C	0.251440099	48.4493384	3.96E-12	1
DTA	8	150605029	79.52006215	v1:T/G	0.273256944	66.77781697	4.07E-16	2
DTA	8	151467948	80.21320507	A/C	0.204641334	15.66478477	7.70E-05	1
DTA	8	153382731	81.19016761	G/A	0.281743839	45.84194247	1.48E-11	1
DTA	8	154262987	81.46999806	C/T	0.264889256	30.23855382	4.07E-08	1
DTA	8	154275094	81.47384684	A/C	0.225042997	33.44917111	7.89E-09	1
DTA	8	154404397	81.51495183	T/G	0.2565655	42.968282	1.62E-09	3
DTA	8	154406793	81.51571351	A/G	0.309558397	58.31642793	4.59E-09	7
DTA	8	154406800	81.51571574	T/C	0.330957091	71.25326987	4.38E-17	1
DTA	8	156658027	83.57028066	C/G	0.25609461	41.57225342	1.28E-10	1
DTA	8	157127154	84.33399955	G/A	0.368520297	46.10517256	2.31E-11	2
DTA	8	157701246	85.26859701	v1:T/A	0.212816459	45.83250792	1.02E-10	4
DTA	8	158386547	86.38423801	T/A	0.217700684	29.30822389	6.55E-08	1
DTA	8	158890212	87.2041833	v1:G/C	0.246461587	44.85736261	1.31E-10	10
DTA	8	160241998	89.03868843	v1:T/C	0.221747848	38.38810154	6.40E-10	1
DTA	8	160534576	89.49747382	v1:A/G	0.22869041	31.79452733	1.84E-08	2
DTA	8	160607173	89.63830402	T/C	0.272963465	50.96676377	1.12E-12	1
DTA	8	161233115	90.85784446	G/T	0.2359273	29.87909186	4.89E-08	1
DTA	8	161247505	90.8858809	v1:A/T	0.288929108	46.86740866	6.00E-10	23
DTA	8	161247936	90.88672063	v1:C/T	0.258312865	40.56941088	2.12E-10	1
DTA	8	161255877	90.9021923	v1:A/G	0.372255891	40.44446982	8.48E-09	19
DTA	8	161264357	90.91871413	T/C	0.279389399	35.81753425	5.64E-09	4
DTA	8	161266696	90.92327126	v1:-/T	0.164606924	30.40884169	3.73E-08	1
DTA	8	161291493	90.97158396	C/T	0.229747699	33.85933741	1.68E-08	2
DTA	8	161460944	91.3007205	G/A	0.235971945	34.4995976	1.64E-08	4
DTA	8	161556213	91.3780192	C/T	0.283656287	40.56007247	2.16E-09	8
DTA	8	161556258	91.37805571	G/A	0.236654146	31.28038501	4.51E-08	5
DTA	8	161556260	91.37805733	G/A	0.238337344	31.89023779	2.42E-08	3
DTA	8	161556567	91.37830642	G/A	0.250558535	35.57743068	2.67E-09	1
DTA	8	161562486	91.38310894	C/T	0.228288361	29.45846194	6.06E-08	1
DTA	8	161562755	91.3833272	A/G	0.292718988	44.13900673	3.49E-11	1
DTA	8	161668148	91.46884023	A/G	0.294364762	37.46566863	1.40E-08	6
DTA	8	162357186	92.02790707	A/G	-0.222654493	26.4404834	2.85E-07	1
DTA	8	162357909	92.0284937	G/C	0.237135091	43.60865404	1.06E-09	2
DTA	8	162713717	92.96207724	G/A	0.223057159	38.33944407	1.71E-08	6
DTA	8	162713717	92.96207724	v1:G/A	0.223057159	38.33944407	1.71E-08	6
DTA	8	162737414	93.03839522	C/T	0.211978583	25.62799445	4.33E-07	1
DTA	8	162737871	93.03986702	A/G	0.204189572	28.83085789	8.36E-08	1
DTA	8	162745481	93.0643756	v1:C/-	0.190292023	36.27082685	1.38E-08	11
DTA	8	163140056	94.31981606	T/C	0.378642007	30.66178091	3.28E-08	2
DTA	8	163972173	96.81997495	v1:A/C	0.207643458	42.53447948	7.84E-11	1
DTA	8	164472222	99.31309711	C/T	0.487302819	34.95554971	6.72E-09	4
DTA	8	164882021	100.5883396	G/T	0.273111009	26.36863657	2.96E-07	1
DTA	8	165077471	101.2439312	C/T	0.415874708	36.04700538	1.87E-07	2
DTA	8	165085119	101.2695847	G/A	0.249661815	38.87104327	8.12E-10	2
DTA	8	165089231	101.2833774	T/A	0.203869963	28.66528352	9.10E-08	1
DTA	8	165136226	101.4410113	G/A	0.288385254	31.92749652	1.36E-07	2
DTA	8	165136263	101.4411354	G/A	0.250313407	28.83043462	1.28E-07	4
DTA	8	168930015	115.1931118	G/T	-0.309024691	25.60175569	4.39E-07	1
DTA	9	6742456	7.526824001	T/C	0.217029067	27.41061015	1.73E-07	1
DTA	9	6791390	7.658997509	T/G	0.233712331	30.79040769	3.07E-08	1
DTA	9	8115541	11.23560443	A/G	0.207731284	28.77943079	8.59E-08	1
DTA	9	9127349	13.40085923	C/T	0.20427148	25.83644935	3.89E-07	1
DTA	9	16673596	29.62569651	v1:A/-	0.210745382	33.443327	7.92E-09	1
DTA	9	18853954	33.12950722	T/C	0.289928186	31.5267023	3.13E-08	2
DTA	9	20259167	36.04622663	G/A	0.362800969	40.63404841	3.80E-09	4
DTA	9	20381133	36.24136691	A/C	0.271033457	47.21280373	5.03E-09	47
DTA	9	20396626	36.26615503	A/G	0.298986259	34.4889665	5.24E-09	2
DTA	9	20400247	36.27194847	v1:G/A	0.341753131	43.21693886	1.90E-09	43
DTA	9	20522121	36.46694156	v1:-/T	0.385995568	47.08508592	7.88E-12	2
DTA	9	20537507	36.49155848	G/C	0.391522657	46.10652143	1.29E-11	1
DTA	9	21799458	38.51062502	T/C	0.383457271	38.99121315	5.61E-09	7
DTA	9	22097066	38.95079172	G/C	0.272514569	29.72400582	5.29E-08	1
DTA	9	22565929	39.38983079	G/A	0.338409595	44.58751607	2.78E-11	1
DTA	9	22641210	39.46032324	G/A	0.274236123	37.94887877	8.00E-10	1
DTA	9	22647991	39.46667291	C/T	0.284257811	50.83658972	6.33E-12	5
DTA	9	22740481	39.55327971	G/A	0.263685316	47.20007943	9.05E-10	2
DTA	9	23039836	39.83359303	C/A	0.346102107	42.90694754	6.77E-11	2
DTA	9	23163134	39.94904816	v1:------/GCCGCC	0.242113078	42.12906178	7.68E-10	2
DTA	9	23163442	39.94933657	C/G	0.278112105	51.9025721	1.12E-11	2
DTA	9	31680448	44.74804126	A/G	-0.254114635	28.76940618	8.63E-08	1
DTA	9	33821021	44.91655147	C/T	-0.458099281	45.79444365	1.51E-11	1
DTA	9	33890476	44.92201911	A/G	-0.261594037	32.90267576	9.68E-08	5
DTA	9	33899227	44.92270801	C/T	-0.285709204	32.55250909	8.86E-08	6
DTA	9	33899794	44.92275264	C/T	-0.22493202	27.27621801	1.86E-07	1
DTA	9	34010692	44.93148275	C/T	-0.248312877	33.14989077	1.32E-07	3
DTA	9	34160433	44.94327067	G/A	-0.256893757	32.64312795	1.19E-08	1
DTA	9	35960875	45.08500509	v1:C/T	0.374627655	28.08908732	1.22E-07	14
DTA	9	42885055	45.30086641	A/G	-0.250692354	25.42637737	4.81E-07	1
DTA	9	44590438	45.34649109	v1:A/G	0.359279252	41.50860256	1.32E-10	1
DTA	9	47206452	45.41155109	A/T	-0.300540468	45.75892538	1.55E-11	2
DTA	9	47217317	45.41175485	C/T	-0.24819097	25.40050105	4.87E-07	1
DTA	9	47292289	45.41316087	T/G	0.256597722	29.96538249	4.68E-08	1
DTA	9	47293660	45.41318658	T/C	-0.268409602	32.7055245	1.15E-08	1
DTA	9	47602211	45.41897312	C/T	0.286886738	40.73751749	1.95E-10	1
DTA	9	48360037	45.43318532	G/T	-0.38271347	32.85130462	1.07E-08	1
DTA	9	55899300	45.57457594	G/T	-0.287732372	29.77783941	5.15E-08	1
DTA	9	56033084	45.57708491	A/T	-0.322709807	40.83076347	1.86E-10	1
DTA	9	57740524	45.60910608	G/A	-0.279306873	25.82550275	3.91E-07	1
DTA	9	70149189	45.841817	C/T	-0.321374308	26.28067484	3.10E-07	1
DTA	9	80152815	46.18272668	C/G	-0.253034069	33.49151126	7.73E-09	1
DTA	9	80318091	46.18781836	G/A	-0.285446475	37.0577292	1.26E-09	1
DTA	9	80378671	46.18968466	C/T	-0.284467286	36.3933036	7.78E-09	3
DTA	9	80501921	46.19348165	C/T	-0.238105933	26.50060719	2.77E-07	1
DTA	9	80501929	46.19348189	C/T	-0.274234319	30.64833842	4.92E-08	4
DTA	9	80577751	46.19581776	C/G	-0.284869788	30.13407364	4.29E-08	1
DTA	9	80917644	46.2062889	G/A	-0.398802848	49.50588223	2.33E-12	1
DTA	9	81184727	46.21451697	G/A	-0.339207207	38.02754393	1.87E-09	2
DTA	9	81465257	46.22315931	C/T	-0.247326959	32.07753924	1.59E-08	1
DTA	9	83417062	46.28328892	A/C	-0.384258702	28.71616045	8.87E-08	1
DTA	9	85972033	46.64006291	C/T	-0.329745805	36.35695163	3.02E-08	2
DTA	9	91705074	47.5738739	G/A	0.331640687	39.50947892	2.33E-09	4
DTA	9	92197338	47.71888401	C/T	0.299846979	39.34466914	3.94E-10	1
DTA	9	92456792	47.79531344	T/C	0.287715349	32.43986101	1.32E-08	1
DTA	9	110245440	54.38348584	A/C	0.280035909	42.9613767	5.76E-08	9
DTA	9	110249000	54.38755623	T/C	0.272644219	45.34946247	1.37E-07	7
DTA	9	110280011	54.42301323	C/T	0.301720333	58.20718904	2.95E-14	1
DTA	9	110637649	54.7527408	C/T	0.235257263	26.05115661	3.48E-07	1
DTA	9	111827587	55.29665353	v1:T/C	0.19493136	26.25665308	3.14E-07	1
DTA	9	112513722	55.61028126	T/C	0.420039712	33.56866873	7.43E-09	1
DTA	9	112664684	55.67928499	T/G	0.327719161	34.44565256	4.75E-09	1
DTA	9	113060613	55.86026149	A/G	0.364212639	25.85223506	3.86E-07	1
DTA	9	113645289	56.127513	C/T	0.417336088	53.85240498	2.62E-13	1
DTA	9	115198367	56.79667064	v1:C/G	0.411731701	45.46889333	1.79E-11	37
DTA	9	118527792	58.11127503	T/C	0.3990605	95.16334017	3.46E-16	59
DTA	9	118686452	58.22174843	v1:T/C	0.498392562	115.9494122	1.16E-26	67
DTA	9	118789451	58.29346562	G/C	0.461981938	95.08071922	2.33E-12	37
DTA	9	119281543	58.63610445	G/C	0.507103374	133.7129218	1.99E-30	1
DTA	9	123341766	61.46319787	v1:-/T	0.260734579	56.45077415	7.12E-14	1
DTA	9	123345680	61.46592315	v1:C/T	0.245327843	53.96513934	2.48E-13	17
DTA	9	123352400	61.47060222	v1:G/A	0.255738984	60.76943521	4.31E-14	3
DTA	9	124301621	62.07458637	G/A	0.348784512	47.74187584	6.81E-10	25
DTA	9	124318131	62.08110496	T/C	0.319921031	64.34619553	1.72E-13	8
DTA	9	124318881	62.08140108	A/T	0.325200053	65.07153141	4.03E-14	2
DTA	9	124320565	62.08206597	G/A	0.357712949	61.16341422	5.00E-13	2
DTA	9	124340499	62.08993645	T/G	0.416807297	85.6650422	1.68E-12	3
DTA	9	124570498	62.18074626	G/A	0.317667956	57.78791662	3.64E-14	1
DTA	9	124602885	62.19353352	v1:-/G	0.241923388	38.50280748	6.04E-10	1
DTA	9	124602918	62.19354655	v1:T/G	0.296329468	76.12266905	3.83E-14	36
DTA	9	124842263	62.27941951	v1:C/A	0.177696852	31.89258888	3.28E-08	7
DTA	9	125751402	62.60320146	v1:A/G	0.189844133	36.10573003	2.04E-09	1
DTA	9	125840001	62.63475522	CNV-	0.261379503	56.60856319	6.58E-14	1
DTA	9	126142648	62.74254032	G/C	0.2906312	60.68130531	8.56E-15	1
DTA	9	126183434	62.75706589	A/G	0.352896294	49.79427141	2.01E-12	1
DTA	9	126183443	62.7570691	A/C	0.393873394	62.95871773	2.74E-15	1
DTA	9	126576204	62.89694751	C/T	0.306946575	54.78522073	4.25E-10	15
DTA	9	126623781	62.90808464	v1:A/C	0.178536466	30.7559297	3.12E-08	1
DTA	9	127260508	63.04005685	C/G	0.372808516	84.48523213	6.16E-20	1
DTA	9	127564661	63.1030976	v1:G/T	0.207887133	36.42206113	1.74E-09	1
DTA	9	128586844	63.38725342	G/A	0.372289774	28.87116599	8.19E-08	1
DTA	9	130336090	65.41324094	A/G	0.204071041	25.55801211	4.49E-07	1
DTA	9	130656705	65.46375011	v1:C/A	0.316243893	36.60041942	1.59E-09	1
DTA	9	130905555	65.52280568	AC233955.1_FG004-	0.214276363	32.41141458	1.34E-08	1
DTA	9	131077801	65.73233132	v1:C/T	0.183822375	21.81573525	3.10E-06	3
DTA	9	131077814	65.73234713	v1:C/T	0.166369905	25.98598055	3.60E-07	1
DTA	9	131457714	66.19446985	v1:A/T	0.26048155	63.07301312	2.59E-15	1
DTA	9	131458594	66.19554032	v1:A/C	0.207540256	37.52381291	9.93E-10	1
DTA	9	131458617	66.19556829	v1:T/C	0.209306016	37.21293115	1.16E-09	1
DTA	9	131490476	66.23432262	v1:T/A	0.263917923	57.7762537	3.66E-14	1
DTA	9	132161341	67.07470534	v1:C/T	0.246075631	27.03497816	2.10E-07	1
DTA	9	136033265	73.42589573	T/C	0.293406269	26.70554385	2.49E-07	1
DTA	9	137147437	75.64730882	T/C	0.297070333	32.14855005	1.53E-08	1
DTA	9	138525387	79.27637232	G/A	-0.262176835	35.45373105	2.84E-09	1
DTA	9	139475482	81.77860759	C/T	-0.313645442	37.0774821	2.67E-09	2
DTA	9	139478307	81.7860477	T/C	-0.39426191	39.14357794	4.37E-10	1
DTA	9	139478400	81.78629263	T/C	-0.379172139	35.79538913	9.61E-09	3
DTA	9	140108768	83.44647297	T/C	-0.259030584	38.80153481	8.94E-09	10
DTA	9	140181650	83.63842	C/T	-0.307609425	37.40458839	1.40E-08	6
DTA	9	140929469	85.60457978	A/G	-0.334945532	31.86133672	2.39E-08	2
DTA	9	140929700	85.60493125	C/A	-0.284681629	28.71596026	8.87E-08	1
DTA	9	141801102	86.93078771	T/A	-0.28731321	30.78112546	3.08E-08	1
DTA	9	142285171	87.94460341	A/C	0.254199714	25.35464906	4.99E-07	1
DTA	9	142352190	88.15431828	C/T	0.322409425	32.00991957	1.37E-07	3
DTA	9	142714916	88.93097713	C/T	-0.358030667	46.74295481	9.37E-12	1
DTA	9	143041826	89.67540489	G/A	0.262914681	26.21999676	3.43E-07	2
DTA	9	143094545	89.82383842	T/C	-0.264211984	34.61361245	4.36E-09	1
DTA	9	143186106	90.03051105	C/T	0.334160596	38.17583624	7.13E-10	1
DTA	9	143194692	90.04989147	G/A	0.30321272	33.11019885	9.38E-09	1
DTA	9	143217909	90.10229717	v1:AA/--	-0.225228231	36.16562302	1.98E-09	1
DTA	9	143385724	90.48109127	v1:G/C	-0.211360283	30.85166402	2.97E-08	8
DTA	9	143829929	91.48375631	v1:------/CGGAGG	-0.330720644	31.26690324	3.44E-08	29
DTA	9	143926016	91.70064507	A/G	-0.225787204	35.6367907	2.07E-08	2
DTA	9	143928780	91.70688401	T/C	-0.217113353	36.28219073	3.14E-09	2
DTA	9	143931929	91.71399197	C/T	-0.22987865	30.64241084	3.31E-08	1
DTA	9	144011306	91.89316272	A/T	0.222995894	26.18214758	3.26E-07	1
DTA	9	144014325	91.89997724	v1:G/C	-0.258397876	33.27910762	8.61E-09	1
DTA	9	144472780	92.93480756	G/C	0.243267669	27.84947994	1.38E-07	1
DTA	9	144480001	92.95110689	CNV+	-0.232487089	31.8743852	3.39E-08	2
DTA	9	144599607	93.22108303	T/C	-0.212683898	33.38927772	8.14E-09	1
DTA	9	144947632	94.1868667	A/G	-0.262982115	31.469357	2.17E-08	4
DTA	9	144947869	94.18759195	G/A	-0.333735458	33.81314337	3.11E-08	35
DTA	9	146148243	97.37159022	G/A	0.255323235	26.05773303	3.47E-07	1
DTA	9	146255794	97.64809874	v1:A/G	-0.17426817	26.63677252	2.58E-07	9
DTA	9	148510683	107.2767665	v1:A/G	-0.202152583	26.77825131	2.82E-07	5
DTA	9	148517281	107.3017562	v1:C/T	-0.215547224	31.04771711	2.69E-08	4
DTA	9	150273976	108.6907977	T/C	-0.221908227	26.00734581	3.56E-07	1
DTA	10	7290001	23.06914939	CNV-	0.300353004	26.19359163	3.24E-07	1
DTA	10	8912874	24.7707974	T/C	0.214839388	31.15199355	2.55E-08	1
DTA	10	9143018	25.28183578	C/G	0.240376074	29.13318419	7.16E-08	1
DTA	10	9148695	25.29608552	v1:A/G	0.314689337	26.27268188	3.11E-07	3
DTA	10	11825105	29.61791834	v1:G/A	0.24708251	43.22824931	5.52E-11	2
DTA	10	11825732	29.61842181	C/T	0.308840639	41.6816473	1.83E-08	10
DTA	10	11826799	29.61927861	C/T	0.265270223	43.97500674	1.26E-10	3
DTA	10	11874269	29.65739661	T/G	0.219817992	27.7356764	1.47E-07	1
DTA	10	12209128	29.92628554	T/C	0.304446815	33.84876421	1.60E-08	10
DTA	10	12957069	30.5268758	C/A	0.297358761	30.8519361	2.97E-08	1
DTA	10	14597909	32.27247845	C/T	0.239428215	29.76142651	1.36E-07	4
DTA	10	14698911	32.39469053	C/T	0.342038609	35.71010505	4.16E-09	3
DTA	10	21960471	34.72235872	T/C	0.245322169	32.79690934	1.10E-08	1
DTA	10	22920112	34.98052196	C/G	0.275852097	29.33373401	6.46E-08	1
DTA	10	33157773	36.03190047	C/T	0.262484529	25.3987412	4.88E-07	1
DTA	10	43197344	36.16962016	A/G	-0.235709713	31.61472164	2.01E-08	1
DTA	10	44653751	36.1895987	C/T	0.253469498	28.6221355	9.31E-08	1
DTA	10	60134813	36.47278652	C/T	0.262675758	32.43745995	1.32E-08	1
DTA	10	60608546	36.48156391	T/C	0.283303944	54.3037379	2.09E-13	1
DTA	10	61764636	36.50700706	C/G	0.323005382	39.4064237	2.33E-08	2
DTA	10	62014980	36.51789863	G/A	0.331627287	36.36444929	1.79E-09	1
DTA	10	62213099	36.52651808	C/T	0.35464971	45.11339527	2.13E-11	1
DTA	10	62213121	36.52651904	C/T	0.279648184	35.0455798	1.50E-08	7
DTA	10	62215243	36.52661136	C/A	0.24596714	26.9313049	2.22E-07	1
DTA	10	62218207	36.52674031	A/G	0.309327529	34.6965621	4.18E-09	1
DTA	10	62248029	36.52803776	G/A	0.389056322	32.35939841	3.04E-08	6
DTA	10	62248585	36.52806195	T/C	0.305148	34.57132966	2.08E-08	5
DTA	10	62248586	36.52806199	A/G	0.318270918	29.30540787	6.57E-08	2
DTA	10	62249075	36.52808327	C/T	0.344779717	34.24141697	5.35E-09	2
DTA	10	62301296	36.53035522	C/T	0.260688536	30.16310604	4.23E-08	1
DTA	10	62635665	36.54490242	C/T	0.317873027	28.7580009	8.68E-08	1
DTA	10	65195724	36.65628144	C/G	0.43808953	31.4319063	2.99E-08	5
DTA	10	65338578	36.6624965	T/C	0.403220439	34.99046695	3.60E-09	1
DTA	10	65611616	36.67437541	C/T	0.358613625	37.59420807	9.83E-10	2
DTA	10	66228111	36.70119691	G/A	0.285949396	38.30708536	6.67E-10	1
DTA	10	75716154	38.14894444	G/A	0.254805085	28.14109399	1.19E-07	1
DTA	10	76339336	38.30718671	T/C	-0.442998885	40.7460455	1.94E-10	1
DTA	10	76443649	38.33367452	G/A	0.288493192	35.32915786	3.03E-09	1
DTA	10	76556866	38.36242329	C/T	0.313629207	27.80465741	1.42E-07	1
DTA	10	76727861	38.40584341	G/T	-0.32420625	29.89108294	4.86E-08	1
DTA	10	76730249	38.40644979	C/T	-0.3034322	30.48103818	3.59E-08	1
DTA	10	79830634	39.13873993	A/C	0.456759879	29.33645798	6.45E-08	1
DTA	10	81469386	39.51632873	C/T	0.257902704	34.21965724	5.33E-09	1
DTA	10	81492304	39.52160932	G/A	0.240727767	38.81163716	5.17E-10	1
DTA	10	81898333	39.61516344	C/T	0.250120917	36.93797162	1.34E-09	1
DTA	10	81899147	39.615351	T/C	0.280088389	35.19812994	3.24E-09	1
DTA	10	82153698	39.67400271	C/T	0.337728909	48.2478031	4.39E-12	1
DTA	10	83744366	40.04051235	A/G	0.244969719	30.74424507	3.14E-08	1
DTA	10	83941466	40.08592664	C/T	0.369048813	29.55206003	5.78E-08	1
DTA	10	88207675	41.26706129	v1:G/A	-0.249516262	30.30977165	9.51E-08	6
DTA	10	88517483	41.31814156	G/A	-0.405393623	33.63010013	7.20E-09	1
DTA	10	88518980	41.31838838	C/T	-0.269929266	27.10225515	2.15E-07	2
DTA	10	88533742	41.3208223	G/C	0.337322691	32.32080167	1.40E-08	1
DTA	10	89031894	41.40295619	T/A	-0.311270816	26.84806725	2.31E-07	1
DTA	10	89040022	41.40429631	T/A	0.962933831	194.9209839	5.20E-42	2
DTA	10	89164026	41.42474174	C/T	0.997052649	195.9097461	1.84E-43	1
DTA	10	89295347	41.44639357	G/A	1.081349972	252.1303219	6.51E-40	10
DTA	10	91621622	41.8299432	G/A	1.029795414	228.1178539	3.64E-41	14
DTA	10	91877757	41.87217401	G/T	0.314702653	34.74244669	4.08E-09	1
DTA	10	93600667	42.13779419	C/T	1.01948388	216.1036185	8.95E-25	11
DTA	10	93617884	42.14042851	T/A	0.971155495	200.0746957	8.80E-38	2
DTA	10	93712678	42.15493263	T/C	0.961937966	187.4790677	1.27E-27	4
DTA	10	93743248	42.15961005	G/A	1.092216534	247.5378143	1.03E-43	5
DTA	10	93960703	42.19288213	G/A	1.027856871	225.2590863	4.51E-23	7
DTA	10	94142276	42.22066402	A/G	1.014491946	226.4461804	2.29E-40	4
DTA	10	94244760	42.23634476	C/G	1.03189691	217.6913948	3.92E-28	20
DTA	10	94280018	42.24173947	G/A	-0.21130144	27.68423575	1.51E-07	1
DTA	10	94340940	42.25106095	C/T	-0.227873846	27.80397647	1.77E-07	3
DTA	10	94348761	42.25225761	v1:T/-	-0.291936526	27.37998635	1.76E-07	1
DTA	10	95480741	42.42545818	A/G	-0.239028455	26.8180678	2.37E-07	2
DTA	10	95719172	42.46193973	T/C	1.088466531	252.2364881	3.10E-46	18
DTA	10	99365436	43.3298369	T/C	1.100697301	252.2770878	3.06E-46	2
DTA	10	99929891	43.42564241	T/C	0.323035092	37.31042368	1.11E-09	1
DTA	10	100364624	43.44996124	v1:A/T	0.297462961	32.20042739	1.49E-08	6
DTA	10	112805010	45.19436375	A/G	0.38979879	30.70267192	3.21E-08	1
DTA	10	119723722	47.4170949	G/A	-0.317578213	26.85501289	2.31E-07	2
DTA	10	121148731	47.85619261	G/C	0.291850002	36.89098128	1.37E-09	1
DTA	10	134219633	58.71305029	A/T	0.399887589	38.58680613	5.79E-10	1
DTA	10	136335345	62.54534666	C/T	-0.303583816	27.11033059	2.02E-07	1
DTA	10	136579548	63.12093254	T/C	0.273594357	26.89590255	2.26E-07	1
DTA	10	136600625	63.17349792	A/G	-0.277643758	42.19252689	9.32E-11	1
DTA	10	139121297	68.10383987	v1:T/C	0.296821955	30.82386171	4.55E-08	2
DTA	10	139139906	68.14500129	A/G	0.306595393	26.46723804	2.90E-07	2
DTA	10	142505640	77.92804172	C/T	0.318827904	26.29404408	3.08E-07	1
DTA	10	143583140	81.18580314	A/G	-0.231461878	45.66729561	1.61E-11	1
DTA	10	144002979	81.58052701	A/G	-0.238581055	47.40548568	6.71E-12	1
DTA	10	144908762	84.63256334	A/T	-0.334149687	56.36207119	7.44E-14	1
DTA	10	144940001	84.75724877	CNV-	-0.213996397	53.30974237	1.70E-10	63
DTA	10	144952708	84.80796671	C/A	-0.274181354	54.27597725	5.98E-12	9
DTA	10	144959643	84.83564665	T/A	-0.19770675	28.1152321	1.21E-07	1
DTA	10	145362554	86.44380095	A/G	-0.300916461	55.4553555	1.17E-13	1
DTA	10	145427749	86.70401628	v1:G/A	-0.204821848	48.37406171	1.32E-11	27
DTA	10	145447601	86.78325234	v1:G/T	-0.226484077	59.08462084	1.90E-14	12
DTA	10	145487910	86.94413922	v1:A/-	-0.218831284	48.69863947	3.50E-12	4
DTA	10	145489783	86.951615	v1:GGCCTGC/-------	-0.226954964	52.96115448	7.10E-12	17
DTA	10	145783419	88.12361575	G/A	-0.267145083	46.48259441	1.07E-11	1
DTA	10	145846937	88.37713761	A/T	-0.277848595	47.58986005	5.51E-11	3
DTA	10	146514115	91.04007105	v1:A/G	-0.234690136	54.93651831	1.52E-13	1
DTA	10	146532782	91.11457737	v1:G/C	-0.310377594	52.74167147	9.78E-12	19
DTA	10	146594735	91.42731502	C/T	-0.253177379	49.27265675	3.21E-12	2
EHT	1	5539484	9.599848269	G/C	-0.74812059	25.43242677	4.79E-07	1
EHT	1	5541960	9.610470032	T/G	-0.805923194	26.05529019	3.48E-07	1
EHT	1	5612308	9.83539151	v1:G/C	-0.700130051	32.47007338	5.48E-08	2
EHT	1	5612308	9.83539151	C/G	-0.700130051	32.47007338	5.48E-08	2
EHT	1	6128818	11.24876854	A/T	0.97479173	26.94648434	2.20E-07	1
EHT	1	6397342	11.85892319	A/C	-1.140714871	29.20801872	1.40E-07	3
EHT	1	6762831	12.60127083	G/A	-1.204329165	31.6046656	6.26E-08	8
EHT	1	6762844	12.60129724	G/A	0.920897489	25.91197324	3.74E-07	1
EHT	1	6950380	12.98220311	A/G	-1.322216045	39.08767915	1.86E-08	29
EHT	1	7011691	13.10673237	C/T	0.803734123	31.84439831	1.79E-08	1
EHT	1	7011695	13.1067405	T/C	-0.952031566	26.78353643	2.39E-07	1
EHT	1	7392040	13.82895371	C/T	-0.90553673	27.80038115	1.81E-07	2
EHT	1	7456666	13.94643737	v1:CTT/---	-1.188014006	30.85403925	2.97E-08	3
EHT	1	7536579	14.09171128	C/T	-1.761883668	53.57791988	3.01E-13	23
EHT	1	7544869	14.10678168	T/G	-1.356363712	30.92821706	2.86E-08	1
EHT	1	7822735	14.61191452	v1:------/CGTACG	0.811234926	32.05559654	1.61E-08	1
EHT	1	7926380	14.80033086	G/C	-1.182551466	62.74757528	3.90E-14	2
EHT	1	7984322	14.90566367	G/A	-1.327010301	39.02946494	4.63E-10	1
EHT	1	7986999	14.91053019	T/G	-0.934487155	27.88120395	1.36E-07	1
EHT	1	8065093	15.05249734	C/T	-1.18597588	31.48546096	6.15E-08	4
EHT	1	8068890	15.05939991	C/G	-1.259981615	43.08521159	5.94E-11	1
EHT	1	8238104	15.36701419	C/G	-1.493866015	37.58516564	2.25E-09	3
EHT	1	8468006	16.0249377	C/T	1.244246943	35.60637776	5.20E-08	7
EHT	1	8489732	16.11568073	C/T	1.271699852	37.93138843	1.42E-09	3
EHT	1	8491287	16.12217551	G/A	1.292724788	36.85494229	7.03E-09	3
EHT	1	8526193	16.23801111	T/C	1.3682458	31.48107574	2.16E-08	1
EHT	1	8586973	16.37998342	C/T	1.025232272	28.93677218	7.92E-08	1
EHT	1	8587677	16.38162785	C/G	1.358455358	32.53730331	7.06E-08	2
EHT	1	8588149	16.38273036	C/A	1.251615641	27.55583238	1.61E-07	1
EHT	1	8715503	16.68020882	A/T	-1.029749295	35.57825665	6.20E-08	2
EHT	1	9417547	18.48691613	G/A	-1.55853605	40.70290776	1.98E-10	1
EHT	1	9782248	19.72034244	C/G	-1.284442396	70.8054149	5.48E-17	4
EHT	1	9916664	19.89836225	A/G	1.146324866	28.74112655	8.76E-08	1
EHT	1	10049010	20.07364058	C/A	-1.641999714	46.62663788	3.10E-10	5
EHT	1	10555230	21.11133673	T/A	-1.427376366	33.79193426	6.98E-09	2
EHT	1	10555413	21.1117173	G/A	-1.45415243	35.12311039	2.47E-08	7
EHT	1	10593555	21.19103676	C/A	-1.609635385	42.94200036	1.75E-08	10
EHT	1	10846587	21.7172379	G/A	1.241213805	35.5160589	2.99E-08	2
EHT	1	10847088	21.71827977	C/T	1.028958279	34.02489906	1.26E-08	2
EHT	1	10873147	21.77247163	v1:C/A	-1.979109012	77.64309494	2.12E-14	16
EHT	1	10874839	21.77599029	G/A	1.089176917	40.47290538	2.23E-10	1
EHT	1	10939925	21.91070045	T/C	1.106020497	29.05421186	7.46E-08	1
EHT	1	10941721	21.9142241	T/C	1.002894333	29.81041816	5.06E-08	1
EHT	1	10947109	21.92479506	G/C	1.222596344	25.67593355	4.23E-07	1
EHT	1	10950137	21.93073582	A/G	-1.156696961	36.42090474	1.74E-09	1
EHT	1	10955792	21.94183062	C/T	0.923897842	28.72971419	8.81E-08	1
EHT	1	10963356	21.95667077	C/T	-1.711624152	31.80633595	1.83E-08	1
EHT	1	10963459	21.95687285	G/A	-1.695849958	67.31132256	7.90E-14	2
EHT	1	11148821	22.32054282	T/C	1.087402558	27.44646908	1.90E-07	2
EHT	1	11158706	22.33993664	T/C	-2.259362953	82.1143923	2.00E-19	1
EHT	1	11162118	22.34663079	G/A	0.914001639	26.25103415	3.14E-07	1
EHT	1	11252164	22.52329605	T/C	-1.53421115	62.68613672	9.59E-09	22
EHT	1	11367139	22.74887063	A/T	0.982476094	28.14749908	1.19E-07	1
EHT	1	11664421	23.33212143	C/T	-1.96319446	61.40829616	4.17E-12	2
EHT	1	11731389	23.46350893	C/T	-1.678784778	56.94733484	1.71E-11	7
EHT	1	11762900	23.52533176	C/T	-1.507606331	56.39232057	7.33E-14	1
EHT	1	11789747	23.57800409	A/G	-1.1079257	36.47169155	1.70E-09	1
EHT	1	11789752	23.5780139	T/G	-1.415584242	50.75642306	1.72E-09	4
EHT	1	11805440	23.60879289	C/T	-1.700281477	44.98206011	2.28E-11	1
EHT	1	11809060	23.61589513	G/T	-1.34291513	46.04090161	1.33E-11	1
EHT	1	12125789	24.23729986	G/A	-1.932547033	61.04346071	1.57E-14	3
EHT	1	12129302	24.24419217	v1:C/T	-1.296375286	27.1724625	1.96E-07	2
EHT	1	12136678	24.25866348	v1:G/C	-1.490303234	68.40641638	1.81E-16	8
EHT	1	12314818	24.63728469	C/T	0.873100951	28.25049585	1.13E-07	1
EHT	1	12410011	24.85017469	C/T	1.014640394	32.85548655	1.07E-08	1
EHT	1	12410190	24.85057501	G/A	0.99486369	26.58492777	2.68E-07	2
EHT	1	12422157	24.87733805	T/C	0.933762781	32.05655007	1.61E-08	1
EHT	1	12423727	24.88084921	A/C	1.069484794	26.50024069	3.04E-07	2
EHT	1	12732462	25.57130538	T/C	-1.547935684	49.95831726	1.85E-12	1
EHT	1	12878112	25.89703761	T/A	-1.716604106	30.69550717	3.22E-08	1
EHT	1	12915616	25.9809117	G/T	-1.212428043	42.83590129	3.81E-09	2
EHT	1	12921461	25.99398348	T/C	0.927667259	29.44105343	6.49E-08	2
EHT	1	13011368	26.19505185	G/C	-1.753740629	47.4342071	6.61E-12	1
EHT	1	13026025	26.22783082	C/A	-1.692725482	29.8489679	4.96E-08	1
EHT	1	13619581	27.55526179	G/C	-1.096261091	33.55201774	1.67E-08	3
EHT	1	13975104	28.35035483	T/C	-1.402910209	30.87235528	2.94E-08	1
EHT	1	13975803	28.35191808	T/C	-1.548238826	69.32967001	1.14E-16	1
EHT	1	14536039	29.60483207	C/T	1.171073112	32.02690939	1.05E-07	2
EHT	1	15435821	31.06872759	T/G	1.080729333	30.47845242	6.64E-08	2
EHT	1	16399802	32.87225282	v1:C/A	0.92696589	26.73804568	2.45E-07	2
EHT	1	16739188	33.25665689	G/A	1.264025178	25.76010119	4.05E-07	1
EHT	1	17606864	33.9544317	C/T	1.112879509	26.90151903	2.25E-07	1
EHT	1	18697656	35.24262098	G/A	1.026746151	28.6163639	9.33E-08	1
EHT	1	18901789	35.43178886	v1:C/G	0.711130538	29.88630101	4.87E-08	1
EHT	1	19261854	35.76545726	C/A	1.755991638	32.16013708	1.52E-08	1
EHT	1	20008343	36.45722066	T/C	1.417508942	31.15548779	2.55E-08	1
EHT	1	20374649	36.79667252	G/A	1.662892985	27.83865874	1.39E-07	1
EHT	1	23134663	39.92512882	v1:G/A	0.782585468	26.99324398	2.15E-07	1
EHT	1	23144159	39.93500644	G/T	1.450360983	44.09586771	3.56E-11	1
EHT	1	23262377	40.05797533	C/T	1.114490459	29.5030516	5.93E-08	1
EHT	1	23640514	40.4513087	v1:G/C	1.166043438	153.306747	1.47E-34	2
EHT	1	23709730	40.52330632	v1:A/G	1.308385517	121.1309663	9.20E-28	3
EHT	1	24120001	40.95006509	CNV-	1.10047025	139.9920965	1.58E-23	12
EHT	1	24319704	41.15779365	v1:----/CAGG	0.959373812	95.93157028	2.16E-22	1
EHT	1	24399079	41.24035853	v1:C/G	1.049461054	96.42375069	1.05E-13	4
EHT	1	24400494	41.2418304	v1:A/T	1.081155046	130.0641508	1.18E-29	1
EHT	1	24401515	41.24289243	v1:GTAC/----	1.206803913	145.3974242	6.79E-33	1
EHT	1	24401534	41.24291219	v1:G/C	0.981027046	80.09125409	5.44E-19	1
EHT	1	24697942	41.55123209	v1:G/A	1.059629977	113.434809	2.73E-16	43
EHT	1	24765442	41.62144474	v1:A/G	1.009834545	121.3051236	3.63E-24	30
EHT	1	24773461	41.62978601	v1:G/A	1.000801142	115.9120487	1.18E-26	1
EHT	1	25269497	42.14575645	v1:T/C	1.002658675	115.6781064	1.90E-23	5
EHT	1	25331906	42.21067351	v1:G/C	1.002189672	105.4319316	7.00E-21	12
EHT	1	25409621	42.29151168	A/G	0.921076055	27.44943678	1.70E-07	1
EHT	1	25465554	42.34969249	v1:G/C	1.024240883	101.3902499	1.47E-23	2
EHT	1	25469233	42.35351934	v1:T/G	1.048996972	127.4784832	4.15E-29	2
EHT	1	25469397	42.35368993	v1:T/G	1.082526743	123.5897933	5.94E-19	42
EHT	1	25504654	42.39036382	v1:GGTTC/-----	0.967555646	114.3175751	2.58E-26	1
EHT	1	25505486	42.39122926	v1:C/T	1.006825187	117.7944319	4.70E-27	1
EHT	1	25832506	42.73139137	v1:A/G	0.979711918	95.80189222	2.30E-22	6
EHT	1	25868407	42.76873514	v1:C/T	0.898389742	96.70047887	8.85E-21	2
EHT	1	26195341	43.1088078	T/C	1.247945319	32.21761486	1.48E-08	1
EHT	1	26240001	43.15526258	CNV-	0.986082832	102.8903774	7.03E-24	1
EHT	1	26269045	43.18547378	A/T	1.016433251	26.98572203	2.16E-07	1
EHT	1	26283293	43.20051724	v1:A/C	0.98198687	117.020244	7.93E-26	92
EHT	1	27430001	45.29633915	CNV-	0.347902297	4.633165413	3.14E-02	1
EHT	1	31082791	50.04240263	A/G	-0.88266211	26.15615619	3.30E-07	1
EHT	1	33331739	52.57566524	A/T	-0.754603666	26.06448571	3.46E-07	1
EHT	1	53509325	68.439453	v1:C/T	-1.171853143	30.9848536	2.78E-08	1
EHT	1	55600920	69.48518775	v1:T/A	-0.915247472	27.54009834	1.62E-07	1
EHT	1	60011550	71.89849861	C/T	1.041820418	29.21643056	6.86E-08	1
EHT	1	60810466	72.30059794	G/A	0.801268811	27.95210456	1.31E-07	1
EHT	1	60839933	72.31541179	v1:A/G	0.703793945	28.89760186	8.08E-08	2
EHT	1	60860001	72.32550051	CNV-	0.808340208	38.32155213	2.14E-09	7
EHT	1	60868626	72.32983653	C/T	1.309567804	41.83035424	1.12E-10	1
EHT	1	60868630	72.32983854	A/G	0.897379672	30.99231344	1.14E-07	5
EHT	1	60930001	72.36069139	CNV-	0.730063259	29.72413389	5.29E-08	1
EHT	1	60936441	72.36392895	G/T	0.788422713	34.79370675	1.13E-07	2
EHT	1	60939595	72.36551455	T/A	0.845049957	40.15990869	2.61E-10	1
EHT	1	60939877	72.36565632	T/C	0.689059623	26.09421276	3.41E-07	1
EHT	1	60986188	72.3889381	C/T	0.816148424	32.83060457	1.08E-08	1
EHT	1	61947872	72.71895306	A/G	0.892968578	33.27654302	2.67E-08	3
EHT	1	62009633	72.73720819	v1:CC/--	0.704848563	29.83594186	5.00E-08	6
EHT	1	62420828	72.85874795	G/T	1.057376055	36.06811969	2.08E-09	1
EHT	1	62420836	72.85875032	C/T	1.109740404	31.98362305	6.90E-08	2
EHT	1	62499090	72.88188039	v1:A/G	0.779638326	40.19996522	1.84E-07	6
EHT	1	62629996	72.92057319	v1:G/T	0.808208793	41.43758246	1.37E-10	3
EHT	1	62978886	73.02369703	A/G	0.811156026	30.46053817	1.03E-07	5
EHT	1	62997030	73.02905998	C/T	0.893757591	36.42739875	1.73E-09	1
EHT	1	63032034	73.03940636	C/T	1.139881112	39.45247761	3.73E-10	1
EHT	1	63053690	73.04580737	T/C	0.800587227	30.32275315	3.90E-08	1
EHT	1	63053968	73.04588954	v1:C/G	0.737557208	20.8584739	5.10E-06	9
EHT	1	63054453	73.0460329	T/C	0.928642827	37.85221133	3.64E-08	4
EHT	1	63172886	73.08103896	A/G	0.866018903	28.387354	1.28E-07	2
EHT	1	64109171	73.44316864	C/T	1.067527839	36.08842894	6.06E-08	5
EHT	1	64121362	73.45209668	A/G	0.851415067	33.41945891	1.59E-08	2
EHT	1	64135409	73.46238396	v1:---/CGT	0.762178667	31.50151786	2.13E-08	3
EHT	1	64653799	73.84202514	v1:T/C	1.007927458	83.01693987	1.28E-19	1
EHT	1	66150808	74.86546449	G/A	1.459797264	52.62034723	6.03E-11	8
EHT	1	66166897	74.87364399	G/C	1.127269162	23.6187947	1.22E-06	1
EHT	1	66650001	75.11924972	CNV-	0.759650235	30.12182949	4.32E-08	1
EHT	1	66736542	75.16324638	v1:C/T	-1.665963079	58.84240575	2.15E-14	1
EHT	1	67938538	75.77433032	v1:C/G	0.927916457	46.11596408	1.28E-11	1
EHT	1	68244033	75.92964123	v1:A/G	1.048122651	82.66452793	2.22E-13	4
EHT	1	68499801	76.05967138	T/C	0.92663276	30.59924244	3.38E-08	1
EHT	1	68702344	76.16264241	C/T	1.619539657	54.08140172	2.34E-13	1
EHT	1	69873435	76.75801453	v1:T/-	1.024680559	61.76470555	7.45E-09	4
EHT	1	70309257	76.97958251	v1:A/G	0.941350779	62.23140503	5.00E-08	10
EHT	1	70907185	77.28356372	v1:C/G	1.153204415	28.76257609	8.66E-08	1
EHT	1	71230001	77.44768047	CNV-	1.327053442	117.4541336	5.35E-06	4
EHT	1	71551648	77.6112029	C/T	1.089748373	34.84119509	3.88E-09	1
EHT	1	72603300	78.14585331	A/T	1.196607553	29.9918998	4.61E-08	1
EHT	1	73515543	78.60962943	v1:A/T	1.382892799	101.8113513	1.39E-05	34
EHT	1	74766199	79.24545168	v1:C/-	0.673940506	23.84533448	1.35E-05	4
EHT	1	74769251	79.24700329	T/C	1.151037084	48.75704245	3.40E-12	1
EHT	1	74784806	79.25491131	v1:TA/--	1.802855876	80.54791339	4.34E-19	8
EHT	1	75787917	79.76488391	G/A	1.661906983	72.69293533	2.14E-17	1
EHT	1	76591825	80.06995325	T/A	1.593911106	38.84868207	5.07E-10	1
EHT	1	79994735	81.14465483	v1:A/T	1.287378181	135.0297208	1.31E-21	29
EHT	1	81359052	81.71561463	G/C	1.188736007	56.4795021	7.02E-14	1
EHT	1	81369142	81.72134433	T/G	0.93229124	29.9072825	4.82E-08	1
EHT	1	82417847	82.3168604	T/A	1.026635943	41.60564517	1.25E-10	1
EHT	1	82611398	82.41263481	G/C	1.429685034	61.29847144	6.29E-15	1
EHT	1	83415268	82.62808475	v1:A/C	0.93973829	50.98841908	4.93E-10	4
EHT	1	83500001	82.65079455	CNV-	1.311380284	117.1447887	6.46E-27	1
EHT	1	84944862	83.03804028	v1:C/T	1.41255467	146.8572998	9.90E-32	2
EHT	1	84945489	83.03820832	v1:C/A	1.064737591	70.86721996	5.31E-17	1
EHT	1	85049497	83.06608412	v1:A/G	1.408471552	158.7549046	3.91E-22	103
EHT	1	85130756	83.08786283	v1:C/G	0.929801413	41.51328751	8.65E-08	3
EHT	1	87181730	83.63755648	T/G	1.291099463	67.75344557	2.51E-16	1
EHT	1	87501966	83.72338483	C/T	1.020582274	35.22413753	3.20E-09	1
EHT	1	87511541	83.72595108	G/T	0.90032644	30.82926533	3.01E-08	1
EHT	1	87511655	83.72598163	A/G	0.974282328	44.2331951	3.32E-11	1
EHT	1	88373848	83.95706307	C/T	1.266548892	64.98099145	2.02E-13	2
EHT	1	88432656	83.97282455	A/G	1.228157456	51.39862633	8.99E-13	1
EHT	1	89570001	84.2776511	CNV-	0.789836626	32.79009843	1.10E-08	1
EHT	1	89580001	84.28033126	CNV-	0.938460234	39.52981969	3.59E-10	1
EHT	1	90653302	84.567993	C/G	0.915484592	25.58054518	4.44E-07	1
EHT	1	91029509	84.75203105	v1:G/A	0.683476353	28.76058425	8.67E-08	1
EHT	1	98527803	87.54391848	A/G	0.832283321	27.70957554	1.49E-07	1
EHT	1	99183261	87.62457507	G/A	1.159652591	41.9697753	1.04E-10	1
EHT	1	100832527	87.82752353	A/T	-1.138815636	37.00910933	1.29E-09	1
EHT	1	101266996	87.88098659	v1:C/G	0.931197075	49.7522855	9.70E-09	11
EHT	1	113127185	89.03242425	T/C	-1.00619895	25.55526071	4.50E-07	1
EHT	1	147893814	89.59357995	C/T	-1.331476115	36.3198732	1.83E-09	1
EHT	1	148748369	89.70737716	T/C	-1.192813704	42.24044365	5.19E-08	17
EHT	1	156910001	90.82834948	CNV-	-0.73424172	30.5398441	3.49E-08	1
EHT	1	158315675	91.02141401	G/A	-1.042204314	41.54861604	1.79E-10	3
EHT	1	158441968	91.03875993	T/C	0.90353084	25.80553506	3.95E-07	1
EHT	1	160738555	91.35418832	G/A	-1.419949628	41.97517473	1.04E-10	1
EHT	1	160800922	91.36275421	A/T	-1.64696913	52.81394302	4.41E-13	1
EHT	1	162574699	91.56457809	C/T	-0.986731655	35.25142404	3.15E-09	1
EHT	1	166915697	92.11840097	G/A	-1.305881324	46.86463545	4.26E-10	4
EHT	1	172250001	93.84593114	CNV-	-0.897122546	37.03807038	1.27E-09	1
EHT	1	173443316	94.23238974	G/A	-1.203748146	35.54253609	2.72E-09	1
EHT	1	179781248	96.47388905	C/T	-1.018588329	41.21061004	3.63E-10	2
EHT	1	181366465	97.21695957	G/A	-0.764307046	26.53408032	2.72E-07	1
EHT	1	181739038	97.39336126	A/T	-1.293985162	35.15712414	3.31E-09	1
EHT	1	183648336	98.40199241	A/G	-1.254487366	32.77586948	1.11E-08	1
EHT	1	183649984	98.4091616	A/G	-1.075816771	39.75070978	2.31E-09	3
EHT	1	183650155	98.40990549	v1:T/G	-1.093027136	35.6456852	2.58E-09	2
EHT	1	183661652	98.45992017	C/G	-0.977300778	31.54405368	2.09E-08	1
EHT	1	185311190	100.2809846	A/G	-1.547322916	48.95024816	3.29E-09	9
EHT	1	186953714	101.5995057	C/T	-1.514444665	42.79900076	6.86E-11	1
EHT	1	186953720	101.5995105	T/C	-0.925012617	29.23298338	6.81E-08	1
EHT	1	187260901	101.8460972	C/G	-1.475152116	27.66664063	1.52E-07	1
EHT	1	187479928	102.0219191	C/G	-1.748495708	44.00841697	3.72E-11	1
EHT	1	187924614	102.3788867	G/T	-2.331216386	78.5910188	2.12E-16	8
EHT	1	189508778	103.6505598	C/T	-1.693292632	53.49782564	4.53E-10	20
EHT	1	189508812	103.6505871	A/G	-1.810007028	62.86685524	2.37E-10	3
EHT	1	189529029	103.6668161	G/C	-1.503785783	47.92331026	5.17E-12	1
EHT	1	191075258	104.9080373	C/T	-0.964825705	30.23163049	4.08E-08	1
EHT	1	191242343	105.0421632	G/A	-2.112940929	85.54570785	3.65E-20	1
EHT	1	191243548	105.0431305	A/T	-1.784512486	76.96694426	2.56E-18	1
EHT	1	194356327	107.5418853	T/G	-1.275951894	63.29157671	2.32E-15	1
EHT	1	194443277	107.6116836	G/C	-1.040628671	26.92705063	2.22E-07	1
EHT	1	196054784	109.0283349	T/C	-1.31363311	67.71624579	2.55E-16	1
EHT	1	196718844	109.6911912	T/A	-1.455875629	59.47428825	3.24E-10	3
EHT	1	197974318	111.1216584	T/C	-1.261226493	65.12608162	9.29E-16	1
EHT	1	199541464	112.9514804	A/C	-1.085842459	58.42124198	1.81E-08	57
EHT	1	199541481	112.9515002	T/C	-1.307987549	59.33220664	1.68E-14	1
EHT	1	199541634	112.9516789	A/G	-1.182070354	54.17806452	1.02E-10	3
EHT	1	199542105	112.9522288	A/G	-1.059850756	31.94683957	1.70E-08	1
EHT	1	199753503	113.1990601	T/A	-1.30227999	50.87742603	1.17E-12	1
EHT	1	200469453	114.0350135	T/A	-1.178936291	38.28741397	6.74E-10	1
EHT	1	200691388	114.294148	A/G	-0.886555794	32.75414987	1.13E-08	1
EHT	1	201498103	115.1394722	G/A	-0.85597351	35.17419604	3.28E-09	1
EHT	1	201855585	115.3860661	A/T	-2.758285595	38.75848232	5.31E-10	1
EHT	1	201886151	115.4071508	T/C	-1.601468858	40.6929122	1.99E-10	1
EHT	1	201915602	115.4274663	v1:C/T	-1.179565207	36.81659219	6.46E-08	13
EHT	1	202264486	115.6681292	C/A	-2.416477937	29.60703121	5.62E-08	1
EHT	1	202404591	115.7647747	T/A	-1.362678308	41.89726352	3.53E-10	3
EHT	1	202506507	115.8350772	G/T	-1.333949115	39.4226615	3.79E-10	1
EHT	1	202571958	115.8802258	C/A	-1.131201404	39.00416536	7.35E-10	2
EHT	1	203926672	116.4665093	T/C	-1.377125969	32.10798332	1.56E-08	1
EHT	1	204308439	116.605256	C/T	-1.291105972	28.76526161	8.65E-08	1
EHT	1	204824300	117.1021944	T/C	-0.848061128	35.86020865	5.10E-08	7
EHT	1	204829758	117.1074522	C/T	-1.22606638	33.34557381	8.32E-09	1
EHT	1	204833053	117.1106263	A/G	0.689775345	31.15460511	2.55E-08	1
EHT	1	204835786	117.1132591	G/A	-0.927812054	28.03047137	1.26E-07	1
EHT	1	205383961	117.6413261	T/C	-1.452516375	57.37966795	4.47E-14	1
EHT	1	205484544	117.7382196	T/C	-1.059356445	33.54732231	7.51E-09	1
EHT	1	205807567	118.0493935	C/T	-1.335565157	29.54764485	5.79E-08	1
EHT	1	206106458	118.3373207	G/A	-2.258183898	25.72765088	4.12E-07	1
EHT	1	206457688	118.675667	T/A	-1.293824206	43.31735937	7.85E-09	2
EHT	1	207197695	119.3885294	C/G	-1.385992378	40.4164721	2.29E-10	1
EHT	1	212292502	123.7769912	G/A	-2.459798957	34.91312104	3.75E-09	1
EHT	1	214525508	125.7290274	T/C	1.033524758	28.09048862	1.22E-07	1
EHT	1	239370001	141.202591	CNV-	-0.686545599	36.53324825	1.64E-09	1
EHT	1	243365762	143.3435436	T/C	-0.945802617	35.14377098	3.33E-09	1
EHT	1	243387764	143.3549207	T/C	-0.911071966	25.4236165	4.81E-07	1
EHT	1	244985710	144.1812062	G/T	-1.038960616	39.68314513	3.32E-10	1
EHT	1	245560001	144.4781676	CNV-	-0.825449415	48.36303266	8.94E-12	3
EHT	1	248400794	145.9471196	A/G	-0.936330729	53.62269883	2.94E-13	1
EHT	1	250610001	148.6021009	CNV-	-0.918184929	62.31031908	3.79E-15	1
EHT	1	250649533	148.6226499	A/G	-1.034265373	69.30992337	1.39E-11	19
EHT	1	250656905	148.6264819	C/T	-1.055424424	42.98514631	6.24E-11	1
EHT	1	250934922	148.7709967	T/A	-0.971322209	41.29489151	1.51E-10	2
EHT	1	250937440	148.7723055	G/A	-0.977639436	42.50399482	2.18E-07	2
EHT	1	250940001	148.7736368	CNV-	-1.087265318	85.14180771	4.46E-20	1
EHT	1	251380902	149.0028196	v1:A/G	-0.833816414	76.5675026	1.19E-17	32
EHT	1	251570992	149.1016294	C/T	-1.397869249	33.29945125	8.52E-09	1
EHT	1	251628455	149.131499	G/A	-1.213512992	33.16038051	1.29E-08	2
EHT	1	251784439	149.2125804	C/T	-0.98916475	44.53948137	2.85E-11	1
EHT	1	252847726	149.8011497	A/C	-0.888313955	29.43762151	6.13E-08	1
EHT	1	252877041	149.8247597	A/G	-1.04573812	60.92408125	7.73E-14	5
EHT	1	253528164	150.3491675	A/G	-1.020199869	29.93256197	4.76E-08	1
EHT	1	254580001	151.1963063	CNV-	-0.882434936	70.83291116	8.09E-09	63
EHT	1	256783609	152.8602316	G/A	1.108428071	34.01405171	5.92E-09	1
EHT	1	256790232	152.8658957	v1:-/T	1.105846489	27.76050109	1.45E-07	1
EHT	1	256860777	152.9262262	A/G	-0.952698405	51.1449715	1.02E-12	1
EHT	1	257538644	153.6522394	A/T	1.277736204	25.8166116	3.93E-07	1
EHT	1	257554112	153.6837349	G/A	1.499663335	25.76787507	4.03E-07	1
EHT	1	261322739	156.6085163	G/A	1.261720836	27.13466532	2.20E-07	2
EHT	1	273877983	166.4091028	G/A	1.511548447	25.94297098	3.68E-07	1
EHT	1	276944757	169.522562	A/T	0.961479353	31.92916405	7.01E-08	12
EHT	1	278575662	171.2759585	v1:G/C	0.856714473	36.95605004	4.70E-09	7
EHT	1	279415831	172.9221487	v1:------/ATTTTT	1.122921685	43.27706954	5.39E-11	1
EHT	1	280674073	175.6010975	G/A	-0.734268512	29.85632712	7.07E-08	4
EHT	1	280836911	175.8282693	C/T	-0.684767477	27.19583766	1.93E-07	1
EHT	1	282587373	177.3153149	T/G	1.157088038	31.9396308	1.71E-08	1
EHT	1	283139616	177.6865578	C/T	1.227797867	26.94361325	2.20E-07	1
[truncated: 2,932 more rows]
