# Supplementary material for: The Genetic Architecture of Maize Stalk Strength
Source: PLoS One. 2013 Jun 20;8(6):e67066. doi: 10.1371/journal.pone.0067066 (PMC3688621; doi:10.1371/journal.pone.0067066)
Supplement: Table S5 — RPR linear mixed model GWAS results across the NCRPIS diversity panel. (TXT) [file pone.0067066.s011.txt]

Trait	SNP	Chromosome	AGPV1 Position	Effect (KgF)	P.value	maf	Rsquare.of.Model.without.SNP	Rsquare.of.Model.with.SNP	FDR_Adjusted_P-values
RPR	S5_210056750	5	210056750	-0.676013503	2.75E-07	0.007429086	0.175889133	0.185757905	0.113137622
RPR	S8_149259679	8	149259679	0.787577854	4.88E-07	0.005402972	0.175889133	0.185340301	0.113137622
RPR	S9_153963352	9	153963352	0.288623295	6.17E-07	0.032642954	0.175889133	0.18517058	0.113137622
RPR	S5_35010234	5	35010234	0.544899613	6.64E-07	0.011031067	0.175889133	0.185117629	0.113137622
RPR	S1_161682251	1	161682251	-0.268901499	9.44E-07	0.042998649	0.175889133	0.184863674	0.113409693
RPR	S1_130108839	1	130108839	-0.471648209	1.27E-06	0.015758667	0.175889133	0.184651287	0.113409693
RPR	S5_161896262	5	161896262	-0.533726353	1.44E-06	0.009680324	0.175889133	0.184558082	0.113409693
RPR	S5_209147967	5	209147967	0.583962417	1.56E-06	0.008779829	0.175889133	0.184498506	0.113409693
RPR	S5_209147941	5	209147941	0.583962417	1.56E-06	0.008779829	0.175889133	0.184498506	0.113409693
RPR	S4_2030942	4	2030942	0.096230025	1.69E-06	0.487843314	0.175889133	0.1844424	0.113409693
RPR	S1_91614956	1	91614956	0.411496731	1.83E-06	0.022287258	0.175889133	0.18438521	0.113409693
RPR	S1_73508505	1	73508505	0.312420936	2.65E-06	0.038271049	0.175889133	0.184117829	0.120093918
RPR	S1_95192399	1	95192399	-0.111311106	2.76E-06	0.247411076	0.175889133	0.184088721	0.120093918
RPR	S5_211749011	5	211749011	0.500561856	2.93E-06	0.011481315	0.175889133	0.184045581	0.120093918
RPR	S5_36594603	5	36594603	0.89373188	3.26E-06	0.003376857	0.175889133	0.183969577	0.120093918
RPR	S1_33382963	1	33382963	0.150346922	3.64E-06	0.111661414	0.175889133	0.18389009	0.120093918
RPR	S5_59423833	5	59423833	-0.500587605	3.75E-06	0.011481315	0.175889133	0.183868916	0.120093918
RPR	S4_162908566	4	162908566	-0.140570092	3.99E-06	0.213867627	0.175889133	0.183825472	0.120093918
RPR	S1_162640187	1	162640187	0.207977789	4.03E-06	0.068437641	0.175889133	0.183817168	0.120093918
RPR	S6_162019177	6	162019177	0.124735178	4.42E-06	0.122017109	0.175889133	0.183751879	0.120093918
RPR	S6_94991329	6	94991329	-0.190556425	4.45E-06	0.054029716	0.175889133	0.183746933	0.120093918
RPR	S2_26711581	2	26711581	0.489053621	4.79E-06	0.013507429	0.175889133	0.183693098	0.120093918
RPR	S1_175293332	1	175293332	0.130152769	4.81E-06	0.178973435	0.175889133	0.183689724	0.120093918
RPR	S3_200995569	3	200995569	-0.17899703	4.90E-06	0.095002251	0.175889133	0.183677495	0.120093918
RPR	S10_139315319	10	139315319	-0.697722084	4.92E-06	0.005853219	0.175889133	0.183674399	0.120093918
RPR	S5_210726748	5	210726748	0.582030175	5.09E-06	0.008104457	0.175889133	0.183649567	0.120093918
RPR	S5_210726770	5	210726770	0.582030175	5.09E-06	0.008104457	0.175889133	0.183649567	0.120093918
RPR	S5_210726769	5	210726769	-0.582030175	5.09E-06	0.008104457	0.175889133	0.183649567	0.120093918
RPR	S5_209751281	5	209751281	0.518299176	5.34E-06	0.0094552	0.175889133	0.183615362	0.120093918
RPR	S5_211693683	5	211693683	0.493920042	5.87E-06	0.011031067	0.175889133	0.18354739	0.120093918
RPR	S5_209261880	5	209261880	0.50212891	6.00E-06	0.010580819	0.175889133	0.183531336	0.120093918
RPR	S1_91460590	1	91460590	-0.090243826	6.22E-06	0.418280054	0.175889133	0.183505446	0.120093918
RPR	S3_122075594	3	122075594	-0.268596537	6.27E-06	0.036695182	0.175889133	0.183499942	0.120093918
RPR	S8_149259699	8	149259699	0.567624387	6.56E-06	0.008554705	0.175889133	0.183467783	0.120093918
RPR	S5_207502993	5	207502993	0.581332392	7.08E-06	0.007879334	0.175889133	0.183413313	0.120093918
RPR	S1_161614572	1	161614572	0.216632246	7.34E-06	0.062584421	0.175889133	0.183386953	0.120093918
RPR	S9_147485901	9	147485901	0.221013405	7.82E-06	0.054479964	0.175889133	0.18334146	0.120093918
RPR	S5_210021497	5	210021497	-0.610049318	7.92E-06	0.007203962	0.175889133	0.183333149	0.120093918
RPR	S5_36949077	5	36949077	-0.493917374	8.02E-06	0.010355696	0.175889133	0.183324035	0.120093918
RPR	S5_36949081	5	36949081	-0.493917374	8.02E-06	0.010355696	0.175889133	0.183324035	0.120093918
RPR	S5_36949063	5	36949063	0.493917374	8.02E-06	0.010355696	0.175889133	0.183324035	0.120093918
RPR	S1_90550626	1	90550626	-0.533711614	8.21E-06	0.011706439	0.175889133	0.183307337	0.120093918
RPR	S5_210726749	5	210726749	-0.547663047	8.53E-06	0.008554705	0.175889133	0.183279649	0.120093918
RPR	S5_209147960	5	209147960	0.515002824	8.58E-06	0.009230077	0.175889133	0.183275162	0.120093918
RPR	S5_23877586	5	23877586	0.373338966	8.62E-06	0.019360648	0.175889133	0.183271935	0.120093918
RPR	S5_23877590	5	23877590	-0.373338966	8.62E-06	0.019360648	0.175889133	0.183271935	0.120093918
RPR	S5_211939127	5	211939127	0.802195913	8.77E-06	0.004052229	0.175889133	0.183259413	0.120093918
RPR	S1_142142835	1	142142835	-0.173284082	9.24E-06	0.10850968	0.175889133	0.183222621	0.120093918
RPR	S9_147485853	9	147485853	0.218456074	9.60E-06	0.054705088	0.175889133	0.183194802	0.120093918
RPR	S9_147485855	9	147485855	-0.218456074	9.60E-06	0.054705088	0.175889133	0.183194802	0.120093918
RPR	S1_95111793	1	95111793	0.114442199	9.66E-06	0.246285457	0.175889133	0.183190357	0.120093918
RPR	S1_95111792	1	95111792	-0.114442199	9.66E-06	0.246285457	0.175889133	0.183190357	0.120093918
RPR	S6_105096679	6	105096679	-0.243162772	9.87E-06	0.029040973	0.175889133	0.183175388	0.120093918
RPR	S5_210741020	5	210741020	0.633336776	9.95E-06	0.006303467	0.175889133	0.183169569	0.120093918
RPR	S1_170717258	1	170717258	0.266096869	1.06E-05	0.033993697	0.175889133	0.183126916	0.120093918
RPR	S5_43374048	5	43374048	-0.537702462	1.06E-05	0.008779829	0.175889133	0.183122165	0.120093918
RPR	S5_43374101	5	43374101	0.537702462	1.06E-05	0.008779829	0.175889133	0.183122165	0.120093918
RPR	S5_23723666	5	23723666	-0.490590685	1.08E-05	0.010355696	0.175889133	0.183110491	0.120093918
RPR	S1_88000895	1	88000895	0.19908655	1.09E-05	0.069113012	0.175889133	0.183101197	0.120093918
RPR	S6_1537316	6	1537316	0.140947278	1.11E-05	0.108284557	0.175889133	0.183094041	0.120093918
RPR	S5_23723628	5	23723628	0.522892742	1.11E-05	0.0094552	0.175889133	0.183094034	0.120093918
RPR	S1_161991270	1	161991270	0.202990994	1.11E-05	0.077442593	0.175889133	0.1830918	0.120093918
RPR	S5_109435815	5	109435815	0.416993582	1.20E-05	0.012832058	0.175889133	0.183036255	0.120093918
RPR	S5_215071944	5	215071944	0.346182835	1.21E-05	0.021611887	0.175889133	0.183031582	0.120093918
RPR	S1_91460610	1	91460610	0.09383605	1.23E-05	0.378433138	0.175889133	0.183015044	0.120093918
RPR	S1_181873915	1	181873915	-0.252488682	1.24E-05	0.034443944	0.175889133	0.183012868	0.120093918
RPR	S5_27060114	5	27060114	-0.560470032	1.25E-05	0.008104457	0.175889133	0.183005285	0.120093918
RPR	S5_211749036	5	211749036	0.442294134	1.26E-05	0.01238181	0.175889133	0.182999263	0.120093918
RPR	S1_199106017	1	199106017	-0.284886258	1.27E-05	0.040972535	0.175889133	0.182996469	0.120093918
RPR	S5_208919460	5	208919460	-0.474168578	1.27E-05	0.010580819	0.175889133	0.182992927	0.120093918
RPR	S5_35230232	5	35230232	0.363204268	1.28E-05	0.018910401	0.175889133	0.182986497	0.120093918
RPR	S1_91614964	1	91614964	0.403416914	1.29E-05	0.020711391	0.175889133	0.182981003	0.120093918
RPR	S1_150498893	1	150498893	-0.426540847	1.31E-05	0.018009905	0.175889133	0.182974265	0.120093918
RPR	S5_208744681	5	208744681	0.604332888	1.35E-05	0.006528591	0.175889133	0.182951289	0.120093918
RPR	S4_26656567	4	26656567	0.302560688	1.38E-05	0.02003602	0.175889133	0.182934705	0.120093918
RPR	S2_234433868	2	234433868	0.113902291	1.39E-05	0.208239532	0.175889133	0.182932533	0.120093918
RPR	S7_174359089	7	174359089	-0.177267097	1.40E-05	0.057406574	0.175889133	0.182922906	0.120093918
RPR	S9_149529695	9	149529695	-0.079676602	1.41E-05	0.330706889	0.175889133	0.182920078	0.120093918
RPR	S8_168941000	8	168941000	-0.124216138	1.42E-05	0.108959928	0.175889133	0.182913405	0.120093918
RPR	S3_13205834	3	13205834	0.234182721	1.44E-05	0.032192706	0.175889133	0.182906003	0.120093918
RPR	S5_208165208	5	208165208	-0.408874005	1.45E-05	0.014633048	0.175889133	0.182901536	0.120093918
RPR	S3_94790628	3	94790628	0.336331302	1.47E-05	0.025889239	0.175889133	0.182891107	0.120093918
RPR	S5_208742933	5	208742933	0.379402416	1.50E-05	0.016659163	0.175889133	0.18287705	0.120093918
RPR	S10_31492517	10	31492517	-0.50217301	1.53E-05	0.009905448	0.175889133	0.182862026	0.120093918
RPR	S10_31492519	10	31492519	-0.50217301	1.53E-05	0.009905448	0.175889133	0.182862026	0.120093918
RPR	S5_210632130	5	210632130	-0.324550093	1.53E-05	0.017784782	0.175889133	0.182860929	0.120093918
RPR	S5_59977544	5	59977544	0.614689925	1.56E-05	0.006303467	0.175889133	0.182846948	0.120093918
RPR	S1_164949513	1	164949513	0.327186974	1.58E-05	0.032192706	0.175889133	0.182841084	0.120093918
RPR	S1_184610794	1	184610794	0.123774867	1.58E-05	0.126519586	0.175889133	0.182836692	0.120093918
RPR	S4_157210778	4	157210778	-0.163853865	1.59E-05	0.141602882	0.175889133	0.182835886	0.120093918
RPR	S5_22355459	5	22355459	-0.478587821	1.62E-05	0.009230077	0.175889133	0.182819801	0.120160533
RPR	S5_22355461	5	22355461	-0.478587821	1.62E-05	0.009230077	0.175889133	0.182819801	0.120160533
RPR	S5_210050393	5	210050393	0.36202871	1.69E-05	0.016434039	0.175889133	0.18279209	0.123574578
RPR	S5_7249897	5	7249897	0.275439143	1.75E-05	0.025438991	0.175889133	0.182765721	0.126862506
RPR	S5_35010224	5	35010224	-0.355164085	1.77E-05	0.015758667	0.175889133	0.182757466	0.126987998
RPR	S6_163022338	6	163022338	-0.159876914	1.82E-05	0.057631697	0.175889133	0.182737608	0.128313117
RPR	S5_211444172	5	211444172	-0.379976201	1.83E-05	0.016884286	0.175889133	0.182735197	0.128313117
RPR	S5_131806184	5	131806184	-0.499246501	1.88E-05	0.008329581	0.175889133	0.182714099	0.129011305
RPR	S5_131806148	5	131806148	0.499246501	1.88E-05	0.008329581	0.175889133	0.182714099	0.129011305
RPR	S1_296849368	1	296849368	0.261043126	1.91E-05	0.035119316	0.175889133	0.182703129	0.129011305
RPR	S5_215471878	5	215471878	0.449990993	1.93E-05	0.010130572	0.175889133	0.182694379	0.129011305
RPR	S5_215300888	5	215300888	0.170979257	1.97E-05	0.07136425	0.175889133	0.182680676	0.129011305
RPR	S5_107748695	5	107748695	-0.481921519	2.00E-05	0.009905448	0.175889133	0.182671228	0.129011305
RPR	S10_37628951	10	37628951	-0.553046229	2.01E-05	0.007879334	0.175889133	0.18266585	0.129011305
RPR	S4_156024525	4	156024525	0.197056555	2.02E-05	0.062134174	0.175889133	0.182663876	0.129011305
RPR	S5_109454802	5	109454802	-0.398656522	2.07E-05	0.01530842	0.175889133	0.182647366	0.129011305
RPR	S3_225330871	3	225330871	0.175545488	2.12E-05	0.102431337	0.175889133	0.18262859	0.129011305
RPR	S7_162718138	7	162718138	-0.084032309	2.14E-05	0.261819	0.175889133	0.182621198	0.129011305
RPR	S7_159131941	7	159131941	-0.321280066	2.16E-05	0.017784782	0.175889133	0.182616109	0.129011305
RPR	S7_159131989	7	159131989	-0.321280066	2.16E-05	0.017784782	0.175889133	0.182616109	0.129011305
RPR	S1_33382935	1	33382935	0.132663175	2.19E-05	0.122917605	0.175889133	0.182606762	0.129011305
RPR	S1_155676675	1	155676675	0.200903683	2.20E-05	0.058081945	0.175889133	0.18260413	0.129011305
RPR	S5_111660140	5	111660140	0.541401746	2.22E-05	0.007879334	0.175889133	0.182596427	0.129011305
RPR	S5_205329077	5	205329077	-0.630275769	2.28E-05	0.005628095	0.175889133	0.182578671	0.129011305
RPR	S10_1150465	10	1150465	0.411009649	2.33E-05	0.013957677	0.175889133	0.18256147	0.129011305
RPR	S5_210157215	5	210157215	0.518777074	2.34E-05	0.007429086	0.175889133	0.182559292	0.129011305
RPR	S5_208165227	5	208165227	0.387405288	2.34E-05	0.015083296	0.175889133	0.182558432	0.129011305
RPR	S1_95192183	1	95192183	-0.100480782	2.35E-05	0.253264295	0.175889133	0.182556879	0.129011305
RPR	S5_210634738	5	210634738	-0.681635445	2.49E-05	0.004952724	0.175889133	0.18251371	0.129011305
RPR	S8_148482662	8	148482662	-0.490697648	2.50E-05	0.0094552	0.175889133	0.182510934	0.129011305
RPR	S10_123686041	10	123686041	-0.275170037	2.58E-05	0.031967582	0.175889133	0.182488385	0.129011305
RPR	S1_162104221	1	162104221	-0.503672871	2.60E-05	0.011031067	0.175889133	0.182485059	0.129011305
RPR	S4_239730054	4	239730054	-0.137900487	2.61E-05	0.338586222	0.175889133	0.182480948	0.129011305
RPR	S1_66974526	1	66974526	-0.400951839	2.66E-05	0.019585772	0.175889133	0.182466323	0.129011305
RPR	S1_66974532	1	66974532	-0.400951839	2.66E-05	0.019585772	0.175889133	0.182466323	0.129011305
RPR	S2_81808107	2	81808107	-0.146717943	2.68E-05	0.102431337	0.175889133	0.182463374	0.129011305
RPR	S9_115763467	9	115763467	-0.104274759	2.73E-05	0.14385412	0.175889133	0.1824484	0.129011305
RPR	S5_29899384	5	29899384	-0.473177474	2.81E-05	0.010580819	0.175889133	0.182428312	0.129011305
RPR	S5_208074309	5	208074309	-0.237815601	2.81E-05	0.03714543	0.175889133	0.182428011	0.129011305
RPR	S5_34612812	5	34612812	0.526697158	2.82E-05	0.008329581	0.175889133	0.182425202	0.129011305
RPR	S2_64110092	2	64110092	0.090606858	2.92E-05	0.431562359	0.175889133	0.182401731	0.129011305
RPR	S4_205975350	4	205975350	0.110822894	2.92E-05	0.247861324	0.175889133	0.182400345	0.129011305
RPR	S5_211975992	5	211975992	-0.463655214	2.94E-05	0.010580819	0.175889133	0.182395993	0.129011305
RPR	S5_210726780	5	210726780	-0.453421106	2.97E-05	0.010130572	0.175889133	0.18238888	0.129011305
RPR	S3_22346292	3	22346292	-0.088468495	3.02E-05	0.469833408	0.175889133	0.182377941	0.129011305
RPR	S9_25922395	9	25922395	-0.097073016	3.06E-05	0.185502026	0.175889133	0.182367593	0.129011305
RPR	S10_68809653	10	68809653	0.139865863	3.09E-05	0.075416479	0.175889133	0.182361515	0.129011305
RPR	S5_208743533	5	208743533	-0.458195646	3.12E-05	0.010580819	0.175889133	0.182354987	0.129011305
RPR	S4_35273235	4	35273235	-0.226511498	3.13E-05	0.038271049	0.175889133	0.182352559	0.129011305
RPR	S10_141276303	10	141276303	0.456140237	3.14E-05	0.008554705	0.175889133	0.182350274	0.129011305
RPR	S1_14803963	1	14803963	0.115994534	3.15E-05	0.158487168	0.175889133	0.182347601	0.129011305
RPR	S1_73897151	1	73897151	-0.397759887	3.15E-05	0.019360648	0.175889133	0.182347244	0.129011305
RPR	S4_205975349	4	205975349	0.109894054	3.19E-05	0.25056281	0.175889133	0.182337659	0.129011305
RPR	S5_210274951	5	210274951	-0.433911794	3.20E-05	0.010580819	0.175889133	0.182337027	0.129011305
RPR	S5_210274952	5	210274952	0.433911794	3.20E-05	0.010580819	0.175889133	0.182337027	0.129011305
RPR	S5_210274953	5	210274953	0.433911794	3.20E-05	0.010580819	0.175889133	0.182337027	0.129011305
RPR	S5_210274956	5	210274956	0.433911794	3.20E-05	0.010580819	0.175889133	0.182337027	0.129011305
RPR	S9_115763470	9	115763470	0.102828896	3.20E-05	0.14565511	0.175889133	0.18233518	0.129011305
RPR	S9_97251132	9	97251132	0.091056272	3.21E-05	0.201485817	0.175889133	0.182332714	0.129011305
RPR	S8_12604413	8	12604413	-0.384132654	3.24E-05	0.015983791	0.175889133	0.18232632	0.129011305
RPR	S5_109052103	5	109052103	-0.399953041	3.26E-05	0.011481315	0.175889133	0.182323436	0.129011305
RPR	S9_97253410	9	97253410	0.132549676	3.28E-05	0.097028366	0.175889133	0.182318017	0.129011305
RPR	S8_168941051	8	168941051	0.110619637	3.29E-05	0.135524538	0.175889133	0.182315316	0.129011305
RPR	S1_162431908	1	162431908	0.208561721	3.35E-05	0.049302116	0.175889133	0.182303995	0.129011305
RPR	S7_90789926	7	90789926	0.126075295	3.39E-05	0.095002251	0.175889133	0.182295469	0.129011305
RPR	S7_90789924	7	90789924	-0.126075295	3.39E-05	0.095002251	0.175889133	0.182295469	0.129011305
RPR	S5_160717303	5	160717303	0.395950792	3.42E-05	0.013957677	0.175889133	0.182289611	0.129011305
RPR	S5_178038142	5	178038142	-0.502040448	3.45E-05	0.009230077	0.175889133	0.182283205	0.129011305
RPR	S5_178038146	5	178038146	-0.502040448	3.45E-05	0.009230077	0.175889133	0.182283205	0.129011305
RPR	S9_94571939	9	94571939	0.082774556	3.49E-05	0.235704638	0.175889133	0.182274912	0.129011305
RPR	S6_159617566	6	159617566	-0.114480121	3.50E-05	0.128320576	0.175889133	0.182273159	0.129011305
RPR	S5_36546882	5	36546882	-0.39279276	3.50E-05	0.014182801	0.175889133	0.18227149	0.129011305
RPR	S5_208429385	5	208429385	0.504177756	3.51E-05	0.008329581	0.175889133	0.182270284	0.129011305
RPR	S5_36528407	5	36528407	-0.467042225	3.53E-05	0.010580819	0.175889133	0.182266312	0.129011305
RPR	S1_47990536	1	47990536	0.162735095	3.54E-05	0.069113012	0.175889133	0.182264727	0.129011305
RPR	S10_35922063	10	35922063	-0.443525058	3.55E-05	0.010355696	0.175889133	0.182261701	0.129011305
RPR	S2_64246747	2	64246747	0.093788585	3.56E-05	0.378208014	0.175889133	0.182261212	0.129011305
RPR	S2_64246796	2	64246796	0.093788585	3.56E-05	0.378208014	0.175889133	0.182261212	0.129011305
RPR	S2_64246801	2	64246801	0.093788585	3.56E-05	0.378208014	0.175889133	0.182261212	0.129011305
RPR	S10_37094169	10	37094169	0.229512949	3.56E-05	0.037820801	0.175889133	0.182259914	0.129011305
RPR	S7_162711864	7	162711864	0.089114179	3.57E-05	0.19518235	0.175889133	0.182258452	0.129011305
RPR	S9_151732656	9	151732656	0.15679904	3.58E-05	0.065285907	0.175889133	0.182255748	0.129011305
RPR	S5_36832651	5	36832651	-0.391392778	3.59E-05	0.01530842	0.175889133	0.182255005	0.129011305
RPR	S7_10902190	7	10902190	0.196451297	3.60E-05	0.052904097	0.175889133	0.182252869	0.129011305
RPR	S1_256071970	1	256071970	-0.159329898	3.60E-05	0.076542098	0.175889133	0.182252864	0.129011305
RPR	S5_211767630	5	211767630	-0.603570949	3.62E-05	0.006078343	0.175889133	0.182249287	0.129011305
RPR	S8_47305486	8	47305486	0.356697443	3.62E-05	0.016434039	0.175889133	0.182248808	0.129011305
RPR	S3_201947448	3	201947448	0.115578218	3.66E-05	0.188203512	0.175889133	0.182241069	0.129011305
RPR	S8_90222115	8	90222115	-0.45280439	3.67E-05	0.010805943	0.175889133	0.182239513	0.129011305
RPR	S7_174359130	7	174359130	-0.176984151	3.68E-05	0.055155335	0.175889133	0.182236978	0.129011305
RPR	S1_39142282	1	39142282	0.519952616	3.68E-05	0.009680324	0.175889133	0.18223685	0.129011305
RPR	S5_38130964	5	38130964	-0.376153727	3.73E-05	0.016434039	0.175889133	0.18222699	0.129011305
RPR	S8_168019797	8	168019797	-0.153026919	3.76E-05	0.065736155	0.175889133	0.182221709	0.129011305
RPR	S9_97197215	9	97197215	-0.092046415	3.76E-05	0.181449797	0.175889133	0.182220597	0.129011305
RPR	S9_139374979	9	139374979	-0.370354187	3.78E-05	0.013057181	0.175889133	0.182216969	0.129011305
RPR	S3_212010134	3	212010134	0.116259042	3.79E-05	0.13912652	0.175889133	0.182215598	0.129011305
RPR	S5_36528415	5	36528415	0.501805365	3.80E-05	0.009004953	0.175889133	0.182213638	0.129011305
RPR	S8_162585529	8	162585529	0.111361134	3.81E-05	0.117514633	0.175889133	0.182212396	0.129011305
RPR	S5_211764817	5	211764817	0.299531035	3.82E-05	0.025213868	0.175889133	0.182209338	0.129011305
RPR	S5_106634636	5	106634636	-0.469280395	3.88E-05	0.010130572	0.175889133	0.182199209	0.129011305
RPR	S5_105767726	5	105767726	0.29960699	3.88E-05	0.018235029	0.175889133	0.182198885	0.129011305
RPR	S9_150947049	9	150947049	0.090808713	3.93E-05	0.207113913	0.175889133	0.182190757	0.129011305
RPR	S9_115763469	9	115763469	-0.1020418	3.94E-05	0.144304367	0.175889133	0.182187917	0.129011305
RPR	S5_2582541	5	2582541	-0.089048758	3.95E-05	0.310670869	0.175889133	0.182186716	0.129011305
RPR	S5_2582535	5	2582535	-0.089048758	3.95E-05	0.310670869	0.175889133	0.182186716	0.129011305
RPR	S1_210599414	1	210599414	0.095267901	3.95E-05	0.313372355	0.175889133	0.182185571	0.129011305
RPR	S1_210599418	1	210599418	-0.095454093	3.97E-05	0.312246736	0.175889133	0.182183208	0.129011305
RPR	S5_207141445	5	207141445	0.397015287	3.99E-05	0.013507429	0.175889133	0.182178404	0.129011305
RPR	S2_174345413	2	174345413	-0.103393849	4.03E-05	0.381359748	0.175889133	0.182171286	0.129011305
RPR	S3_48494557	3	48494557	0.10016264	4.05E-05	0.325754165	0.175889133	0.182169431	0.129011305
RPR	S3_204579756	3	204579756	0.129401424	4.05E-05	0.155335434	0.175889133	0.182167748	0.129011305
RPR	S9_26711812	9	26711812	-0.162625019	4.06E-05	0.058757317	0.175889133	0.182167359	0.129011305
RPR	S5_210734260	5	210734260	0.482961739	4.07E-05	0.0094552	0.175889133	0.182165971	0.129011305
RPR	S5_27861372	5	27861372	-0.229617645	4.09E-05	0.032192706	0.175889133	0.182162142	0.129011305
RPR	S5_27861373	5	27861373	-0.229617645	4.09E-05	0.032192706	0.175889133	0.182162142	0.129011305
RPR	S5_27861374	5	27861374	-0.229617645	4.09E-05	0.032192706	0.175889133	0.182162142	0.129011305
RPR	S2_55893621	2	55893621	-0.256438255	4.14E-05	0.037820801	0.175889133	0.182153247	0.129011305
RPR	S8_148198818	8	148198818	-0.424040426	4.14E-05	0.01238181	0.175889133	0.182152598	0.129011305
RPR	S8_148198806	8	148198806	-0.424040426	4.14E-05	0.01238181	0.175889133	0.182152598	0.129011305
RPR	S5_49190897	5	49190897	-0.458389568	4.15E-05	0.010805943	0.175889133	0.182151101	0.129011305
RPR	S7_132110223	7	132110223	0.143824075	4.15E-05	0.066411526	0.175889133	0.18215081	0.129011305
RPR	S5_33052630	5	33052630	-0.40191061	4.16E-05	0.013957677	0.175889133	0.182149461	0.129011305
RPR	S8_12604429	8	12604429	-0.346870984	4.18E-05	0.017559658	0.175889133	0.182146194	0.129011305
RPR	S2_29334200	2	29334200	0.172198228	4.19E-05	0.103106709	0.175889133	0.18214526	0.129011305
RPR	S2_29334216	2	29334216	0.172198228	4.19E-05	0.103106709	0.175889133	0.18214526	0.129011305
RPR	S2_29334220	2	29334220	0.172198228	4.19E-05	0.103106709	0.175889133	0.18214526	0.129011305
RPR	S5_209284811	5	209284811	0.463320257	4.19E-05	0.010130572	0.175889133	0.182143693	0.129011305
RPR	S1_222205558	1	222205558	0.384136465	4.27E-05	0.017559658	0.175889133	0.182131794	0.129011305
RPR	S10_19070739	10	19070739	-0.190774656	4.27E-05	0.054479964	0.175889133	0.182130497	0.129011305
RPR	S5_211749661	5	211749661	0.390138913	4.32E-05	0.014182801	0.175889133	0.182122245	0.129011305
RPR	S5_211749659	5	211749659	0.390138913	4.32E-05	0.014182801	0.175889133	0.182122245	0.129011305
RPR	S5_211749660	5	211749660	-0.390138913	4.32E-05	0.014182801	0.175889133	0.182122245	0.129011305
RPR	S1_112946288	1	112946288	-0.119134718	4.35E-05	0.192480864	0.175889133	0.182117137	0.129011305
RPR	S5_32435617	5	32435617	0.392058405	4.35E-05	0.013507429	0.175889133	0.18211713	0.129011305
RPR	S5_32435645	5	32435645	-0.392058405	4.35E-05	0.013507429	0.175889133	0.18211713	0.129011305
RPR	S9_151305315	9	151305315	-0.135989855	4.37E-05	0.068437641	0.175889133	0.18211402	0.129011305
RPR	S5_83982389	5	83982389	0.57924037	4.37E-05	0.006303467	0.175889133	0.182113827	0.129011305
RPR	S8_150574898	8	150574898	0.289013618	4.38E-05	0.020261144	0.175889133	0.182112245	0.129011305
RPR	S5_126229770	5	126229770	-0.56888811	4.39E-05	0.006978838	0.175889133	0.182111724	0.129011305
RPR	S5_126229762	5	126229762	0.56888811	4.39E-05	0.006978838	0.175889133	0.182111724	0.129011305
RPR	S10_53192801	10	53192801	-0.250308004	4.40E-05	0.030616839	0.175889133	0.182110105	0.129011305
RPR	S1_110975581	1	110975581	-0.366034661	4.42E-05	0.02183701	0.175889133	0.182106559	0.129011305
RPR	S5_211976040	5	211976040	-0.447633182	4.42E-05	0.010805943	0.175889133	0.182106342	0.129011305
RPR	S5_209124451	5	209124451	0.399573456	4.43E-05	0.013732553	0.175889133	0.182104745	0.129011305
RPR	S8_168435849	8	168435849	0.444509607	4.57E-05	0.010580819	0.175889133	0.182082631	0.131078232
RPR	S5_109869267	5	109869267	-0.461483531	4.61E-05	0.009680324	0.175889133	0.18207656	0.131078232
RPR	S6_68207704	6	68207704	0.178985349	4.61E-05	0.040297163	0.175889133	0.182076114	0.131078232
RPR	S1_216876926	1	216876926	0.091659954	4.64E-05	0.320126069	0.175889133	0.182072516	0.131078232
RPR	S5_208684510	5	208684510	0.356051702	4.64E-05	0.016884286	0.175889133	0.182071823	0.131078232
RPR	S5_208684513	5	208684513	-0.356051702	4.64E-05	0.016884286	0.175889133	0.182071823	0.131078232
RPR	S1_137493366	1	137493366	-0.318572734	4.67E-05	0.026564611	0.175889133	0.182067115	0.131078232
RPR	S8_151274983	8	151274983	0.479997325	4.68E-05	0.009680324	0.175889133	0.182066688	0.131078232
RPR	S8_151275023	8	151275023	0.479997325	4.68E-05	0.009680324	0.175889133	0.182066688	0.131078232
RPR	S4_44455104	4	44455104	0.211010339	4.72E-05	0.064385412	0.175889133	0.182059305	0.131906767
RPR	S1_171535352	1	171535352	-0.17951394	4.80E-05	0.076767222	0.175889133	0.18204801	0.131959861
RPR	S10_129705865	10	129705865	0.080421851	4.81E-05	0.232102656	0.175889133	0.182046939	0.131959861
RPR	S1_90402549	1	90402549	-0.303664793	4.86E-05	0.03421882	0.175889133	0.18203934	0.131959861
RPR	S5_106280027	5	106280027	0.372893582	4.86E-05	0.014182801	0.175889133	0.182038824	0.131959861
RPR	S3_9588708	3	9588708	-0.098521478	4.88E-05	0.26474561	0.175889133	0.182036387	0.131959861
RPR	S5_111341235	5	111341235	0.644135529	4.88E-05	0.005177848	0.175889133	0.182036131	0.131959861
RPR	S8_168482009	8	168482009	0.213954508	4.91E-05	0.051553354	0.175889133	0.182032263	0.131959861
RPR	S1_227451801	1	227451801	0.289337217	4.91E-05	0.032642954	0.175889133	0.18203217	0.131959861
RPR	S5_211767642	5	211767642	0.475012352	4.92E-05	0.009680324	0.175889133	0.182030796	0.131959861
RPR	S5_34999939	5	34999939	0.292154348	4.92E-05	0.022287258	0.175889133	0.18203053	0.131959861
RPR	S5_20910973	5	20910973	0.216364872	4.95E-05	0.033768573	0.175889133	0.182025822	0.132317765
RPR	S2_210644458	2	210644458	-0.351350553	5.05E-05	0.021611887	0.175889133	0.182011461	0.133271642
RPR	S8_73732076	8	73732076	0.289198333	5.07E-05	0.023412877	0.175889133	0.182009212	0.133271642
RPR	S7_9543113	7	9543113	0.166751755	5.08E-05	0.046825754	0.175889133	0.182007341	0.133271642
RPR	S5_210767896	5	210767896	-0.549470538	5.13E-05	0.006978838	0.175889133	0.182000347	0.133271642
RPR	S5_2334241	5	2334241	0.459816134	5.14E-05	0.010355696	0.175889133	0.181999076	0.133271642
RPR	S4_155228317	4	155228317	0.081475667	5.15E-05	0.340387213	0.175889133	0.181998797	0.133271642
RPR	S10_21552233	10	21552233	-0.34883185	5.15E-05	0.018235029	0.175889133	0.181997968	0.133271642
RPR	S9_94179518	9	94179518	-0.069725529	5.16E-05	0.356596128	0.175889133	0.181997356	0.133271642
RPR	S5_32920771	5	32920771	-0.359640789	5.18E-05	0.01710941	0.175889133	0.181993523	0.133271642
RPR	S5_82423184	5	82423184	-0.402581954	5.20E-05	0.01238181	0.175889133	0.181990953	0.133271642
RPR	S10_132903478	10	132903478	-0.199881431	5.20E-05	0.058307069	0.175889133	0.181990783	0.133271642
RPR	S4_111894362	4	111894362	-0.515751378	5.23E-05	0.010130572	0.175889133	0.181986769	0.13352629
RPR	S7_138287766	7	138287766	-0.158170554	5.28E-05	0.059432688	0.175889133	0.181980457	0.134217869
RPR	S5_139232472	5	139232472	0.425501855	5.42E-05	0.010580819	0.175889133	0.181962273	0.134977612
RPR	S6_163022399	6	163022399	-0.153539757	5.45E-05	0.057406574	0.175889133	0.181958434	0.134977612
RPR	S2_47116621	2	47116621	-0.473866156	5.46E-05	0.006978838	0.175889133	0.181956804	0.134977612
RPR	S4_30978832	4	30978832	0.201513694	5.46E-05	0.052228726	0.175889133	0.181956496	0.134977612
RPR	S5_160722055	5	160722055	-0.56644912	5.46E-05	0.005853219	0.175889133	0.181956382	0.134977612
RPR	S5_210741046	5	210741046	-0.467328483	5.47E-05	0.008104457	0.175889133	0.181955881	0.134977612
RPR	S1_16783369	1	16783369	-0.296238966	5.50E-05	0.020936515	0.175889133	0.181951446	0.134977612
RPR	S3_43368195	3	43368195	0.323862051	5.50E-05	0.021611887	0.175889133	0.181951003	0.134977612
RPR	S6_152884157	6	152884157	0.190949586	5.53E-05	0.045700135	0.175889133	0.181947538	0.134977612
RPR	S8_173081211	8	173081211	-0.070849564	5.53E-05	0.354570014	0.175889133	0.181947436	0.134977612
RPR	S1_162431916	1	162431916	0.195461474	5.53E-05	0.051553354	0.175889133	0.181947126	0.134977612
RPR	S10_30192313	10	30192313	-0.413443921	5.55E-05	0.012606934	0.175889133	0.18194541	0.134977612
RPR	S5_210257273	5	210257273	0.523034591	5.58E-05	0.008104457	0.175889133	0.181941364	0.135267293
RPR	S1_139690951	1	139690951	0.421533626	5.69E-05	0.015533543	0.175889133	0.181927257	0.137497912
RPR	S7_4826725	7	4826725	-0.70588238	5.77E-05	0.004277353	0.175889133	0.181917602	0.138892024
RPR	S5_3842072	5	3842072	-0.297773553	5.82E-05	0.018910401	0.175889133	0.181912006	0.139186453
RPR	S5_43806458	5	43806458	-0.445586896	5.84E-05	0.010805943	0.175889133	0.181908631	0.139186453
RPR	S5_43806511	5	43806511	0.445586896	5.84E-05	0.010805943	0.175889133	0.181908631	0.139186453
RPR	S1_91460709	1	91460709	0.085758553	5.91E-05	0.395092301	0.175889133	0.181900967	0.139842294
RPR	S4_5466389	4	5466389	0.109852531	5.93E-05	0.171994597	0.175889133	0.181898057	0.139842294
RPR	S6_157496766	6	157496766	-0.191910936	5.95E-05	0.055155335	0.175889133	0.18189625	0.139842294
RPR	S10_135801503	10	135801503	0.29786525	5.98E-05	0.021611887	0.175889133	0.181892437	0.139842294
RPR	S5_211176619	5	211176619	0.316354683	5.99E-05	0.02003602	0.175889133	0.181890848	0.139842294
RPR	S9_100923808	9	100923808	-0.075220292	6.04E-05	0.297838811	0.175889133	0.181885438	0.139842294
RPR	S9_100923813	9	100923813	-0.075220292	6.04E-05	0.297838811	0.175889133	0.181885438	0.139842294
RPR	S3_7278010	3	7278010	-0.308259587	6.05E-05	0.022512382	0.175889133	0.181883464	0.139842294
RPR	S5_33785035	5	33785035	-0.505174932	6.09E-05	0.008329581	0.175889133	0.181879043	0.139842294
RPR	S5_210102773	5	210102773	0.430870423	6.09E-05	0.011481315	0.175889133	0.181878832	0.139842294
RPR	S10_9598216	10	9598216	-0.179167008	6.11E-05	0.038721297	0.175889133	0.181876717	0.139842294
RPR	S9_78207792	9	78207792	-0.267194242	6.19E-05	0.01710941	0.175889133	0.18186732	0.139842294
RPR	S1_162876076	1	162876076	0.180086808	6.24E-05	0.07429086	0.175889133	0.181861651	0.139842294
RPR	S8_148484310	8	148484310	0.459556391	6.27E-05	0.009680324	0.175889133	0.181859123	0.139842294
RPR	S1_88634262	1	88634262	0.632342926	6.29E-05	0.006078343	0.175889133	0.181856528	0.139842294
RPR	S1_88634265	1	88634265	0.632342926	6.29E-05	0.006078343	0.175889133	0.181856528	0.139842294
RPR	S1_88634267	1	88634267	-0.632342926	6.29E-05	0.006078343	0.175889133	0.181856528	0.139842294
RPR	S1_88634271	1	88634271	-0.632342926	6.29E-05	0.006078343	0.175889133	0.181856528	0.139842294
RPR	S5_211280014	5	211280014	-0.303806654	6.31E-05	0.018460153	0.175889133	0.181854459	0.139842294
RPR	S1_265451529	1	265451529	0.086732339	6.35E-05	0.461728951	0.175889133	0.181849495	0.139842294
RPR	S8_89964512	8	89964512	0.402325592	6.35E-05	0.011706439	0.175889133	0.181849469	0.139842294
RPR	S1_40422359	1	40422359	-0.386249027	6.36E-05	0.01710941	0.175889133	0.181848875	0.139842294
RPR	S10_31492491	10	31492491	0.231052941	6.37E-05	0.027465106	0.175889133	0.181847152	0.139842294
RPR	S10_31492490	10	31492490	-0.231052941	6.37E-05	0.027465106	0.175889133	0.181847152	0.139842294
RPR	S5_34752794	5	34752794	-0.436972663	6.38E-05	0.011031067	0.175889133	0.181845952	0.139842294
RPR	S2_213808483	2	213808483	-0.183285188	6.48E-05	0.063259793	0.175889133	0.181835763	0.141290933
RPR	S9_94013047	9	94013047	-0.071914562	6.53E-05	0.325303917	0.175889133	0.181830178	0.141290933
RPR	S5_31687895	5	31687895	-0.485536991	6.55E-05	0.009004953	0.175889133	0.181827915	0.141290933
RPR	S10_11749595	10	11749595	0.214253102	6.56E-05	0.038045925	0.175889133	0.181827034	0.141290933
RPR	S10_11749612	10	11749612	0.214253102	6.56E-05	0.038045925	0.175889133	0.181827034	0.141290933
RPR	S9_153962633	9	153962633	-0.227423303	6.57E-05	0.03421882	0.175889133	0.181825098	0.141290933
RPR	S6_107360458	6	107360458	-0.081239161	6.60E-05	0.219045475	0.175889133	0.181822899	0.141290933
RPR	S4_33817037	4	33817037	-0.320997327	6.71E-05	0.016434039	0.175889133	0.181810855	0.14242823
RPR	S1_28078542	1	28078542	-0.148121888	6.71E-05	0.073165241	0.175889133	0.181810833	0.14242823
RPR	S2_20009205	2	20009205	-0.200521959	6.74E-05	0.07901846	0.175889133	0.181807066	0.14242823
RPR	S9_94179362	9	94179362	-0.08933374	6.75E-05	0.165240882	0.175889133	0.181806304	0.14242823
RPR	S3_1967520	3	1967520	-0.103276648	6.77E-05	0.376857271	0.175889133	0.181804051	0.14242823
RPR	S2_64390179	2	64390179	-0.083435289	6.77E-05	0.431112112	0.175889133	0.181803994	0.14242823
RPR	S5_140225388	5	140225388	-0.467391839	6.80E-05	0.009680324	0.175889133	0.181800984	0.142522137
RPR	S5_32615049	5	32615049	0.407554241	6.82E-05	0.012832058	0.175889133	0.181798889	0.142522137
RPR	S5_211203994	5	211203994	0.408483801	6.84E-05	0.011931562	0.175889133	0.181797005	0.142522137
RPR	S6_158476740	6	158476740	-0.170014385	6.91E-05	0.056956326	0.175889133	0.181789989	0.143385041
RPR	S5_21297850	5	21297850	0.23902844	6.94E-05	0.03241783	0.175889133	0.181787096	0.143385041
RPR	S1_80058158	1	80058158	0.589646545	6.95E-05	0.007203962	0.175889133	0.181786271	0.143385041
RPR	S2_170739972	2	170739972	-0.355038242	6.98E-05	0.017334534	0.175889133	0.181782427	0.143730415
RPR	S5_208560959	5	208560959	0.490276757	7.04E-05	0.008554705	0.175889133	0.181776639	0.14400355
RPR	S5_208560966	5	208560966	-0.490276757	7.04E-05	0.008554705	0.175889133	0.181776639	0.14400355
RPR	S9_21919753	9	21919753	0.184346528	7.09E-05	0.036920306	0.175889133	0.181771428	0.14400355
RPR	S7_174029455	7	174029455	0.096091066	7.16E-05	0.147230977	0.175889133	0.181764954	0.14400355
RPR	S5_139233309	5	139233309	0.50094673	7.16E-05	0.008329581	0.175889133	0.181764492	0.14400355
RPR	S5_1935543	5	1935543	0.155058058	7.17E-05	0.055605583	0.175889133	0.181763511	0.14400355
RPR	S7_129901589	7	129901589	-0.287477629	7.21E-05	0.022062134	0.175889133	0.181759441	0.14400355
RPR	S7_129901590	7	129901590	-0.287477629	7.21E-05	0.022062134	0.175889133	0.181759441	0.14400355
RPR	S7_129901591	7	129901591	-0.287477629	7.21E-05	0.022062134	0.175889133	0.181759441	0.14400355
RPR	S10_1916406	10	1916406	0.298037229	7.24E-05	0.024538496	0.175889133	0.181756946	0.14400355
RPR	S10_2255911	10	2255911	0.342653254	7.25E-05	0.013732553	0.175889133	0.181756188	0.14400355
RPR	S1_40422364	1	40422364	-0.312997709	7.25E-05	0.02183701	0.175889133	0.181755889	0.14400355
RPR	S8_148482545	8	148482545	0.359567568	7.35E-05	0.015983791	0.175889133	0.181746054	0.145075445
RPR	S1_95190396	1	95190396	-0.089724157	7.36E-05	0.347591175	0.175889133	0.181745448	0.145075445
RPR	S10_147124878	10	147124878	-0.469865633	7.37E-05	0.009004953	0.175889133	0.181744483	0.145075445
RPR	S6_74462121	6	74462121	0.165698764	7.44E-05	0.044574516	0.175889133	0.181737881	0.146013878
RPR	S5_175696183	5	175696183	0.385967099	7.48E-05	0.013957677	0.175889133	0.181733391	0.146521475
RPR	S5_209124419	5	209124419	0.422752796	7.56E-05	0.011481315	0.175889133	0.181725909	0.146836545
RPR	S5_209124432	5	209124432	-0.422752796	7.56E-05	0.011481315	0.175889133	0.181725909	0.146836545
RPR	S7_162766528	7	162766528	-0.073657307	7.57E-05	0.269248086	0.175889133	0.181725801	0.146836545
RPR	S5_211725357	5	211725357	0.336936556	7.61E-05	0.018460153	0.175889133	0.181721967	0.147215537
RPR	S1_140332828	1	140332828	-0.335872299	7.73E-05	0.026114363	0.175889133	0.181710392	0.149221011
RPR	S5_209263911	5	209263911	0.373763952	7.91E-05	0.014633048	0.175889133	0.181693915	0.151594248
RPR	S9_151726924	9	151726924	-0.15497983	7.93E-05	0.059207564	0.175889133	0.181692161	0.151594248
RPR	S2_29981297	2	29981297	-0.43748384	8.00E-05	0.010805943	0.175889133	0.181686559	0.151594248
RPR	S3_74371366	3	74371366	-0.263683791	8.02E-05	0.030391715	0.175889133	0.181684209	0.151594248
RPR	S2_64932371	2	64932371	0.425677809	8.04E-05	0.013732553	0.175889133	0.181682393	0.151594248
RPR	S9_95538685	9	95538685	-0.078671134	8.06E-05	0.257991896	0.175889133	0.181681274	0.151594248
RPR	S5_208375943	5	208375943	0.429665171	8.08E-05	0.011031067	0.175889133	0.181679522	0.151594248
RPR	S1_290003762	1	290003762	0.140289929	8.09E-05	0.266546601	0.175889133	0.181678122	0.151594248
RPR	S8_165995474	8	165995474	-0.130460937	8.10E-05	0.069338136	0.175889133	0.181677653	0.151594248
RPR	S5_206073077	5	206073077	0.469518529	8.13E-05	0.009004953	0.175889133	0.181675097	0.151594248
RPR	S1_162586871	1	162586871	0.208815466	8.24E-05	0.043674021	0.175889133	0.181665391	0.151594248
RPR	S5_137898273	5	137898273	0.341007806	8.26E-05	0.015758667	0.175889133	0.181663858	0.151594248
RPR	S5_210774254	5	210774254	0.529464261	8.29E-05	0.007429086	0.175889133	0.181661464	0.151594248
RPR	S5_210774255	5	210774255	-0.529464261	8.29E-05	0.007429086	0.175889133	0.181661464	0.151594248
RPR	S5_210774258	5	210774258	-0.529464261	8.29E-05	0.007429086	0.175889133	0.181661464	0.151594248
RPR	S5_128333150	5	128333150	0.413033541	8.30E-05	0.010130572	0.175889133	0.181660328	0.151594248
RPR	S5_128333165	5	128333165	0.413033541	8.30E-05	0.010130572	0.175889133	0.181660328	0.151594248
RPR	S5_160996557	5	160996557	0.414076329	8.31E-05	0.011256191	0.175889133	0.181659211	0.151594248
RPR	S7_167635182	7	167635182	-0.092412704	8.32E-05	0.164115263	0.175889133	0.181658673	0.151594248
RPR	S3_1535631	3	1535631	0.096535036	8.39E-05	0.230076542	0.175889133	0.181652425	0.151594248
RPR	S1_253798878	1	253798878	-0.080250282	8.40E-05	0.423007654	0.175889133	0.181652066	0.151594248
RPR	S7_174364718	7	174364718	-0.195815773	8.41E-05	0.038045925	0.175889133	0.181651016	0.151594248
RPR	S7_174364724	7	174364724	-0.195815773	8.41E-05	0.038045925	0.175889133	0.181651016	0.151594248
RPR	S1_271348585	1	271348585	-0.304219221	8.47E-05	0.030616839	0.175889133	0.18164569	0.151594248
RPR	S4_174011011	4	174011011	-0.280616937	8.47E-05	0.024088249	0.175889133	0.181645648	0.151594248
RPR	S7_162711942	7	162711942	-0.073426383	8.51E-05	0.30009005	0.175889133	0.181642679	0.151594248
RPR	S8_167449828	8	167449828	-0.153842009	8.52E-05	0.062809545	0.175889133	0.181642009	0.151594248
RPR	S5_21964903	5	21964903	0.444796125	8.52E-05	0.010130572	0.175889133	0.181641578	0.151594248
RPR	S5_21964910	5	21964910	0.444796125	8.52E-05	0.010130572	0.175889133	0.181641578	0.151594248
RPR	S3_166089870	3	166089870	0.101274941	8.54E-05	0.229176047	0.175889133	0.181639967	0.151594248
RPR	S8_168020735	8	168020735	-0.192631199	8.58E-05	0.031292211	0.175889133	0.181636915	0.151594248
RPR	S3_48929787	3	48929787	0.090869823	8.60E-05	0.257541648	0.175889133	0.181634968	0.151594248
RPR	S7_162711916	7	162711916	0.089011057	8.63E-05	0.171319226	0.175889133	0.181632776	0.151594248
RPR	S8_168482005	8	168482005	-0.211084496	8.63E-05	0.04952724	0.175889133	0.181632653	0.151594248
RPR	S9_17233877	9	17233877	0.119135321	8.63E-05	0.087573165	0.175889133	0.181632418	0.151594248
RPR	S1_256071942	1	256071942	-0.137600511	8.71E-05	0.084421432	0.175889133	0.181626101	0.152244163
RPR	S4_162908569	4	162908569	0.112831439	8.73E-05	0.231652409	0.175889133	0.181624932	0.152244163
RPR	S5_148218280	5	148218280	0.429329005	8.77E-05	0.011031067	0.175889133	0.181621747	0.152244163
RPR	S1_146158695	1	146158695	0.272534614	8.77E-05	0.039171544	0.175889133	0.181620987	0.152244163
RPR	S1_168600484	1	168600484	0.190152569	8.78E-05	0.064385412	0.175889133	0.181620349	0.152244163
RPR	S1_29030759	1	29030759	-0.185122548	8.81E-05	0.061458802	0.175889133	0.181618183	0.152324062
RPR	S5_90357886	5	90357886	0.388749287	8.84E-05	0.013057181	0.175889133	0.18161567	0.152455774
RPR	S1_123317506	1	123317506	0.271903318	8.87E-05	0.042548402	0.175889133	0.181613552	0.152455774
RPR	S10_137164609	10	137164609	0.169266623	8.88E-05	0.065285907	0.175889133	0.181612214	0.152455774
RPR	S5_208350824	5	208350824	0.538936736	8.99E-05	0.006753715	0.175889133	0.181604033	0.153844049
RPR	S5_30297641	5	30297641	-0.337190121	9.13E-05	0.017784782	0.175889133	0.181592703	0.155413582
RPR	S2_72456253	2	72456253	-0.403007509	9.14E-05	0.014182801	0.175889133	0.181592085	0.155413582
RPR	S8_149259711	8	149259711	0.462052302	9.16E-05	0.009004953	0.175889133	0.181590573	0.155413582
RPR	S5_33059807	5	33059807	-0.421086578	9.21E-05	0.011256191	0.175889133	0.181586795	0.155413582
RPR	S5_175055177	5	175055177	0.483382461	9.21E-05	0.008779829	0.175889133	0.181586565	0.155413582
RPR	S5_30440334	5	30440334	-0.343261318	9.22E-05	0.016659163	0.175889133	0.181586296	0.155413582
RPR	S5_33052609	5	33052609	-0.340001718	9.34E-05	0.01710941	0.175889133	0.18157689	0.156730336
RPR	S8_169066861	8	169066861	0.0900964	9.36E-05	0.172444845	0.175889133	0.1815752	0.156730336
RPR	S10_123811159	10	123811159	0.451208594	9.38E-05	0.009680324	0.175889133	0.181573526	0.156730336
RPR	S9_112807581	9	112807581	-0.193911202	9.41E-05	0.054930212	0.175889133	0.181571316	0.156730336
RPR	S1_162080933	1	162080933	-0.357215421	9.42E-05	0.018235029	0.175889133	0.181570695	0.156730336
RPR	S2_111471845	2	111471845	0.376675675	9.43E-05	0.018235029	0.175889133	0.181569928	0.156730336
RPR	S9_95538682	9	95538682	0.077627509	9.50E-05	0.261143629	0.175889133	0.181564677	0.157515919
RPR	S1_233296378	1	233296378	0.220835778	9.55E-05	0.030616839	0.175889133	0.181560886	0.157598731
RPR	S7_12457548	7	12457548	0.241544573	9.55E-05	0.024088249	0.175889133	0.181560879	0.157598731
RPR	S5_111997232	5	111997232	0.398454264	9.61E-05	0.010580819	0.175889133	0.181556828	0.158122604
RPR	S1_22374202	1	22374202	0.096563643	9.71E-05	0.274651058	0.175889133	0.18154915	0.158161321
RPR	S4_158138386	4	158138386	0.181965924	9.72E-05	0.081269698	0.175889133	0.181548718	0.158161321
RPR	S5_208061006	5	208061006	-0.306501901	9.84E-05	0.021611887	0.175889133	0.181539814	0.158161321
RPR	S2_31825016	2	31825016	0.081134051	9.89E-05	0.441467807	0.175889133	0.181536501	0.158161321
RPR	S5_62265524	5	62265524	0.454033429	9.91E-05	0.009680324	0.175889133	0.181535074	0.158161321
RPR	S5_62265525	5	62265525	0.454033429	9.91E-05	0.009680324	0.175889133	0.181535074	0.158161321
RPR	S5_210866638	5	210866638	0.364983436	9.93E-05	0.013057181	0.175889133	0.181533924	0.158161321
RPR	S2_63375126	2	63375126	-0.136775601	1.00E-04	0.094101756	0.175889133	0.181528889	0.158161321
RPR	S5_49252717	5	49252717	0.549787408	0.000100264	0.006528591	0.175889133	0.181526821	0.158161321
RPR	S5_34438278	5	34438278	-0.140401598	0.00010096	0.070914003	0.175889133	0.181521935	0.158161321
RPR	S1_119653496	1	119653496	-0.685986478	0.000101008	0.0047276	0.175889133	0.181521605	0.158161321
RPR	S5_211075706	5	211075706	0.287777002	0.00010119	0.016659163	0.175889133	0.181520332	0.158161321
RPR	S5_174934682	5	174934682	0.310800956	0.000101593	0.019360648	0.175889133	0.181517527	0.158161321
RPR	S10_135687042	10	135687042	-0.240506195	0.000101815	0.030166592	0.175889133	0.181515985	0.158161321
RPR	S1_75703204	1	75703204	0.27683068	0.000102319	0.03714543	0.175889133	0.181512498	0.158161321
RPR	S5_210303455	5	210303455	0.362176722	0.000102563	0.014633048	0.175889133	0.181510822	0.158161321
RPR	S5_210303458	5	210303458	0.362176722	0.000102563	0.014633048	0.175889133	0.181510822	0.158161321
RPR	S10_32837394	10	32837394	-0.449827955	0.00010293	0.009905448	0.175889133	0.1815083	0.158161321
RPR	S1_95063409	1	95063409	-0.265622866	0.000103313	0.03421882	0.175889133	0.181505676	0.158161321
RPR	S5_112196200	5	112196200	0.486970904	0.000103415	0.008329581	0.175889133	0.181504979	0.158161321
RPR	S5_112196224	5	112196224	0.486970904	0.000103415	0.008329581	0.175889133	0.181504979	0.158161321
RPR	S5_112196220	5	112196220	-0.486970904	0.000103415	0.008329581	0.175889133	0.181504979	0.158161321
RPR	S5_112196246	5	112196246	-0.486970904	0.000103415	0.008329581	0.175889133	0.181504979	0.158161321
RPR	S5_3412533	5	3412533	0.123254068	0.000103689	0.085772175	0.175889133	0.181503114	0.158161321
RPR	S10_38475148	10	38475148	-0.226037334	0.00010436	0.027239982	0.175889133	0.181498565	0.158161321
RPR	S3_146434937	3	146434937	-0.312793365	0.000104526	0.017559658	0.175889133	0.181497442	0.158161321
RPR	S5_210677084	5	210677084	0.505895205	0.00010478	0.007879334	0.175889133	0.181495731	0.158161321
RPR	S6_106763918	6	106763918	0.084043016	0.000104833	0.21521837	0.175889133	0.181495372	0.158161321
RPR	S10_133315884	10	133315884	0.25904167	0.000104916	0.031517335	0.175889133	0.181494813	0.158161321
RPR	S8_168119216	8	168119216	0.205942858	0.000104943	0.043223773	0.175889133	0.181494633	0.158161321
RPR	S8_168119261	8	168119261	0.205942858	0.000104943	0.043223773	0.175889133	0.181494633	0.158161321
RPR	S10_70535915	10	70535915	-0.10830233	0.000105089	0.112111661	0.175889133	0.181493649	0.158161321
RPR	S5_109255935	5	109255935	-0.34106106	0.000105211	0.013057181	0.175889133	0.181492835	0.158161321
RPR	S8_168482014	8	168482014	-0.209555136	0.000105339	0.049076992	0.175889133	0.181491973	0.158161321
RPR	S5_179024692	5	179024692	0.212804365	0.000105419	0.037820801	0.175889133	0.181491439	0.158161321
RPR	S5_179024690	5	179024690	-0.212804365	0.000105419	0.037820801	0.175889133	0.181491439	0.158161321
RPR	S5_179024691	5	179024691	-0.212804365	0.000105419	0.037820801	0.175889133	0.181491439	0.158161321
RPR	S5_62696720	5	62696720	0.391164856	0.000105532	0.01238181	0.175889133	0.181490684	0.158161321
RPR	S9_151302911	9	151302911	0.126417805	0.000105546	0.078343089	0.175889133	0.181490591	0.158161321
RPR	S4_158138385	4	158138385	0.146892344	0.000105976	0.122692481	0.175889133	0.18148772	0.158161321
RPR	S4_158138398	4	158138398	-0.146892344	0.000105976	0.122692481	0.175889133	0.18148772	0.158161321
RPR	S1_95190453	1	95190453	0.082498281	0.00010612	0.353219271	0.175889133	0.181486762	0.158161321
RPR	S1_14804276	1	14804276	0.096912917	0.000106167	0.180774426	0.175889133	0.18148645	0.158161321
RPR	S5_215479158	5	215479158	0.23780685	0.000106531	0.02769023	0.175889133	0.181484034	0.158161321
RPR	S5_21317918	5	21317918	-0.391748351	0.000106794	0.013057181	0.175889133	0.181482297	0.158161321
RPR	S5_21317896	5	21317896	0.391748351	0.000106794	0.013057181	0.175889133	0.181482297	0.158161321
RPR	S10_130077631	10	130077631	0.103650703	0.000107127	0.118190005	0.175889133	0.181480102	0.158282805
RPR	S5_121753301	5	121753301	-0.488074146	0.000107345	0.008329581	0.175889133	0.181478667	0.158282805
RPR	S6_105096715	6	105096715	0.20372256	0.000107573	0.031292211	0.175889133	0.181477169	0.158282805
RPR	S1_56965128	1	56965128	-0.269799209	0.000107875	0.028815849	0.175889133	0.181475196	0.1583842
RPR	S5_140225377	5	140225377	-0.449727633	0.000108244	0.009905448	0.175889133	0.181472783	0.158401189
RPR	S5_108308286	5	108308286	-0.429020442	0.000108351	0.010805943	0.175889133	0.181472086	0.158401189
RPR	S9_92109521	9	92109521	-0.067870384	0.000109093	0.343989194	0.175889133	0.181467272	0.158734381
RPR	S1_14959203	1	14959203	-0.086896151	0.000109779	0.335659613	0.175889133	0.181462851	0.158734381
RPR	S5_3498744	5	3498744	-0.328972098	0.000109977	0.017559658	0.175889133	0.18146158	0.158734381
RPR	S5_3498746	5	3498746	-0.328972098	0.000109977	0.017559658	0.175889133	0.18146158	0.158734381
RPR	S5_3498747	5	3498747	-0.328972098	0.000109977	0.017559658	0.175889133	0.18146158	0.158734381
RPR	S5_3498751	5	3498751	-0.328972098	0.000109977	0.017559658	0.175889133	0.18146158	0.158734381
RPR	S5_210472918	5	210472918	-0.488701847	0.000110945	0.008329581	0.175889133	0.181455398	0.15875085
RPR	S4_173209439	4	173209439	-0.340579108	0.000111002	0.018009905	0.175889133	0.181455035	0.15875085
RPR	S3_175869527	3	175869527	0.216334859	0.000111113	0.056055831	0.175889133	0.18145433	0.15875085
RPR	S10_125545367	10	125545367	-0.418705916	0.000111154	0.011256191	0.175889133	0.181454074	0.15875085
RPR	S10_125545369	10	125545369	-0.418705916	0.000111154	0.011256191	0.175889133	0.181454074	0.15875085
RPR	S4_205975273	4	205975273	0.101716195	0.000111982	0.241332733	0.175889133	0.181448839	0.159352176
RPR	S7_155026302	7	155026302	0.18296471	0.000112042	0.033993697	0.175889133	0.181448457	0.159352176
RPR	S5_3091033	5	3091033	-0.07695245	0.000112299	0.222647456	0.175889133	0.181446847	0.159383684
RPR	S5_107548610	5	107548610	0.369007739	0.000113279	0.014182801	0.175889133	0.181440714	0.160354181
RPR	S3_212010451	3	212010451	0.100699684	0.000114618	0.191805493	0.175889133	0.181432432	0.160354181
RPR	S1_112806703	1	112806703	0.407358845	0.000114649	0.01530842	0.175889133	0.181432239	0.160354181
RPR	S2_78948055	2	78948055	-0.296304144	0.000114987	0.02769023	0.175889133	0.181430162	0.160354181
RPR	S1_113086780	1	113086780	0.135693503	0.000115097	0.119315624	0.175889133	0.181429487	0.160354181
RPR	S5_211939098	5	211939098	-0.516927198	0.000115104	0.007203962	0.175889133	0.181429444	0.160354181
RPR	S5_31819014	5	31819014	-0.398416463	0.000115375	0.01238181	0.175889133	0.181427792	0.160354181
RPR	S8_93795534	8	93795534	-0.32185831	0.000115621	0.02003602	0.175889133	0.181426289	0.160354181
RPR	S8_93795537	8	93795537	-0.32185831	0.000115621	0.02003602	0.175889133	0.181426289	0.160354181
RPR	S8_93795553	8	93795553	-0.32185831	0.000115621	0.02003602	0.175889133	0.181426289	0.160354181
RPR	S8_93795509	8	93795509	0.32185831	0.000115621	0.02003602	0.175889133	0.181426289	0.160354181
RPR	S5_32896083	5	32896083	0.369868421	0.000116187	0.013507429	0.175889133	0.181422842	0.160354181
RPR	S1_164949507	1	164949507	0.297423933	0.000116479	0.031742458	0.175889133	0.181421076	0.160354181
RPR	S9_142918922	9	142918922	-0.24023987	0.000116597	0.027239982	0.175889133	0.181420363	0.160354181
RPR	S9_142918927	9	142918927	-0.24023987	0.000116597	0.027239982	0.175889133	0.181420363	0.160354181
RPR	S5_2276114	5	2276114	-0.435524823	0.000116832	0.010580819	0.175889133	0.181418938	0.160354181
RPR	S9_154781994	9	154781994	0.164134855	0.00011721	0.065060783	0.175889133	0.181416666	0.160354181
RPR	S2_236475652	2	236475652	0.228015136	0.000117219	0.033993697	0.175889133	0.181416609	0.160354181
RPR	S5_208741652	5	208741652	0.318081537	0.000117455	0.017334534	0.175889133	0.181415189	0.160355327
RPR	S5_82445340	5	82445340	-0.153952956	0.000118424	0.054930212	0.175889133	0.181409401	0.160733841
